# Supplementary material for: Exploring Genomic Variations in Nematode-Resistant Mutant Rice Lines
Source: Front Plant Sci. 2022 Mar 24;13:823372. doi: 10.3389/fpls.2022.823372 (PMC8988285; doi:10.3389/fpls.2022.823372)
Supplement: Supplementary File 1 — SNP and InDel variants identified in JBT 36/14 as compared to the O. sativa ssp. indica reference 93-11. [file Data_Sheet_1.XLSX]

## Sheet: SNP
SNP variants identified in JBT 36/14
CHROMOSOME	POSITION	REFERENCE BASE	JBT 36/14 BASE	GENE	O. sativa japonica ortholog ID	Nearest refseq ID
1	2241	G	A	-	-	-
1	2589	A	G	-	-	-
1	2648	C	T	-	-	-
1	3045	C	T	-	-	-
1	3139	C	T	-	-	-
1	3181	T	C	-	-	-
1	3182	T	C	-	-	-
1	3278	A	G	-	-	-
1	3307	A	G	-	-	-
1	3349	G	A	-	-	-
1	3353	A	G	-	-	-
1	3490	G	C	-	-	-
1	3527	G	A	-	-	-
1	3566	C	T	-	-	-
1	3672	A	G	-	-	-
1	3688	G	T	-	-	-
1	3726	G	A	-	-	-
1	3771	T	G	-	-	-
1	3789	G	A	-	-	-
1	3831	A	G	-	-	-
1	4119	A	G	-	-	-
1	8214	A	T	-	-	-
1	8330	C	T	-	-	-
1	8546	G	A	-	-	-
1	8623	G	C	-	-	-
1	8660	G	A	-	-	-
1	8689	C	G	-	-	-
1	8713	T	G	-	-	-
1	8724	A	T	-	-	-
1	8760	G	C	-	-	-
1	8761	G	A	-	-	-
1	8785	G	A	-	-	-
1	8803	G	A	-	-	-
1	8813	C	A	-	-	-
1	8825	G	A	-	-	-
1	8828	T	C	-	-	-
1	8845	G	C	-	-	-
1	8890	A	T	-	-	-
1	8901	T	G	-	-	-
1	8915	G	C	-	-	-
1	8920	G	A	-	-	-
1	8947	T	C	-	-	-
1	8971	G	A	-	-	-
1	8972	T	C	-	-	-
1	9046	C	T	-	-	-
1	9059	A	G	-	-	-
1	9061	A	G	-	-	-
1	9264	G	A	-	-	-
1	9267	C	A	-	-	-
1	9288	G	A	-	-	-
1	9310	T	A	-	-	-
1	9316	C	T	-	-	-
1	9325	A	G	-	-	-
1	9337	T	C	-	-	-
1	9363	T	A	-	-	-
1	9389	A	G	-	-	-
1	9401	C	T	-	-	-
1	9441	G	A	-	-	-
1	9445	C	T	-	-	-
1	9494	C	G	-	-	-
1	9498	C	T	-	-	-
1	9500	G	A	-	-	-
1	9509	T	C	-	-	-
1	9518	T	C	-	-	-
1	9564	C	G	-	-	-
1	9647	T	C	-	-	-
1	9708	A	G	-	-	-
1	9745	T	C	-	-	-
1	10061	G	A	-	-	-
1	10823	A	G	-	-	-
1	10838	G	A	-	-	-
1	10847	C	T	-	-	-
1	10934	C	T	-	-	-
1	10964	G	A	-	-	-
1	10969	T	C	-	-	-
1	10983	G	A	-	-	-
1	10984	G	T	-	-	-
1	11028	A	G	-	-	-
1	11057	G	A	-	-	-
1	11065	T	G	-	-	-
1	11077	A	G	-	-	-
1	11080	G	C	-	-	-
1	11121	G	C	-	-	-
1	11151	G	C	-	-	-
1	11154	C	A	-	-	-
1	11348	A	T	-	-	-
1	11600	A	G	-	-	-
1	11628	A	G	-	-	-
1	11642	T	C	-	-	-
1	11645	C	T	-	-	-
1	11683	C	T	-	-	-
1	11707	T	C	-	-	-
1	11709	A	G	-	-	-
1	11720	A	G	-	-	-
1	11750	T	A	-	-	-
1	11759	G	A	-	-	-
1	11825	T	C	-	-	-
1	11843	A	G	-	-	-
1	11989	T	C	-	-	-
1	12088	C	G	-	-	-
1	12154	A	T	-	-	-
1	12165	C	T	-	-	-
1	12181	T	C	-	-	-
1	12238	G	A	-	-	-
1	12244	T	C	-	-	-
1	12261	T	A	-	-	-
1	12281	T	G	-	-	-
1	12290	T	C	-	-	-
1	12327	T	C	-	-	-
1	12404	A	C	-	-	-
1	12477	T	A	-	-	-
1	12595	A	G	-	-	-
1	12616	G	T	-	-	-
1	12639	C	T	-	-	-
1	12647	T	C	-	-	-
1	12660	T	A	-	-	-
1	12744	T	C	-	-	-
1	12768	C	T	-	-	-
1	12841	G	A	-	-	-
1	12842	T	C	-	-	-
1	12845	C	T	-	-	-
1	12857	T	G	-	-	-
1	12865	G	A	-	-	-
1	12868	G	A	-	-	-
1	12871	T	A	-	-	-
1	12878	T	A	-	-	-
1	12936	C	G	-	-	-
1	12954	A	G	-	-	-
1	12995	C	T	-	-	-
1	13065	G	A	-	-	-
1	13075	C	T	-	-	-
1	13145	A	G	-	-	-
1	13153	G	T	-	-	-
1	13159	A	G	-	-	-
1	13172	G	A	-	-	-
1	13175	G	A	-	-	-
1	13192	G	A	-	-	-
1	13193	A	G	-	-	-
1	13194	A	G	-	-	-
1	13274	C	T	-	-	-
1	13279	T	G	-	-	-
1	13296	T	A	-	-	-
1	13300	T	A	-	-	-
1	13437	A	G	-	-	-
1	13454	G	T	-	-	-
1	13490	T	A	-	-	-
1	13513	T	C	-	-	-
1	13532	T	C	-	-	-
1	13536	A	T	-	-	-
1	13587	G	A	-	-	-
1	13624	T	C	-	-	-
1	13625	C	G	-	-	-
1	13628	G	C	-	-	-
1	13655	A	G	-	-	-
1	13672	C	T	-	-	-
1	13674	C	A	-	-	-
1	13722	A	T	-	-	-
1	13729	T	A	-	-	-
1	13741	A	G	-	-	-
1	13744	T	C	-	-	-
1	13778	A	T	-	-	-
1	13809	G	A	-	-	-
1	13814	G	A	-	-	-
1	13818	G	T	-	-	-
1	13857	C	G	-	-	-
1	13887	C	T	-	-	-
1	13892	C	G	-	-	-
1	13924	G	A	-	-	-
1	13928	C	A	-	-	-
1	13938	T	C	-	-	-
1	13987	T	G	-	-	-
1	13992	G	A	-	-	-
1	13998	G	C	-	-	-
1	14021	T	C	-	-	-
1	14051	T	A	-	-	-
1	14078	T	C	-	-	-
1	14086	G	A	-	-	-
1	14108	G	A	-	-	-
1	14110	G	A	-	-	-
1	14117	G	A	-	-	-
1	14142	G	A	-	-	-
1	14147	G	A	-	-	-
1	14167	G	A	-	-	-
1	14171	T	C	-	-	-
1	14211	A	G	-	-	-
1	14217	A	G	-	-	-
1	14218	A	G	-	-	-
1	14232	G	T	-	-	-
1	14236	G	T	-	-	-
1	14244	G	A	-	-	-
1	14282	G	A	-	-	-
1	14299	G	A	-	-	-
1	14304	G	A	-	-	-
1	14342	T	C	-	-	-
1	14349	G	T	-	-	-
1	14356	A	G	-	-	-
1	14369	T	C	-	-	-
1	14396	C	T	-	-	-
1	14400	G	A	-	-	-
1	14423	C	T	-	-	-
1	14449	T	G	-	-	-
1	14458	C	T	-	-	-
1	14463	C	T	-	-	-
1	14470	T	C	-	-	-
1	14474	A	G	-	-	-
1	14484	A	G	-	-	-
1	14497	C	T	-	-	-
1	14526	G	A	-	-	-
1	14549	C	T	-	-	-
1	14562	G	T	-	-	-
1	14570	G	A	-	-	-
1	14573	G	A	-	-	-
1	14577	A	C	-	-	-
1	14587	T	C	-	-	-
1	14592	G	A	-	-	-
1	14601	T	C	-	-	-
1	14617	C	T	-	-	-
1	14661	C	T	-	-	-
1	14687	A	C	-	-	-
1	14689	G	T	-	-	-
1	14691	T	C	-	-	-
1	14704	C	T	-	-	-
1	14713	C	T	-	-	-
1	14719	G	A	-	-	-
1	14732	A	G	-	-	-
1	14773	C	T	-	-	-
1	14786	A	T	-	-	-
1	14790	A	G	-	-	-
1	14810	A	G	-	-	-
1	14811	T	C	-	-	-
1	14825	C	T	-	-	-
1	14832	A	C	-	-	-
1	14833	G	A	-	-	-
1	14842	C	A	-	-	-
1	14847	A	G	-	-	-
1	14857	C	T	-	-	-
1	14873	C	T	-	-	-
1	14900	A	G	-	-	-
1	14905	G	A	-	-	-
1	14918	G	A	-	-	-
1	14960	A	C	-	-	-
1	14972	T	C	-	-	-
1	14975	G	A	-	-	-
1	15006	A	G	-	-	-
1	15011	C	T	-	-	-
1	15043	A	C	-	-	-
1	15053	C	A	-	-	-
1	15242	T	A	-	-	-
1	15251	A	T	-	-	-
1	15254	A	G	-	-	-
1	15270	A	T	-	-	-
1	15294	G	A	-	-	-
1	15306	G	T	-	-	-
1	15315	G	A	-	-	-
1	15323	A	G	-	-	-
1	15350	G	C	-	-	-
1	15602	T	C	-	-	-
1	15628	T	C	-	-	-
1	15652	C	T	-	-	-
1	15654	C	T	-	-	-
1	15670	A	C	-	-	-
1	15681	C	T	-	-	-
1	15684	A	T	-	-	-
1	15707	A	G	-	-	-
1	15709	A	G	-	-	-
1	15723	T	C	-	-	-
1	15732	A	G	-	-	-
1	15733	G	A	-	-	-
1	15734	C	T	-	-	-
1	15744	G	A	-	-	-
1	15745	A	C	-	-	-
1	15750	G	A	-	-	-
1	15754	C	T	-	-	-
1	15755	C	T	-	-	-
1	15757	A	G	-	-	-
1	15765	T	C	-	-	-
1	15777	T	A	-	-	-
1	15778	A	T	-	-	-
1	15794	C	T	-	-	-
1	15797	T	C	-	-	-
1	15800	A	G	-	-	-
1	15803	T	C	-	-	-
1	15804	T	G	-	-	-
1	15837	C	T	-	-	-
1	15843	C	T	-	-	-
1	15867	A	G	-	-	-
1	15872	C	T	-	-	-
1	15874	T	A	-	-	-
1	15906	A	G	-	-	-
1	15922	A	C	-	-	-
1	15935	T	C	-	-	-
1	15938	G	A	-	-	-
1	15947	T	A	-	-	-
1	15952	T	C	-	-	-
1	15997	T	C	-	-	-
1	16006	C	T	-	-	-
1	16025	A	C	-	-	-
1	16126	C	G	-	-	-
1	16157	A	T	-	-	-
1	16159	G	A	-	-	-
1	16166	T	G	-	-	-
1	16167	C	T	-	-	-
1	16182	A	G	-	-	-
1	16257	T	C	-	-	-
1	16278	G	A	-	-	-
1	16338	A	T	-	-	-
1	16387	T	A	-	-	-
1	16444	T	C	-	-	-
1	16466	C	A	-	-	-
1	16472	G	A	-	-	-
1	16495	A	G	-	-	-
1	16496	A	G	-	-	-
1	16504	A	T	-	-	-
1	16542	G	A	-	-	-
1	16560	G	A	-	-	-
1	16561	C	A	-	-	-
1	16647	C	G	-	-	-
1	16709	G	T	-	-	-
1	16750	A	C	-	-	-
1	16791	A	T	-	-	-
1	16801	T	C	-	-	-
1	16816	G	T	-	-	-
1	16819	G	A	-	-	-
1	16823	T	C	-	-	-
1	16825	G	A	-	-	-
1	16838	G	A	-	-	-
1	16852	C	G	-	-	-
1	16855	A	T	-	-	-
1	16877	G	C	-	-	-
1	16885	C	T	-	-	-
1	16908	G	A	-	-	-
1	16925	T	C	-	-	-
1	16939	T	A	-	-	-
1	16975	G	T	-	-	-
1	16992	A	G	-	-	-
1	17027	G	A	-	-	-
1	17050	T	C	-	-	-
1	17112	T	C	-	-	-
1	17131	G	A	-	-	-
1	17158	G	A	-	-	-
1	17159	T	G	-	-	-
1	17170	G	A	-	-	-
1	17171	T	C	-	-	-
1	17183	T	A	-	-	-
1	17244	C	T	-	-	-
1	17250	G	A	-	-	-
1	17259	C	T	-	-	-
1	17263	A	G	-	-	-
1	17270	C	T	-	-	-
1	17273	T	C	-	-	-
1	17294	C	T	-	-	-
1	17306	T	C	-	-	-
1	17317	G	C	-	-	-
1	17322	T	C	-	-	-
1	17332	T	C	-	-	-
1	17369	C	T	-	-	-
1	17374	G	A	-	-	-
1	17382	T	C	-	-	-
1	17386	C	T	-	-	-
1	17388	A	G	-	-	-
1	17390	G	T	-	-	-
1	17402	A	G	-	-	-
1	17415	T	G	-	-	-
1	17426	T	A	-	-	-
1	17505	T	C	-	-	-
1	17507	C	T	-	-	-
1	17532	G	T	-	-	-
1	17568	A	C	-	-	-
1	17626	T	C	-	-	-
1	17634	T	C	-	-	-
1	17658	A	T	-	-	-
1	17679	C	T	-	-	-
1	17733	T	C	-	-	-
1	17737	A	G	-	-	-
1	17763	C	T	-	-	-
1	17779	C	G	-	-	-
1	17784	T	C	-	-	-
1	17872	A	G	-	-	-
1	17876	A	G	-	-	-
1	17884	A	G	-	-	-
1	17886	G	T	-	-	-
1	17913	A	G	-	-	-
1	17917	C	A	-	-	-
1	17939	G	C	-	-	-
1	17943	T	A	-	-	-
1	17960	G	A	-	-	-
1	17971	C	T	-	-	-
1	17996	G	A	-	-	-
1	18014	A	G	-	-	-
1	18042	T	C	-	-	-
1	18081	A	G	-	-	-
1	18087	T	G	-	-	-
1	18089	G	A	-	-	-
1	18103	T	A	-	-	-
1	18115	G	A	BGIOSGA002568	Os11g0652600	-
1	18135	G	C	BGIOSGA002568	Os11g0652600	-
1	18141	C	T	BGIOSGA002568	Os11g0652600	-
1	18151	T	G	BGIOSGA002568	Os11g0652600	-
1	18158	G	A	BGIOSGA002568	Os11g0652600	-
1	18186	C	T	BGIOSGA002568	Os11g0652600	-
1	18208	T	C	BGIOSGA002568	Os11g0652600	-
1	18217	A	G	BGIOSGA002568	Os11g0652600	-
1	18218	T	G	BGIOSGA002568	Os11g0652600	-
1	18242	G	T	BGIOSGA002568	Os11g0652600	-
1	18243	T	G	BGIOSGA002568	Os11g0652600	-
1	18244	T	C	BGIOSGA002568	Os11g0652600	-
1	18260	G	A	BGIOSGA002568	Os11g0652600	-
1	18265	G	T	BGIOSGA002568	Os11g0652600	-
1	18277	G	C	BGIOSGA002568	Os11g0652600	-
1	18280	T	C	BGIOSGA002568	Os11g0652600	-
1	18398	C	T	BGIOSGA002568	Os11g0652600	-
1	18403	A	G	BGIOSGA002568	Os11g0652600	-
1	18476	C	T	BGIOSGA002568	Os11g0652600	-
1	18484	C	G	BGIOSGA002568	Os11g0652600	-
1	18485	A	G	BGIOSGA002568	Os11g0652600	-
1	18723	G	A	BGIOSGA002568	Os11g0652600	-
1	18742	A	G	BGIOSGA002568	Os11g0652600	-
1	18750	T	C	BGIOSGA002568	Os11g0652600	-
1	18765	A	T	BGIOSGA002568	Os11g0652600	-
1	18767	G	A	BGIOSGA002568	Os11g0652600	-
1	18776	G	A	BGIOSGA002568	Os11g0652600	-
1	18778	G	C	BGIOSGA002568	Os11g0652600	-
1	18781	G	C	BGIOSGA002568	Os11g0652600	-
1	18921	C	T	BGIOSGA002568	Os11g0652600	-
1	18929	C	G	BGIOSGA002568	Os11g0652600	-
1	18931	T	G	BGIOSGA002568	Os11g0652600	-
1	18934	C	A	BGIOSGA002568	Os11g0652600	-
1	18940	G	A	BGIOSGA002568	Os11g0652600	-
1	18955	G	A	BGIOSGA002568	Os11g0652600	-
1	18970	T	C	BGIOSGA002568	Os11g0652600	-
1	18974	G	A	BGIOSGA002568	Os11g0652600	-
1	18985	T	A	BGIOSGA002568	Os11g0652600	-
1	19391	G	A	BGIOSGA002568	Os11g0652600	-
1	19393	T	C	BGIOSGA002568	Os11g0652600	-
1	19400	C	T	BGIOSGA002568	Os11g0652600	-
1	19403	G	A	BGIOSGA002568	Os11g0652600	-
1	19411	A	C	BGIOSGA002568	Os11g0652600	-
1	19412	G	A	BGIOSGA002568	Os11g0652600	-
1	19420	G	A	BGIOSGA002568	Os11g0652600	-
1	19421	C	T	BGIOSGA002568	Os11g0652600	-
1	19446	A	G	BGIOSGA002568	Os11g0652600	-
1	19457	T	C	BGIOSGA002568	Os11g0652600	-
1	19660	T	C	BGIOSGA002568	Os11g0652600	-
1	19700	C	T	BGIOSGA002568	Os11g0652600	-
1	19712	G	C	BGIOSGA002568	Os11g0652600	-
1	19725	A	T	BGIOSGA002568	Os11g0652600	-
1	19727	C	T	BGIOSGA002568	Os11g0652600	-
1	19730	T	G	BGIOSGA002568	Os11g0652600	-
1	19740	G	A	BGIOSGA002568	Os11g0652600	-
1	19762	C	T	BGIOSGA002568	Os11g0652600	-
1	19763	G	T	BGIOSGA002568	Os11g0652600	-
1	19769	T	C	BGIOSGA002568	Os11g0652600	-
1	19772	C	G	BGIOSGA002568	Os11g0652600	-
1	19773	T	G	BGIOSGA002568	Os11g0652600	-
1	19784	T	C	BGIOSGA002568	Os11g0652600	-
1	19799	C	G	BGIOSGA002568	Os11g0652600	-
1	19851	C	G	BGIOSGA002568	Os11g0652600	-
1	19867	A	G	BGIOSGA002568	Os11g0652600	-
1	19955	G	C	BGIOSGA002568	Os11g0652600	-
1	19980	A	G	BGIOSGA002568	Os11g0652600	-
1	19985	A	G	BGIOSGA002568	Os11g0652600	-
1	20002	C	T	BGIOSGA002568	Os11g0652600	-
1	20012	T	A	BGIOSGA002568	Os11g0652600	-
1	20042	G	C	BGIOSGA002568	Os11g0652600	-
1	20061	A	G	BGIOSGA002568	Os11g0652600	-
1	20062	C	T	BGIOSGA002568	Os11g0652600	-
1	20064	G	A	BGIOSGA002568	Os11g0652600	-
1	20089	C	T	BGIOSGA002568	Os11g0652600	-
1	27816	G	A	-	-	-
1	55717	G	A	-	-	-
1	69400	A	C	-	-	-
1	74969	G	A	-	-	-
1	75194	A	G	-	-	-
1	75230	A	G	-	-	-
1	76769	T	C	-	-	-
1	77033	A	C	-	-	-
1	77036	T	C	-	-	-
1	77187	C	T	-	-	-
1	77274	A	T	-	-	-
1	77429	A	G	-	-	-
1	77633	G	A	-	-	-
1	77927	A	C	-	-	-
1	77966	G	A	-	-	-
1	78716	T	C	-	-	-
1	79135	A	G	-	-	-
1	79896	G	A	-	-	-
1	80168	C	T	-	-	-
1	80169	C	T	-	-	-
1	80254	G	A	-	-	-
1	80449	G	A	-	-	-
1	80479	G	A	-	-	-
1	80603	G	A	-	-	-
1	80613	A	G	-	-	-
1	80715	A	G	-	-	-
1	80965	G	A	-	-	-
1	94638	G	A	-	-	-
1	128702	C	T	-	-	-
1	128854	C	T	-	-	-
1	130867	C	G	-	-	-
1	130878	G	A	-	-	-
1	130886	A	G	-	-	-
1	131260	A	G	-	-	-
1	131263	G	A	-	-	-
1	131294	T	A	-	-	-
1	131334	C	T	-	-	-
1	131528	A	G	-	-	-
1	131570	T	G	-	-	-
1	131654	T	C	-	-	-
1	131865	A	G	-	-	-
1	132266	G	A	-	-	-
1	132767	C	T	-	-	-
1	133036	T	C	-	-	-
1	133167	T	C	-	-	-
1	133292	C	T	-	-	-
1	133352	T	C	-	-	-
1	133373	A	G	-	-	-
1	133397	C	T	-	-	-
1	133406	T	C	-	-	-
1	133511	A	G	-	-	-
1	133562	G	A	-	-	-
1	133580	A	G	-	-	-
1	133613	G	A	-	-	-
1	133684	C	T	-	-	-
1	133689	T	C	-	-	-
1	133708	T	C	-	-	-
1	133724	G	T	-	-	-
1	133985	C	A	-	-	-
1	134298	T	C	-	-	-
1	135215	A	G	-	-	-
1	135431	T	C	-	-	-
1	135590	A	G	-	-	-
1	135722	C	G	-	-	-
1	135754	C	T	-	-	-
1	135791	G	A	-	-	-
1	135812	T	C	-	-	-
1	135869	A	G	-	-	-
1	135935	C	T	-	-	-
1	135941	T	C	-	-	-
1	135995	T	C	-	-	-
1	136121	A	G	-	-	-
1	136130	G	A	-	-	-
1	136154	A	G	-	-	-
1	136208	A	G	-	-	-
1	136305	G	A	-	-	-
1	136460	G	A	-	-	-
1	136576	G	A	-	-	-
1	136589	G	A	-	-	-
1	137444	T	C	-	-	-
1	137521	C	T	-	-	-
1	137564	G	C	-	-	-
1	137735	T	C	-	-	-
1	137855	C	A	-	-	-
1	138216	C	A	-	-	-
1	138302	G	A	-	-	-
1	141019	A	G	-	-	-
1	141130	C	T	-	-	-
1	147069	A	G	-	-	-
1	147131	G	A	-	-	-
1	171416	A	C	-	-	-
1	171440	T	C	-	-	-
1	171485	A	G	-	-	-
1	171707	A	G	-	-	-
1	171768	A	C	-	-	-
1	171776	C	T	-	-	-
1	171794	A	G	-	-	-
1	171809	C	T	-	-	-
1	171936	A	G	-	-	-
1	171957	T	G	-	-	-
1	172160	G	A	-	-	-
1	172181	C	T	-	-	-
1	172402	C	G	-	-	-
1	172473	A	G	-	-	-
1	173415	C	T	-	-	-
1	173702	G	A	-	-	-
1	173845	T	C	-	-	-
1	174543	C	T	-	-	-
1	174558	T	A	-	-	-
1	174605	A	G	-	-	-
1	174631	G	A	-	-	-
1	174660	C	T	-	-	-
1	174662	A	G	-	-	-
1	174741	G	T	-	-	-
1	174763	G	A	-	-	-
1	174775	G	A	-	-	-
1	174782	G	A	-	-	-
1	174787	T	C	-	-	-
1	174788	G	A	-	-	-
1	174817	C	A	-	-	-
1	174835	C	A	-	-	-
1	174836	T	A	-	-	-
1	174839	T	G	-	-	-
1	174848	A	C	-	-	-
1	174874	T	C	-	-	-
1	174887	A	G	-	-	-
1	175009	C	T	-	-	-
1	175049	T	C	-	-	-
1	175091	G	A	-	-	-
1	175094	A	T	-	-	-
1	175098	G	A	-	-	-
1	175112	T	G	-	-	-
1	175150	G	C	-	-	-
1	175151	C	T	-	-	-
1	175165	A	T	-	-	-
1	175166	T	G	-	-	-
1	175175	T	A	-	-	-
1	175217	T	A	-	-	-
1	175229	A	C	-	-	-
1	175456	A	G	-	-	-
1	175477	T	A	-	-	-
1	175520	T	A	-	-	-
1	207735	G	A	-	-	-
1	211714	G	A	-	-	-
1	211736	C	T	-	-	-
1	211780	G	A	-	-	-
1	211816	A	T	-	-	-
1	214251	A	T	-	-	-
1	214561	C	T	-	-	-
1	215361	A	G	-	-	-
1	215807	T	C	-	-	-
1	215818	T	G	-	-	-
1	215821	G	C	-	-	-
1	215860	C	T	-	-	-
1	215868	T	C	-	-	-
1	215878	C	A	-	-	-
1	215886	G	C	-	-	-
1	215940	A	G	-	-	-
1	215945	A	G	-	-	-
1	215951	T	C	-	-	-
1	216082	T	A	-	-	-
1	216250	A	G	-	-	-
1	216461	A	G	-	-	-
1	223401	A	G	BGIOSGA002590	-	-
1	224497	C	G	BGIOSGA002590	-	-
1	225263	T	C	BGIOSGA002590	-	-
1	225322	C	T	BGIOSGA002590	-	-
1	225409	G	A	BGIOSGA002590	-	-
1	225812	A	G	BGIOSGA002590	-	-
1	225892	T	G	BGIOSGA002590	-	-
1	226884	C	T	-	-	-
1	231114	C	T	BGIOSGA002591	Os01g0103800	XP_015622351.1
1	231569	C	T	BGIOSGA002591	Os01g0103800	XP_015622351.1
1	234463	G	C	BGIOSGA002592	Os01g0103900	-
1	234487	A	C	BGIOSGA002592	Os01g0103900	-
1	236069	T	C	BGIOSGA002592	Os01g0103900	-
1	237155	A	G	BGIOSGA002592	Os01g0103900	-
1	237774	A	C	-	-	-
1	237928	A	G	-	-	-
1	237957	A	C	-	-	-
1	241041	C	G	-	-	-
1	241093	T	C	-	-	-
1	241094	A	T	-	-	-
1	241134	T	A	-	-	-
1	241169	T	G	-	-	-
1	241197	G	C	-	-	-
1	241217	C	A	-	-	-
1	241252	A	G	-	-	-
1	241296	T	A	-	-	-
1	241591	A	T	-	-	-
1	241618	G	A	-	-	-
1	241672	C	T	-	-	-
1	241719	A	G	-	-	-
1	241793	G	A	-	-	-
1	241806	T	C	-	-	-
1	249573	A	C	BGIOSGA002594	Os01g0104100	-
1	251190	C	G	BGIOSGA002594	Os01g0104100	-
1	251846	A	G	BGIOSGA002594	Os01g0104100	-
1	251868	T	C	BGIOSGA002594	Os01g0104100	-
1	252797	G	A	-	-	-
1	252971	A	G	-	-	-
1	252978	T	C	-	-	-
1	253044	A	G	-	-	-
1	253061	T	A	-	-	-
1	253124	T	C	-	-	-
1	253130	G	A	-	-	-
1	253209	T	C	-	-	-
1	253378	T	G	-	-	-
1	253825	C	T	-	-	-
1	253859	T	C	-	-	-
1	263897	C	T	-	-	-
1	264000	G	A	-	-	-
1	264111	G	C	-	-	-
1	264206	T	A	-	-	-
1	264279	G	T	-	-	-
1	264752	G	T	-	-	-
1	264877	T	C	-	-	-
1	265015	G	T	-	-	-
1	265021	G	C	-	-	-
1	265098	T	C	-	-	-
1	265305	A	G	-	-	-
1	265338	G	A	-	-	-
1	267019	T	A	BGIOSGA002596	Os01g0104400	XP_015621006.1
1	267083	T	C	BGIOSGA002596	Os01g0104400	XP_015621006.1
1	269966	A	G	-	-	-
1	270010	G	A	-	-	-
1	270375	C	G	-	-	-
1	270895	G	T	-	-	-
1	271790	C	T	-	-	-
1	272179	C	T	-	-	-
1	273651	T	G	-	-	-
1	283500	C	A	BGIOSGA002597	Os01g0104500	XP_015621005.1
1	286880	A	G	-	-	-
1	289692	C	T	BGIOSGA002558	Os01g0104600	XP_015622108.1
1	290095	A	G	BGIOSGA002558	Os01g0104600	XP_015622108.1
1	296946	T	G	-	-	-
1	302973	G	C	BGIOSGA002598	Os01g0104800	XP_015622163.1
1	303751	G	A	BGIOSGA002598	Os01g0104800	XP_015622163.1
1	303980	T	C	BGIOSGA002598	Os01g0104800	XP_015622163.1
1	304014	A	G	BGIOSGA002598	Os01g0104800	XP_015622163.1
1	306718	G	A	BGIOSGA002598	Os01g0104800	XP_015622163.1
1	306971	A	T	BGIOSGA002598	Os01g0104800	XP_015622163.1
1	307757	G	A	-	-	-
1	316324	C	T	BGIOSGA002556	Os01g0104900	XP_015620995.1
1	316483	G	A	BGIOSGA002556	Os01g0104900	XP_015620995.1
1	316498	T	A	BGIOSGA002556	Os01g0104900	XP_015620995.1
1	320955	T	G	BGIOSGA002599	-	-
1	328850	T	C	-	-	-
1	336043	T	C	-	-	-
1	337574	C	T	-	-	-
1	338712	C	A	BGIOSGA002600	Os01g0105700	-
1	339291	C	T	BGIOSGA002600	Os01g0105700	-
1	341234	G	T	BGIOSGA002600	Os01g0105700	-
1	343429	G	T	BGIOSGA002555	Os01g0105800	XP_015627212.1
1	343764	G	A	-	-	-
1	343847	T	C	-	-	-
1	349001	T	C	-	-	-
1	349016	G	T	-	-	-
1	349043	A	G	-	-	-
1	349048	T	C	-	-	-
1	349204	C	T	-	-	-
1	349311	A	G	-	-	-
1	349383	A	C	-	-	-
1	349648	A	G	-	-	-
1	353115	G	A	-	-	-
1	361479	T	C	-	-	-
1	361526	C	T	-	-	-
1	361532	A	G	-	-	-
1	361767	A	G	-	-	-
1	362318	T	C	-	-	-
1	364109	C	T	-	-	-
1	364151	T	C	-	-	-
1	364360	T	G	-	-	-
1	364419	G	T	-	-	-
1	368229	T	C	-	-	-
1	368793	T	C	-	-	-
1	368796	G	A	-	-	-
1	368834	C	A	-	-	-
1	368847	G	A	-	-	-
1	368865	A	G	-	-	-
1	369100	C	T	-	-	-
1	369272	G	A	-	-	-
1	370305	C	A	-	-	-
1	370568	C	T	-	-	-
1	371283	C	T	-	-	-
1	371300	A	G	-	-	-
1	371818	C	T	-	-	-
1	371826	A	T	-	-	-
1	371977	C	G	-	-	-
1	372000	C	T	-	-	-
1	372001	A	G	-	-	-
1	372007	C	T	-	-	-
1	372025	G	A	-	-	-
1	372967	G	A	BGIOSGA002601	Os04g0166000	-
1	377327	T	A	-	-	-
1	377537	G	A	-	-	-
1	377597	C	A	-	-	-
1	377781	A	G	-	-	-
1	386483	C	T	-	-	-
1	395277	T	C	BGIOSGA002602	Os01g0106200	XP_015621899.1
1	395297	A	G	BGIOSGA002602	Os01g0106200	XP_015621899.1
1	395353	A	G	BGIOSGA002602	Os01g0106200	XP_015621899.1
1	402551	A	G	-	-	-
1	402596	C	T	-	-	-
1	402655	G	A	-	-	-
1	404039	C	T	-	-	-
1	404047	G	A	-	-	-
1	404131	T	C	-	-	-
1	404139	T	C	-	-	-
1	405080	G	A	-	-	-
1	405209	G	T	-	-	-
1	405306	T	C	-	-	-
1	405327	A	G	-	-	-
1	407754	A	T	-	-	-
1	408068	A	G	-	-	-
1	408146	G	A	-	-	-
1	413581	A	T	-	-	-
1	415935	T	G	BGIOSGA002603	-	-
1	416003	T	C	BGIOSGA002603	-	-
1	452175	T	C	-	-	-
1	452374	C	T	-	-	-
1	452383	A	G	-	-	-
1	452462	A	G	-	-	-
1	452517	C	G	-	-	-
1	452776	G	A	-	-	-
1	452786	C	A	-	-	-
1	452846	C	A	-	-	-
1	452909	A	G	-	-	-
1	452919	A	C	-	-	-
1	452963	A	G	-	-	-
1	453024	C	A	-	-	-
1	453029	A	G	-	-	-
1	453047	A	G	-	-	-
1	453051	C	T	-	-	-
1	453068	A	G	-	-	-
1	453072	A	G	-	-	-
1	453078	G	A	-	-	-
1	453137	T	C	-	-	-
1	453150	T	C	-	-	-
1	453167	A	C	-	-	-
1	453185	G	T	-	-	-
1	453191	G	T	-	-	-
1	453194	G	A	-	-	-
1	453206	T	C	-	-	-
1	453215	A	T	-	-	-
1	453218	C	T	-	-	-
1	453239	A	G	-	-	-
1	453248	T	A	-	-	-
1	453260	A	G	-	-	-
1	453266	T	C	-	-	-
1	453267	C	T	-	-	-
1	453272	G	T	-	-	-
1	453275	C	A	-	-	-
1	453292	C	T	-	-	-
1	453299	A	C	-	-	-
1	453313	T	A	-	-	-
1	453325	A	G	-	-	-
1	453331	A	G	-	-	-
1	453335	C	T	-	-	-
1	453344	A	G	-	-	-
1	453347	G	A	-	-	-
1	453348	C	T	-	-	-
1	453356	A	G	-	-	-
1	453376	T	C	-	-	-
1	453380	G	A	-	-	-
1	453392	A	G	-	-	-
1	453401	C	T	-	-	-
1	453402	A	C	-	-	-
1	453413	T	C	-	-	-
1	453417	C	T	-	-	-
1	453422	A	T	-	-	-
1	453428	C	T	-	-	-
1	453437	A	G	-	-	-
1	453440	C	T	-	-	-
1	453443	T	C	-	-	-
1	453491	T	C	-	-	-
1	453498	G	A	-	-	-
1	453503	T	C	-	-	-
1	453515	T	A	-	-	-
1	453542	A	T	-	-	-
1	453545	G	A	-	-	-
1	453557	T	G	-	-	-
1	453560	C	T	-	-	-
1	453566	A	G	-	-	-
1	453581	A	G	-	-	-
1	453588	T	C	-	-	-
1	453592	C	G	-	-	-
1	453629	C	G	-	-	-
1	453647	A	G	-	-	-
1	453728	C	T	-	-	-
1	453740	C	T	-	-	-
1	457790	A	G	-	-	-
1	457836	T	C	-	-	-
1	457851	T	C	-	-	-
1	457854	A	T	-	-	-
1	457863	A	G	-	-	-
1	457888	C	T	-	-	-
1	457890	C	G	-	-	-
1	457906	T	C	-	-	-
1	457915	G	A	-	-	-
1	457922	T	C	-	-	-
1	471569	G	A	BGIOSGA002547	Os01g0107000	XP_015645700.1
1	485575	A	C	-	-	-
1	486629	G	A	-	-	-
1	492127	T	C	BGIOSGA002606	Os06g0681000	-
1	492219	C	T	BGIOSGA002606	Os06g0681000	-
1	492305	G	A	BGIOSGA002606	Os06g0681000	-
1	492638	G	A	-	-	-
1	492730	T	C	-	-	-
1	493155	C	A	-	-	-
1	493337	G	A	-	-	-
1	493707	C	G	-	-	-
1	493812	T	A	-	-	-
1	493821	G	A	-	-	-
1	493924	A	G	-	-	-
1	493943	G	A	-	-	-
1	493945	G	A	-	-	-
1	493951	C	T	-	-	-
1	493976	C	A	-	-	-
1	494008	C	A	-	-	-
1	494067	A	T	-	-	-
1	494071	T	C	-	-	-
1	494270	C	T	-	-	-
1	494279	A	G	-	-	-
1	494510	G	A	-	-	-
1	494555	C	T	-	-	-
1	494670	G	A	-	-	-
1	494680	C	A	-	-	-
1	494740	C	A	-	-	-
1	494803	A	G	-	-	-
1	494813	A	C	-	-	-
1	494857	A	G	-	-	-
1	494918	C	A	-	-	-
1	494966	A	G	-	-	-
1	495225	A	G	-	-	-
1	495229	C	T	-	-	-
1	495238	A	G	-	-	-
1	495241	G	A	-	-	-
1	495242	C	T	-	-	-
1	495243	T	C	-	-	-
1	495250	A	G	-	-	-
1	497214	C	T	BGIOSGA002607	-	-
1	503009	T	C	-	-	-
1	504903	T	G	BGIOSGA002609	Os02g0829600	-
1	505556	C	A	BGIOSGA002609	Os02g0829600	-
1	505722	G	A	BGIOSGA002609	Os02g0829600	-
1	506144	A	T	BGIOSGA002609	Os02g0829600	-
1	506669	C	A	BGIOSGA002609	Os02g0829600	-
1	507035	A	G	-	-	-
1	507632	G	A	BGIOSGA002610	Os02g0829600	-
1	507998	C	G	BGIOSGA002610	Os02g0829600	-
1	509174	C	T	BGIOSGA002610	Os02g0829600	-
1	511264	T	C	-	-	-
1	513187	A	G	BGIOSGA002611	Os02g0829500	XP_015625514.1
1	517041	C	A	BGIOSGA002544	Os02g0829400	-
1	523388	C	A	BGIOSGA002613	Os01g0107750	-
1	525534	T	C	BGIOSGA002543	Os01g0107900	XP_015647632.1
1	527487	T	G	BGIOSGA002543	Os01g0107900	XP_015647632.1
1	531851	T	C	BGIOSGA002614	Os01g0108000	-
1	536399	G	T	BGIOSGA002614	Os01g0108000	-
1	539714	G	A	-	-	-
1	542631	G	A	-	-	-
1	542640	C	T	-	-	-
1	549665	G	A	-	-	-
1	550095	T	C	-	-	-
1	550177	C	T	-	-	-
1	550598	A	G	-	-	-
1	557409	A	C	BGIOSGA002616	Os01g0108200	XP_015647760.1
1	559265	G	A	-	-	-
1	561785	A	G	-	-	-
1	561849	T	C	-	-	-
1	562014	A	G	-	-	-
1	562069	G	A	-	-	-
1	562120	A	T	-	-	-
1	562357	G	A	-	-	-
1	562634	A	G	-	-	-
1	562639	T	C	-	-	-
1	562698	A	C	-	-	-
1	562707	T	A	-	-	-
1	563032	T	C	-	-	-
1	563098	A	T	-	-	-
1	563105	C	T	-	-	-
1	563125	G	T	-	-	-
1	563201	T	A	-	-	-
1	563219	C	T	-	-	-
1	563239	T	A	-	-	-
1	563323	G	A	-	-	-
1	563479	C	T	-	-	-
1	563499	T	C	-	-	-
1	563500	C	T	-	-	-
1	563626	C	T	-	-	-
1	563649	T	C	-	-	-
1	563651	C	A	-	-	-
1	563703	T	G	-	-	-
1	563739	C	T	-	-	-
1	563783	A	T	-	-	-
1	563829	C	T	-	-	-
1	563833	C	G	-	-	-
1	563868	T	C	-	-	-
1	563902	T	C	-	-	-
1	563903	T	A	-	-	-
1	563919	C	T	-	-	-
1	564000	T	C	-	-	-
1	564012	T	C	-	-	-
1	564015	T	C	-	-	-
1	564024	T	G	-	-	-
1	564034	C	A	-	-	-
1	564108	C	T	-	-	-
1	564118	A	G	-	-	-
1	564126	A	G	-	-	-
1	564138	T	C	-	-	-
1	564141	T	C	-	-	-
1	564234	C	T	-	-	-
1	564260	A	C	-	-	-
1	564293	T	C	-	-	-
1	564331	G	A	-	-	-
1	564402	G	A	-	-	-
1	564411	G	A	-	-	-
1	564431	C	T	-	-	-
1	564479	C	T	-	-	-
1	564494	C	T	-	-	-
1	564519	G	A	-	-	-
1	564537	G	A	-	-	-
1	564563	C	T	-	-	-
1	564589	G	T	-	-	-
1	564630	G	A	-	-	-
1	564644	A	G	-	-	-
1	564655	G	A	-	-	-
1	564727	A	G	-	-	-
1	564757	T	C	-	-	-
1	564790	A	G	-	-	-
1	564793	T	G	-	-	-
1	564796	C	T	-	-	-
1	564808	C	A	-	-	-
1	564826	A	G	-	-	-
1	564877	T	C	-	-	-
1	564969	T	C	-	-	-
1	565006	T	C	-	-	-
1	565036	T	G	-	-	-
1	565039	C	T	-	-	-
1	565050	A	G	-	-	-
1	565102	T	C	-	-	-
1	565114	G	A	-	-	-
1	565198	C	T	-	-	-
1	565201	A	G	-	-	-
1	565249	C	T	-	-	-
1	565276	A	G	-	-	-
1	565324	G	A	-	-	-
1	565367	A	C	-	-	-
1	565468	T	C	-	-	-
1	565482	C	T	-	-	-
1	565524	C	T	-	-	-
1	565539	T	C	-	-	-
1	565542	G	A	-	-	-
1	565565	T	C	-	-	-
1	565594	C	T	-	-	-
1	565595	A	C	-	-	-
1	565653	C	T	-	-	-
1	565656	A	G	-	-	-
1	565662	A	G	-	-	-
1	565707	G	C	-	-	-
1	565845	C	T	-	-	-
1	565860	C	T	-	-	-
1	565884	A	G	-	-	-
1	565886	C	A	-	-	-
1	565905	A	G	-	-	-
1	565923	C	A	-	-	-
1	565950	C	T	-	-	-
1	565959	C	T	-	-	-
1	565971	T	C	-	-	-
1	565989	T	C	-	-	-
1	565995	C	T	-	-	-
1	566000	T	A	-	-	-
1	566001	C	T	-	-	-
1	566010	T	C	-	-	-
1	566106	A	G	-	-	-
1	566111	G	A	-	-	-
1	566159	A	C	-	-	-
1	566161	T	C	-	-	-
1	566191	A	G	-	-	-
1	566202	G	A	-	-	-
1	566211	C	T	-	-	-
1	566232	G	T	-	-	-
1	566280	T	A	-	-	-
1	566317	C	G	-	-	-
1	566345	A	G	-	-	-
1	566382	T	C	-	-	-
1	566469	T	C	-	-	-
1	566577	C	T	-	-	-
1	566592	T	C	-	-	-
1	566634	C	T	-	-	-
1	566667	T	C	-	-	-
1	566668	C	T	-	-	-
1	566670	A	G	-	-	-
1	566685	A	C	-	-	-
1	566730	C	T	-	-	-
1	566736	T	C	-	-	-
1	566760	C	T	-	-	-
1	566775	G	A	-	-	-
1	568121	C	T	-	-	-
1	569354	T	C	-	-	-
1	569366	G	A	-	-	-
1	569406	G	A	-	-	-
1	569421	C	T	-	-	-
1	569633	T	C	-	-	-
1	569648	T	C	-	-	-
1	570051	C	T	-	-	-
1	570100	C	T	-	-	-
1	570714	G	T	-	-	-
1	570717	T	C	-	-	-
1	570718	C	T	-	-	-
1	570719	T	G	-	-	-
1	570720	G	C	-	-	-
1	570721	C	T	-	-	-
1	570722	T	G	-	-	-
1	570723	G	T	-	-	-
1	570725	T	A	-	-	-
1	570726	A	T	-	-	-
1	570727	T	A	-	-	-
1	570728	A	T	-	-	-
1	570729	T	G	-	-	-
1	570731	G	A	-	-	-
1	570732	A	G	-	-	-
1	570733	G	T	-	-	-
1	570735	T	A	-	-	-
1	570736	A	T	-	-	-
1	570739	T	A	-	-	-
1	570740	A	G	-	-	-
1	570741	G	T	-	-	-
1	570742	T	G	-	-	-
1	570743	G	T	-	-	-
1	570745	T	A	-	-	-
1	570748	A	G	-	-	-
1	570749	G	C	-	-	-
1	570751	C	T	-	-	-
1	570756	T	C	-	-	-
1	570757	C	T	-	-	-
1	570761	T	C	-	-	-
1	570763	C	G	-	-	-
1	570764	G	T	-	-	-
1	570766	T	G	-	-	-
1	570768	G	T	-	-	-
1	570769	T	C	-	-	-
1	570770	C	G	-	-	-
1	571111	T	C	-	-	-
1	571803	A	G	-	-	-
1	572103	T	A	-	-	-
1	572889	T	C	-	-	-
1	572907	G	A	-	-	-
1	573229	A	G	-	-	-
1	573241	A	T	-	-	-
1	573300	A	G	-	-	-
1	573352	T	C	-	-	-
1	573382	G	A	-	-	-
1	573505	G	A	-	-	-
1	573547	G	A	-	-	-
1	573580	G	A	-	-	-
1	573662	A	G	-	-	-
1	573713	G	A	-	-	-
1	573722	A	C	-	-	-
1	573835	A	G	-	-	-
1	573910	T	A	-	-	-
1	573968	T	A	-	-	-
1	574031	G	A	-	-	-
1	574037	A	G	-	-	-
1	574043	T	C	-	-	-
1	574106	C	T	-	-	-
1	574115	T	C	-	-	-
1	574225	A	C	-	-	-
1	574247	T	C	-	-	-
1	574272	C	T	-	-	-
1	574289	G	A	-	-	-
1	574385	T	G	-	-	-
1	574406	T	G	-	-	-
1	574418	A	G	-	-	-
1	574443	G	A	-	-	-
1	575121	G	A	-	-	-
1	575155	T	A	-	-	-
1	575707	T	C	-	-	-
1	575793	G	A	-	-	-
1	575912	C	T	-	-	-
1	575917	T	C	-	-	-
1	575923	T	C	-	-	-
1	575935	G	A	-	-	-
1	575981	T	G	-	-	-
1	576521	C	T	-	-	-
1	576634	A	G	-	-	-
1	587619	T	A	-	-	-
1	587638	T	A	-	-	-
1	587709	T	A	-	-	-
1	587711	T	G	-	-	-
1	587721	T	C	-	-	-
1	587895	A	G	-	-	-
1	587897	T	A	-	-	-
1	587987	C	T	-	-	-
1	588072	T	C	-	-	-
1	604662	T	A	-	-	-
1	604773	C	T	-	-	-
1	604778	C	T	-	-	-
1	604796	C	T	-	-	-
1	604811	G	A	-	-	-
1	604835	T	C	-	-	-
1	605239	A	G	-	-	-
1	605251	G	C	-	-	-
1	605796	C	T	-	-	-
1	606355	G	C	-	-	-
1	609213	C	T	-	-	-
1	609222	C	T	-	-	-
1	614897	A	T	-	-	-
1	622022	C	T	-	-	-
1	624073	A	G	-	-	-
1	625087	A	C	-	-	-
1	625160	G	A	-	-	-
1	625187	A	G	-	-	-
1	625468	A	G	-	-	-
1	625510	C	T	-	-	-
1	625571	T	C	-	-	-
1	625802	T	C	-	-	-
1	625870	T	C	-	-	-
1	626072	C	A	-	-	-
1	626102	G	A	-	-	-
1	626117	C	T	-	-	-
1	626125	G	A	-	-	-
1	626141	C	T	-	-	-
1	626168	C	G	-	-	-
1	626170	C	T	-	-	-
1	626214	G	A	-	-	-
1	626219	C	T	-	-	-
1	626250	C	G	-	-	-
1	626306	G	A	-	-	-
1	626396	G	A	-	-	-
1	626431	G	A	-	-	-
1	626433	C	T	-	-	-
1	626439	G	A	-	-	-
1	626443	T	C	-	-	-
1	626452	A	G	-	-	-
1	626710	T	G	-	-	-
1	627114	C	A	-	-	-
1	627226	G	C	-	-	-
1	627256	T	C	-	-	-
1	627258	G	A	-	-	-
1	627262	G	A	-	-	-
1	627268	C	G	-	-	-
1	627328	G	A	-	-	-
1	627366	T	C	-	-	-
1	627380	C	A	-	-	-
1	627404	A	C	-	-	-
1	627498	C	T	-	-	-
1	627521	C	T	-	-	-
1	627560	G	A	-	-	-
1	627568	T	A	-	-	-
1	627571	G	A	-	-	-
1	627606	T	C	-	-	-
1	627635	G	A	-	-	-
1	627880	A	G	-	-	-
1	629671	T	G	-	-	-
1	629703	G	T	-	-	-
1	630118	G	A	-	-	-
1	630127	C	T	-	-	-
1	630179	C	T	-	-	-
1	630197	G	A	-	-	-
1	630200	G	A	-	-	-
1	630202	C	T	-	-	-
1	630220	T	C	-	-	-
1	630409	C	T	-	-	-
1	633435	C	G	-	-	-
1	633448	C	A	-	-	-
1	633458	C	T	-	-	-
1	633471	C	T	-	-	-
1	633476	C	T	-	-	-
1	633488	G	A	-	-	-
1	633495	C	T	-	-	-
1	633498	G	A	-	-	-
1	633500	T	C	-	-	-
1	633522	G	A	-	-	-
1	633531	G	A	-	-	-
1	633565	A	C	-	-	-
1	633579	G	A	-	-	-
1	633594	G	A	-	-	-
1	635011	C	T	BGIOSGA002621	Os01g0109300	-
1	635448	G	C	BGIOSGA002621	Os01g0109300	-
1	635692	G	A	BGIOSGA002621	Os01g0109300	-
1	636121	T	G	BGIOSGA002621	Os01g0109300	-
1	636433	A	C	BGIOSGA002621	Os01g0109300	-
1	636439	C	T	BGIOSGA002621	Os01g0109300	-
1	636658	A	C	BGIOSGA002621	Os01g0109300	-
1	637826	C	T	BGIOSGA002621	Os01g0109300	-
1	639871	T	A	BGIOSGA002621	Os01g0109300	-
1	640118	G	A	BGIOSGA002621	Os01g0109300	-
1	640137	G	A	BGIOSGA002621	Os01g0109300	-
1	641189	A	C	BGIOSGA002621	Os01g0109300	-
1	642026	T	C	-	-	-
1	649806	A	G	-	-	-
1	649892	T	C	-	-	-
1	649950	G	A	-	-	-
1	651106	G	A	BGIOSGA002542	Os01g0109700	-
1	651112	G	A	BGIOSGA002542	Os01g0109700	-
1	652497	T	C	BGIOSGA002542	Os01g0109700	-
1	652714	C	T	BGIOSGA002542	Os01g0109700	-
1	652841	A	G	BGIOSGA002542	Os01g0109700	-
1	654188	G	T	BGIOSGA002542	Os01g0109700	-
1	654645	A	C	BGIOSGA002542	Os01g0109700	-
1	654858	G	T	BGIOSGA002542	Os01g0109700	-
1	655153	T	C	BGIOSGA002542	Os01g0109700	-
1	655759	T	A	BGIOSGA002542	Os01g0109700	-
1	656841	C	G	BGIOSGA002542	Os01g0109700	-
1	656871	T	A	BGIOSGA002542	Os01g0109700	-
1	657039	T	C	BGIOSGA002542	Os01g0109700	-
1	659312	C	T	-	-	-
1	660284	T	C	-	-	-
1	660290	G	A	-	-	-
1	664008	T	C	-	-	-
1	665072	A	C	BGIOSGA002540	-	-
1	671251	T	C	-	-	-
1	671305	G	A	-	-	-
1	671329	T	G	-	-	-
1	671342	A	T	-	-	-
1	671353	G	A	-	-	-
1	671436	C	T	-	-	-
1	671451	A	G	-	-	-
1	671454	C	A	-	-	-
1	671489	A	G	-	-	-
1	671692	A	G	-	-	-
1	671700	T	A	-	-	-
1	671779	A	T	-	-	-
1	671783	C	G	-	-	-
1	671784	G	T	-	-	-
1	675865	A	G	-	-	-
1	680091	T	G	BGIOSGA002626	Os01g0110100	XP_015623371.1
1	680171	C	G	BGIOSGA002626	Os01g0110100	XP_015623371.1
1	681016	C	T	BGIOSGA002626	Os01g0110100	XP_015623371.1
1	685095	T	C	-	-	-
1	685867	G	T	-	-	-
1	685997	T	A	-	-	-
1	686009	T	C	-	-	-
1	687811	G	A	-	-	-
1	687828	G	A	-	-	-
1	687829	C	T	-	-	-
1	690186	G	T	BGIOSGA002627	Os01g0110400	XP_015621311.1
1	692021	G	A	-	-	-
1	692698	A	T	-	-	-
1	695624	G	A	BGIOSGA002538	Os01g0110500	XP_015621312.1
1	695630	T	C	BGIOSGA002538	Os01g0110500	XP_015621312.1
1	695884	G	A	BGIOSGA002538	Os01g0110500	XP_015621312.1
1	697252	C	G	-	-	-
1	697255	C	G	-	-	-
1	697637	A	G	-	-	-
1	697817	T	C	-	-	-
1	698045	G	C	-	-	-
1	699692	T	C	-	-	-
1	699712	G	A	-	-	-
1	699713	C	T	-	-	-
1	699721	T	C	-	-	-
1	707448	T	A	BGIOSGA002537	Os01g0110700	-
1	707683	C	T	BGIOSGA002537	Os01g0110700	-
1	709265	G	A	BGIOSGA002537	Os01g0110700	-
1	710124	C	T	BGIOSGA002537	Os01g0110700	-
1	710376	T	C	BGIOSGA002537	Os01g0110700	-
1	711289	T	A	-	-	-
1	711467	T	A	-	-	-
1	711475	G	A	-	-	-
1	711603	C	T	-	-	-
1	711871	C	G	-	-	-
1	711979	G	A	-	-	-
1	712184	G	A	-	-	-
1	712238	G	C	-	-	-
1	712378	C	G	-	-	-
1	713499	C	T	-	-	-
1	713512	T	C	-	-	-
1	714099	T	G	-	-	-
1	714246	G	A	-	-	-
1	714278	G	A	-	-	-
1	714300	G	A	-	-	-
1	714324	C	A	-	-	-
1	715158	T	A	-	-	-
1	715197	T	G	-	-	-
1	715217	G	A	-	-	-
1	715228	G	A	-	-	-
1	718126	G	A	BGIOSGA002536	Os01g0110800	XP_015634738.1
1	719139	A	C	-	-	-
1	719215	A	G	-	-	-
1	719413	G	A	-	-	-
1	719887	A	C	-	-	-
1	719888	G	T	-	-	-
1	719891	T	G	-	-	-
1	720136	C	T	-	-	-
1	720699	C	T	-	-	-
1	720704	A	C	-	-	-
1	721075	T	G	-	-	-
1	721082	C	A	-	-	-
1	721124	A	T	-	-	-
1	721675	A	G	-	-	-
1	729287	C	A	-	-	-
1	729303	G	T	-	-	-
1	731146	C	G	BGIOSGA002630	Os01g0111200	-
1	731604	G	A	BGIOSGA002630	Os01g0111200	-
1	731611	C	T	BGIOSGA002630	Os01g0111200	-
1	731699	A	C	BGIOSGA002630	Os01g0111200	-
1	731731	A	C	BGIOSGA002630	Os01g0111200	-
1	731760	A	G	BGIOSGA002630	Os01g0111200	-
1	732097	T	C	BGIOSGA002630	Os01g0111200	-
1	732145	T	A	BGIOSGA002630	Os01g0111200	-
1	732200	A	C	BGIOSGA002630	Os01g0111200	-
1	732271	A	G	BGIOSGA002630	Os01g0111200	-
1	732392	G	T	BGIOSGA002630	Os01g0111200	-
1	732412	T	C	BGIOSGA002630	Os01g0111200	-
1	732808	T	A	BGIOSGA002630	Os01g0111200	-
1	733971	A	G	BGIOSGA002630	Os01g0111200	-
1	734248	T	G	BGIOSGA002630	Os01g0111200	-
1	735180	C	G	-	-	-
1	740582	G	T	BGIOSGA002631	Os01g0111400	0
1	740639	C	G	BGIOSGA002631	Os01g0111400	0
1	740643	T	C	BGIOSGA002631	Os01g0111400	0
1	741157	T	G	BGIOSGA002631	Os01g0111400	0
1	741753	C	A	BGIOSGA002631	Os01g0111400	0
1	749944	A	T	-	-	-
1	750026	T	C	-	-	-
1	750080	C	G	-	-	-
1	750095	C	T	-	-	-
1	757825	T	C	-	-	-
1	757902	T	C	-	-	-
1	757919	A	C	-	-	-
1	758017	T	C	-	-	-
1	758303	G	A	-	-	-
1	758658	G	T	-	-	-
1	758670	T	C	-	-	-
1	758677	A	C	-	-	-
1	758707	T	C	-	-	-
1	759246	T	C	-	-	-
1	759253	A	G	-	-	-
1	759429	T	C	-	-	-
1	763458	A	G	-	-	-
1	766085	G	A	-	-	-
1	766464	G	C	-	-	-
1	767249	C	G	-	-	-
1	769692	C	G	-	-	-
1	770281	C	T	-	-	-
1	770365	A	G	-	-	-
1	770455	T	C	-	-	-
1	772488	T	C	-	-	-
1	772826	G	A	-	-	-
1	773884	T	C	-	-	-
1	773966	G	T	BGIOSGA002530	Os01g0112100	XP_015620936.1
1	774034	C	T	BGIOSGA002530	Os01g0112100	XP_015620936.1
1	774164	C	T	BGIOSGA002530	Os01g0112100	XP_015620936.1
1	774167	A	C	BGIOSGA002530	Os01g0112100	XP_015620936.1
1	774194	C	T	BGIOSGA002530	Os01g0112100	XP_015620936.1
1	774239	T	C	BGIOSGA002530	Os01g0112100	XP_015620936.1
1	774269	T	C	BGIOSGA002530	Os01g0112100	XP_015620936.1
1	776760	T	C	-	-	-
1	776889	T	C	BGIOSGA002529	Os05g0103700	XP_015637796.1
1	777232	A	G	BGIOSGA002529	Os05g0103700	XP_015637796.1
1	777243	A	T	BGIOSGA002529	Os05g0103700	XP_015637796.1
1	777355	A	G	BGIOSGA002529	Os05g0103700	XP_015637796.1
1	778802	T	C	BGIOSGA002529	Os05g0103700	XP_015637796.1
1	778853	C	T	BGIOSGA002529	Os05g0103700	XP_015637796.1
1	783484	C	T	-	-	-
1	783538	G	C	-	-	-
1	783550	G	A	-	-	-
1	784458	C	A	BGIOSGA002527	Os01g0112500	-
1	785333	C	T	BGIOSGA002527	Os01g0112500	-
1	785513	T	C	BGIOSGA002527	Os01g0112500	-
1	785523	A	G	BGIOSGA002527	Os01g0112500	-
1	785630	T	C	BGIOSGA002527	Os01g0112500	-
1	786776	C	T	BGIOSGA002527	Os01g0112500	-
1	786799	A	G	BGIOSGA002527	Os01g0112500	-
1	789249	T	G	-	-	-
1	789257	T	G	-	-	-
1	789903	T	C	-	-	-
1	793189	G	A	-	-	-
1	795409	T	G	-	-	-
1	797978	G	A	-	-	-
1	798674	G	A	-	-	-
1	798813	T	G	-	-	-
1	798851	A	G	-	-	-
1	798973	C	T	-	-	-
1	799073	G	A	-	-	-
1	799137	A	G	-	-	-
1	801515	C	T	-	-	-
1	803321	A	C	-	-	-
1	817499	A	T	-	-	-
1	817745	T	G	-	-	-
1	818677	A	G	-	-	-
1	818756	C	T	-	-	-
1	818850	T	C	-	-	-
1	818858	T	C	-	-	-
1	819007	A	G	-	-	-
1	820526	A	G	-	-	-
1	820575	A	T	-	-	-
1	820627	C	T	-	-	-
1	820816	T	C	-	-	-
1	826986	T	C	-	-	-
1	846089	G	A	-	-	-
1	846745	G	C	-	-	-
1	857006	A	G	-	-	-
1	857023	T	C	-	-	-
1	857037	C	T	-	-	-
1	857385	T	C	-	-	-
1	857396	C	T	-	-	-
1	857411	C	A	-	-	-
1	857434	G	A	-	-	-
1	857473	A	C	-	-	-
1	857546	G	A	-	-	-
1	862769	T	G	-	-	-
1	863231	C	T	BGIOSGA002639	Os01g0113350	-
1	863244	G	A	BGIOSGA002639	Os01g0113350	-
1	864481	A	C	BGIOSGA002639	Os01g0113350	-
1	864829	G	A	BGIOSGA002639	Os01g0113350	-
1	864914	C	A	BGIOSGA002639	Os01g0113350	-
1	864971	G	C	BGIOSGA002639	Os01g0113350	-
1	864991	T	C	BGIOSGA002639	Os01g0113350	-
1	865016	C	T	BGIOSGA002639	Os01g0113350	-
1	865118	T	C	BGIOSGA002639	Os01g0113350	-
1	865203	A	T	BGIOSGA002639	Os01g0113350	-
1	865270	T	G	BGIOSGA002639	Os01g0113350	-
1	866864	C	G	BGIOSGA002639	Os01g0113350	-
1	871186	C	T	-	-	-
1	871223	G	A	-	-	-
1	872623	C	T	-	-	-
1	872640	T	C	-	-	-
1	872839	A	G	-	-	-
1	872864	C	G	-	-	-
1	872873	A	G	-	-	-
1	872902	T	G	-	-	-
1	872918	A	G	-	-	-
1	872919	C	T	-	-	-
1	872969	G	A	-	-	-
1	873003	T	G	-	-	-
1	878589	C	T	-	-	-
1	878718	A	C	-	-	-
1	878731	A	G	-	-	-
1	878745	A	C	-	-	-
1	878748	T	C	-	-	-
1	878750	A	C	-	-	-
1	878959	A	C	-	-	-
1	879415	T	G	BGIOSGA002640	Os11g0669100	-
1	879452	A	G	BGIOSGA002640	Os11g0669100	-
1	879458	G	A	BGIOSGA002640	Os11g0669100	-
1	880287	T	C	BGIOSGA002640	Os11g0669100	-
1	880410	G	A	BGIOSGA002640	Os11g0669100	-
1	880419	A	G	BGIOSGA002640	Os11g0669100	-
1	880663	C	G	BGIOSGA002640	Os11g0669100	-
1	881679	C	A	BGIOSGA002640	Os11g0669100	-
1	889494	T	C	-	-	-
1	890175	C	T	-	-	-
1	890309	G	A	-	-	-
1	892216	A	G	-	-	-
1	894200	A	G	-	-	-
1	894207	T	C	-	-	-
1	894789	G	A	-	-	-
1	894802	C	T	-	-	-
1	894860	G	T	-	-	-
1	894893	C	T	-	-	-
1	894907	T	A	-	-	-
1	894993	T	C	-	-	-
1	895081	T	G	-	-	-
1	895111	G	A	-	-	-
1	895219	A	G	-	-	-
1	895226	T	C	-	-	-
1	895263	A	G	-	-	-
1	895869	T	C	-	-	-
1	896239	G	A	-	-	-
1	902978	C	T	-	-	-
1	903287	G	A	-	-	-
1	903399	A	G	-	-	-
1	903559	G	A	-	-	-
1	903682	C	T	-	-	-
1	909523	A	G	-	-	-
1	910161	A	C	BGIOSGA002644	Os01g0113650	-
1	911041	T	C	BGIOSGA002644	Os01g0113650	-
1	913993	T	C	BGIOSGA002644	Os01g0113650	-
1	916655	T	C	-	-	-
1	917323	A	G	-	-	-
1	917822	A	G	-	-	-
1	918681	G	T	BGIOSGA002524	-	-
1	918697	C	T	BGIOSGA002524	-	-
1	918709	T	C	BGIOSGA002524	-	-
1	918727	A	C	BGIOSGA002524	-	-
1	918742	G	A	BGIOSGA002524	-	-
1	918743	G	A	BGIOSGA002524	-	-
1	918754	C	T	BGIOSGA002524	-	-
1	918786	C	T	BGIOSGA002524	-	-
1	918796	T	A	BGIOSGA002524	-	-
1	918802	G	A	BGIOSGA002524	-	-
1	918817	A	G	BGIOSGA002524	-	-
1	918823	A	G	BGIOSGA002524	-	-
1	918832	G	A	BGIOSGA002524	-	-
1	918853	A	G	BGIOSGA002524	-	-
1	918883	A	G	BGIOSGA002524	-	-
1	918889	G	A	BGIOSGA002524	-	-
1	918898	C	T	BGIOSGA002524	-	-
1	918943	T	C	BGIOSGA002524	-	-
1	918946	G	A	BGIOSGA002524	-	-
1	918949	G	A	BGIOSGA002524	-	-
1	918997	A	G	BGIOSGA002524	-	-
1	919000	G	A	BGIOSGA002524	-	-
1	919001	A	G	BGIOSGA002524	-	-
1	919002	G	A	BGIOSGA002524	-	-
1	919009	G	C	BGIOSGA002524	-	-
1	919012	A	G	BGIOSGA002524	-	-
1	919015	A	G	BGIOSGA002524	-	-
1	919027	C	T	BGIOSGA002524	-	-
1	919028	C	T	BGIOSGA002524	-	-
1	919033	A	G	BGIOSGA002524	-	-
1	919042	A	G	BGIOSGA002524	-	-
1	919091	T	A	BGIOSGA002524	-	-
1	919093	C	T	BGIOSGA002524	-	-
1	919099	T	C	BGIOSGA002524	-	-
1	919105	T	C	BGIOSGA002524	-	-
1	919108	T	A	BGIOSGA002524	-	-
1	919114	G	A	BGIOSGA002524	-	-
1	919126	A	T	BGIOSGA002524	-	-
1	919129	G	A	BGIOSGA002524	-	-
1	919141	T	G	BGIOSGA002524	-	-
1	919270	A	G	BGIOSGA002524	-	-
1	919300	A	G	BGIOSGA002524	-	-
1	919312	T	C	BGIOSGA002524	-	-
1	919327	T	C	BGIOSGA002524	-	-
1	919512	C	A	BGIOSGA002524	-	-
1	919568	C	T	BGIOSGA002524	-	-
1	919630	C	T	BGIOSGA002524	-	-
1	919906	A	C	BGIOSGA002524	-	-
1	920055	T	A	BGIOSGA002524	-	-
1	920245	A	C	BGIOSGA002524	-	-
1	920268	T	C	BGIOSGA002524	-	-
1	920304	T	C	BGIOSGA002524	-	-
1	920306	C	A	BGIOSGA002524	-	-
1	920312	T	A	BGIOSGA002524	-	-
1	921621	C	T	BGIOSGA002645	-	-
1	921626	C	G	BGIOSGA002645	-	-
1	921638	G	T	BGIOSGA002645	-	-
1	921660	A	G	BGIOSGA002645	-	-
1	921665	G	A	BGIOSGA002645	-	-
1	921673	G	A	BGIOSGA002645	-	-
1	921688	A	G	BGIOSGA002645	-	-
1	921724	T	C	BGIOSGA002645	-	-
1	921756	G	C	BGIOSGA002645	-	-
1	921758	G	T	BGIOSGA002645	-	-
1	921770	T	C	BGIOSGA002645	-	-
1	921817	G	A	BGIOSGA002645	-	-
1	922185	T	C	BGIOSGA002645	-	-
1	922194	A	C	BGIOSGA002645	-	-
1	922304	A	T	BGIOSGA002645	-	-
1	922330	G	A	BGIOSGA002645	-	-
1	922335	T	A	BGIOSGA002645	-	-
1	922338	A	G	BGIOSGA002645	-	-
1	922354	G	A	BGIOSGA002645	-	-
1	922359	T	C	BGIOSGA002645	-	-
1	922384	A	T	BGIOSGA002645	-	-
1	922409	A	T	BGIOSGA002645	-	-
1	922430	C	T	BGIOSGA002645	-	-
1	922454	T	A	BGIOSGA002645	-	-
1	922464	G	A	BGIOSGA002645	-	-
1	922500	A	G	BGIOSGA002645	-	-
1	922537	T	C	BGIOSGA002645	-	-
1	922553	G	T	BGIOSGA002645	-	-
1	922566	C	A	BGIOSGA002645	-	-
1	922579	A	G	BGIOSGA002645	-	-
1	922592	T	C	BGIOSGA002645	-	-
1	922770	G	T	BGIOSGA002645	-	-
1	922772	C	T	BGIOSGA002645	-	-
1	922777	C	T	BGIOSGA002645	-	-
1	922962	C	T	BGIOSGA002645	-	-
1	922969	A	G	BGIOSGA002645	-	-
1	922985	T	C	BGIOSGA002645	-	-
1	922986	G	A	BGIOSGA002645	-	-
1	922997	G	A	BGIOSGA002645	-	-
1	923015	G	A	BGIOSGA002645	-	-
1	923521	G	T	BGIOSGA002645	-	-
1	923524	C	T	BGIOSGA002645	-	-
1	923529	A	C	BGIOSGA002645	-	-
1	923560	C	T	BGIOSGA002645	-	-
1	923610	T	C	BGIOSGA002645	-	-
1	923635	C	T	BGIOSGA002645	-	-
1	923638	T	G	BGIOSGA002645	-	-
1	923644	G	A	BGIOSGA002645	-	-
1	923676	A	C	BGIOSGA002645	-	-
1	923722	A	G	BGIOSGA002645	-	-
1	923941	C	T	BGIOSGA002645	-	-
1	923974	C	T	BGIOSGA002645	-	-
1	923983	A	C	BGIOSGA002645	-	-
1	930646	A	G	BGIOSGA002522	-	-
1	930649	C	T	BGIOSGA002522	-	-
1	942916	T	C	-	-	-
1	942946	G	C	BGIOSGA002519	-	-
1	943326	T	C	BGIOSGA002519	-	-
1	943335	A	G	BGIOSGA002519	-	-
1	943338	A	G	BGIOSGA002519	-	-
1	943344	C	T	BGIOSGA002519	-	-
1	943385	T	G	BGIOSGA002519	-	-
1	943389	G	A	BGIOSGA002519	-	-
1	943392	G	A	BGIOSGA002519	-	-
1	943393	T	C	BGIOSGA002519	-	-
1	943410	G	T	BGIOSGA002519	-	-
1	943412	T	G	BGIOSGA002519	-	-
1	943419	T	G	BGIOSGA002519	-	-
1	943423	T	C	BGIOSGA002519	-	-
1	943427	G	A	BGIOSGA002519	-	-
1	943431	G	A	BGIOSGA002519	-	-
1	943434	G	A	BGIOSGA002519	-	-
1	943467	A	G	BGIOSGA002519	-	-
1	943482	G	A	BGIOSGA002519	-	-
1	943506	C	G	BGIOSGA002519	-	-
1	943743	G	A	BGIOSGA002519	-	-
1	943746	T	C	BGIOSGA002519	-	-
1	943752	A	G	BGIOSGA002519	-	-
1	943755	G	A	BGIOSGA002519	-	-
1	943773	C	T	BGIOSGA002519	-	-
1	946217	T	A	BGIOSGA002519	-	-
1	946241	A	G	BGIOSGA002519	-	-
1	946242	G	A	BGIOSGA002519	-	-
1	946259	C	T	BGIOSGA002519	-	-
1	946261	T	A	BGIOSGA002519	-	-
1	946268	G	T	BGIOSGA002519	-	-
1	946275	G	A	BGIOSGA002519	-	-
1	946335	G	A	BGIOSGA002519	-	-
1	946336	A	C	BGIOSGA002519	-	-
1	946352	C	A	BGIOSGA002519	-	-
1	946455	C	A	BGIOSGA002519	-	-
1	946458	G	T	BGIOSGA002519	-	-
1	946500	T	G	BGIOSGA002519	-	-
1	946527	T	C	BGIOSGA002519	-	-
1	946536	C	G	BGIOSGA002519	-	-
1	946605	C	A	BGIOSGA002519	-	-
1	946641	T	C	BGIOSGA002519	-	-
1	946658	T	C	BGIOSGA002519	-	-
1	946670	C	T	BGIOSGA002519	-	-
1	946677	G	C	BGIOSGA002519	-	-
1	946681	C	T	BGIOSGA002519	-	-
1	946683	C	T	BGIOSGA002519	-	-
1	946684	G	A	BGIOSGA002519	-	-
1	946715	A	G	BGIOSGA002519	-	-
1	946722	T	C	BGIOSGA002519	-	-
1	946725	G	T	BGIOSGA002519	-	-
1	946727	C	T	BGIOSGA002519	-	-
1	946728	G	A	BGIOSGA002519	-	-
1	946729	G	A	BGIOSGA002519	-	-
1	946733	T	C	BGIOSGA002519	-	-
1	947514	A	T	BGIOSGA002519	-	-
1	947568	C	A	BGIOSGA002519	-	-
1	947599	A	C	BGIOSGA002519	-	-
1	947827	G	C	BGIOSGA002519	-	-
1	947959	G	A	BGIOSGA002519	-	-
1	947988	G	A	BGIOSGA002519	-	-
1	948017	T	G	BGIOSGA002519	-	-
1	948206	G	A	BGIOSGA002519	-	-
1	948340	A	G	BGIOSGA002519	-	-
1	948380	A	C	BGIOSGA002519	-	-
1	948722	A	C	BGIOSGA002519	-	-
1	948734	A	T	BGIOSGA002519	-	-
1	948741	C	A	BGIOSGA002519	-	-
1	948743	A	G	BGIOSGA002519	-	-
1	948744	C	T	BGIOSGA002519	-	-
1	948755	A	T	BGIOSGA002519	-	-
1	948764	C	T	BGIOSGA002519	-	-
1	948831	G	A	BGIOSGA002519	-	-
1	948839	C	G	BGIOSGA002519	-	-
1	948855	G	T	BGIOSGA002519	-	-
1	948857	A	T	BGIOSGA002519	-	-
1	948956	C	T	BGIOSGA002519	-	-
1	949163	C	A	BGIOSGA002519	-	-
1	949170	G	A	BGIOSGA002519	-	-
1	949223	C	G	BGIOSGA002519	-	-
1	949235	T	C	BGIOSGA002519	-	-
1	949246	A	C	BGIOSGA002519	-	-
1	949569	T	G	BGIOSGA002519	-	-
1	949594	T	C	BGIOSGA002519	-	-
1	949595	C	A	BGIOSGA002519	-	-
1	949614	C	T	BGIOSGA002519	-	-
1	949625	C	A	BGIOSGA002519	-	-
1	949635	C	T	BGIOSGA002519	-	-
1	949639	G	A	BGIOSGA002519	-	-
1	949664	A	T	BGIOSGA002519	-	-
1	949673	A	G	BGIOSGA002519	-	-
1	949676	G	A	BGIOSGA002519	-	-
1	949707	G	A	BGIOSGA002519	-	-
1	949714	T	C	BGIOSGA002519	-	-
1	949757	A	T	BGIOSGA002519	-	-
1	949758	C	G	BGIOSGA002519	-	-
1	949788	A	G	BGIOSGA002519	-	-
1	949836	C	T	BGIOSGA002519	-	-
1	949840	A	C	BGIOSGA002519	-	-
1	949842	C	G	BGIOSGA002519	-	-
1	949843	C	T	BGIOSGA002519	-	-
1	949888	T	A	BGIOSGA002519	-	-
1	949927	A	T	BGIOSGA002519	-	-
1	949958	G	A	BGIOSGA002519	-	-
1	949966	G	C	BGIOSGA002519	-	-
1	949998	A	T	BGIOSGA002519	-	-
1	950006	A	C	BGIOSGA002519	-	-
1	950009	T	G	BGIOSGA002519	-	-
1	950046	T	G	BGIOSGA002519	-	-
1	950117	C	A	BGIOSGA002519	-	-
1	950193	G	A	-	-	-
1	950197	A	T	-	-	-
1	950199	A	G	-	-	-
1	950204	G	A	-	-	-
1	950213	G	A	-	-	-
1	950216	C	G	-	-	-
1	950231	G	T	-	-	-
1	950242	G	A	-	-	-
1	950261	A	G	-	-	-
1	951565	C	T	BGIOSGA002518	Os01g0116200	XP_015646833.1
1	951588	T	A	BGIOSGA002518	Os01g0116200	XP_015646833.1
1	951604	A	T	BGIOSGA002518	Os01g0116200	XP_015646833.1
1	951610	T	C	BGIOSGA002518	Os01g0116200	XP_015646833.1
1	951613	G	A	BGIOSGA002518	Os01g0116200	XP_015646833.1
1	951616	C	T	BGIOSGA002518	Os01g0116200	XP_015646833.1
1	951619	C	A	BGIOSGA002518	Os01g0116200	XP_015646833.1
1	951621	C	A	BGIOSGA002518	Os01g0116200	XP_015646833.1
1	951628	C	T	BGIOSGA002518	Os01g0116200	XP_015646833.1
1	951676	A	T	BGIOSGA002518	Os01g0116200	XP_015646833.1
1	951697	C	T	BGIOSGA002518	Os01g0116200	XP_015646833.1
1	951700	T	C	BGIOSGA002518	Os01g0116200	XP_015646833.1
1	951705	C	A	BGIOSGA002518	Os01g0116200	XP_015646833.1
1	951733	G	T	BGIOSGA002518	Os01g0116200	XP_015646833.1
1	951739	A	G	BGIOSGA002518	Os01g0116200	XP_015646833.1
1	951742	A	G	BGIOSGA002518	Os01g0116200	XP_015646833.1
1	951753	G	T	BGIOSGA002518	Os01g0116200	XP_015646833.1
1	951769	T	C	BGIOSGA002518	Os01g0116200	XP_015646833.1
1	951770	C	T	BGIOSGA002518	Os01g0116200	XP_015646833.1
1	951778	C	T	BGIOSGA002518	Os01g0116200	XP_015646833.1
1	951780	G	A	BGIOSGA002518	Os01g0116200	XP_015646833.1
1	951784	G	C	BGIOSGA002518	Os01g0116200	XP_015646833.1
1	951793	T	C	BGIOSGA002518	Os01g0116200	XP_015646833.1
1	951805	G	C	BGIOSGA002518	Os01g0116200	XP_015646833.1
1	951814	T	C	BGIOSGA002518	Os01g0116200	XP_015646833.1
1	951841	C	T	BGIOSGA002518	Os01g0116200	XP_015646833.1
1	951847	G	A	BGIOSGA002518	Os01g0116200	XP_015646833.1
1	951859	G	A	BGIOSGA002518	Os01g0116200	XP_015646833.1
1	951900	A	G	BGIOSGA002518	Os01g0116200	XP_015646833.1
1	957917	C	T	-	-	-
1	957937	G	T	-	-	-
1	969937	T	A	-	-	-
1	969945	C	T	-	-	-
1	969952	G	C	-	-	-
1	976580	G	C	-	-	-
1	976604	A	G	-	-	-
1	979712	A	G	BGIOSGA002515	-	-
1	981666	C	A	-	-	-
1	982742	C	T	-	-	-
1	987372	G	A	-	-	-
1	987384	C	A	-	-	-
1	988412	C	A	-	-	-
1	988940	G	A	-	-	-
1	991542	C	G	-	-	-
1	991667	A	G	-	-	-
1	991905	C	T	-	-	-
1	992022	G	A	-	-	-
1	992083	A	T	-	-	-
1	992169	A	G	-	-	-
1	992327	A	G	-	-	-
1	992333	G	C	-	-	-
1	992387	T	G	-	-	-
1	992813	T	C	-	-	-
1	992880	C	T	-	-	-
1	992925	T	A	-	-	-
1	993273	A	G	-	-	-
1	994806	C	T	-	-	-
1	995200	C	T	-	-	-
1	995334	G	A	-	-	-
1	995446	G	A	-	-	-
1	995536	G	A	-	-	-
1	995538	A	G	-	-	-
1	995624	G	A	-	-	-
1	995668	C	T	-	-	-
1	995746	G	A	-	-	-
1	995803	G	A	-	-	-
1	995805	T	C	-	-	-
1	995839	G	A	-	-	-
1	996113	A	C	-	-	-
1	996165	G	T	-	-	-
1	996169	G	A	-	-	-
1	996184	A	C	-	-	-
1	996231	G	A	-	-	-
1	996256	G	A	-	-	-
1	996509	G	T	-	-	-
1	996514	A	G	-	-	-
1	996541	C	T	-	-	-
1	997370	T	C	-	-	-
1	997505	G	A	-	-	-
1	998913	C	T	-	-	-
1	999152	A	G	-	-	-
1	999155	A	G	-	-	-
1	999983	A	G	-	-	-
1	1000067	T	C	-	-	-
1	1000114	C	A	-	-	-
1	1000162	T	C	-	-	-
1	1000177	T	C	-	-	-
1	1000178	C	T	-	-	-
1	1000231	T	G	-	-	-
1	1000468	C	T	-	-	-
1	1000480	A	G	-	-	-
1	1000513	G	A	-	-	-
1	1000516	A	C	-	-	-
1	1000522	A	G	-	-	-
1	1000541	T	A	-	-	-
1	1000571	A	T	-	-	-
1	1003526	A	G	-	-	-
1	1005343	G	A	-	-	-
1	1007847	C	A	-	-	-
1	1008952	A	G	BGIOSGA002513	-	-
1	1010571	T	C	BGIOSGA002513	-	-
1	1030424	G	T	BGIOSGA002512	-	-
1	1030485	C	T	BGIOSGA002512	-	-
1	1030503	C	T	BGIOSGA002512	-	-
1	1030521	T	C	BGIOSGA002512	-	-
1	1030527	G	T	BGIOSGA002512	-	-
1	1030530	T	G	BGIOSGA002512	-	-
1	1030737	T	C	BGIOSGA002512	-	-
1	1030743	A	G	BGIOSGA002512	-	-
1	1030745	C	T	BGIOSGA002512	-	-
1	1030746	G	T	BGIOSGA002512	-	-
1	1030749	A	G	BGIOSGA002512	-	-
1	1030755	C	T	BGIOSGA002512	-	-
1	1030757	G	C	BGIOSGA002512	-	-
1	1030796	T	G	BGIOSGA002512	-	-
1	1030799	A	G	BGIOSGA002512	-	-
1	1030800	G	A	BGIOSGA002512	-	-
1	1030803	G	A	BGIOSGA002512	-	-
1	1030804	T	C	BGIOSGA002512	-	-
1	1030821	G	T	BGIOSGA002512	-	-
1	1030823	T	G	BGIOSGA002512	-	-
1	1030830	T	G	BGIOSGA002512	-	-
1	1030834	T	C	BGIOSGA002512	-	-
1	1030838	G	A	BGIOSGA002512	-	-
1	1030845	G	A	BGIOSGA002512	-	-
1	1030879	T	A	BGIOSGA002512	-	-
1	1032036	T	C	BGIOSGA002512	-	-
1	1032071	G	A	BGIOSGA002512	-	-
1	1032076	C	T	BGIOSGA002512	-	-
1	1032107	G	A	BGIOSGA002512	-	-
1	1032227	A	C	BGIOSGA002512	-	-
1	1032475	G	A	BGIOSGA002512	-	-
1	1032981	G	A	-	-	-
1	1032991	A	C	-	-	-
1	1032996	G	A	-	-	-
1	1032998	A	C	-	-	-
1	1033012	T	C	-	-	-
1	1033014	C	T	-	-	-
1	1033048	T	A	-	-	-
1	1033053	T	A	-	-	-
1	1033054	T	C	-	-	-
1	1033063	T	C	-	-	-
1	1033065	A	G	-	-	-
1	1033090	G	C	-	-	-
1	1033445	C	G	BGIOSGA002648	Os01g0115900	-
1	1033452	G	A	BGIOSGA002648	Os01g0115900	-
1	1033457	C	T	BGIOSGA002648	Os01g0115900	-
1	1033508	C	A	BGIOSGA002648	Os01g0115900	-
1	1033511	G	T	BGIOSGA002648	Os01g0115900	-
1	1033658	C	A	BGIOSGA002648	Os01g0115900	-
1	1033694	T	C	BGIOSGA002648	Os01g0115900	-
1	1033711	T	C	BGIOSGA002648	Os01g0115900	-
1	1033723	C	T	BGIOSGA002648	Os01g0115900	-
1	1033829	C	T	BGIOSGA002648	Os01g0115900	-
1	1033861	C	T	BGIOSGA002648	Os01g0115900	-
1	1033866	C	A	BGIOSGA002648	Os01g0115900	-
1	1033911	A	G	BGIOSGA002648	Os01g0115900	-
1	1033912	C	A	BGIOSGA002648	Os01g0115900	-
1	1033916	C	T	BGIOSGA002648	Os01g0115900	-
1	1033921	C	T	BGIOSGA002648	Os01g0115900	-
1	1033982	T	C	BGIOSGA002648	Os01g0115900	-
1	1034264	G	A	-	-	-
1	1034325	G	A	-	-	-
1	1034435	A	T	-	-	-
1	1035598	G	A	-	-	-
1	1035604	A	G	-	-	-
1	1035652	T	G	-	-	-
1	1035660	C	T	-	-	-
1	1035793	A	T	-	-	-
1	1035800	C	A	-	-	-
1	1035803	C	T	-	-	-
1	1035821	C	T	-	-	-
1	1035886	C	T	-	-	-
1	1035925	A	C	-	-	-
1	1035988	G	T	-	-	-
1	1035989	C	T	-	-	-
1	1035992	C	T	-	-	-
1	1035993	A	G	-	-	-
1	1036015	C	T	-	-	-
1	1036036	C	T	-	-	-
1	1036084	G	A	-	-	-
1	1036099	C	A	-	-	-
1	1036294	C	A	-	-	-
1	1036324	A	C	-	-	-
1	1036345	G	A	-	-	-
1	1036351	A	T	-	-	-
1	1036360	C	G	-	-	-
1	1036361	C	T	-	-	-
1	1036377	G	A	-	-	-
1	1036378	G	T	-	-	-
1	1036388	G	A	-	-	-
1	1036390	C	A	-	-	-
1	1036423	G	A	-	-	-
1	1036426	G	A	-	-	-
1	1036427	G	T	-	-	-
1	1036436	C	T	-	-	-
1	1036467	T	C	-	-	-
1	1036487	G	A	-	-	-
1	1037702	G	A	BGIOSGA002511	-	-
1	1037716	C	T	BGIOSGA002511	-	-
1	1037719	C	A	BGIOSGA002511	-	-
1	1037741	G	A	BGIOSGA002511	-	-
1	1037749	T	A	BGIOSGA002511	-	-
1	1037753	C	A	BGIOSGA002511	-	-
1	1037834	T	C	BGIOSGA002511	-	-
1	1037840	A	G	BGIOSGA002511	-	-
1	1037851	A	G	BGIOSGA002511	-	-
1	1037862	T	C	BGIOSGA002511	-	-
1	1037888	G	A	BGIOSGA002511	-	-
1	1037900	G	C	BGIOSGA002511	-	-
1	1037945	T	C	BGIOSGA002511	-	-
1	1037947	G	A	BGIOSGA002511	-	-
1	1037957	C	T	BGIOSGA002511	-	-
1	1037971	C	T	BGIOSGA002511	-	-
1	1037972	A	G	BGIOSGA002511	-	-
1	1037977	C	A	BGIOSGA002511	-	-
1	1037978	A	G	BGIOSGA002511	-	-
1	1037981	G	T	BGIOSGA002511	-	-
1	1038011	C	T	BGIOSGA002511	-	-
1	1038016	G	T	BGIOSGA002511	-	-
1	1038017	G	A	BGIOSGA002511	-	-
1	1038023	C	A	BGIOSGA002511	-	-
1	1038031	C	A	BGIOSGA002511	-	-
1	1038045	C	T	BGIOSGA002511	-	-
1	1038047	G	A	BGIOSGA002511	-	-
1	1038054	T	C	BGIOSGA002511	-	-
1	1038056	T	G	BGIOSGA002511	-	-
1	1038059	G	A	BGIOSGA002511	-	-
[truncated: 446,990+ more rows]

## Sheet: InDel
InDel variants identified in JBT 36/14
CHROMOSOME	POSITION	REFERENCE BASE	JBT 36/14 BASE	GENE	O. sativa japonica ortholog ID	Nearest refseq ID
1	8704	AC	A	-	-	-
1	9418	ATT	A	-	-	-
1	9621	TCG	T	-	-	-
1	9758	T	TGAA	-	-	-
1	10848	A	ATT	-	-	-
1	11093	TA	T	-	-	-
1	11134	GA	G	-	-	-
1	11177	C	CTATTGATAATAA	-	-	-
1	11360	TA	T	-	-	-
1	11544	C	CAT	-	-	-
1	11591	AC	A	-	-	-
1	11653	GTAATC	G	-	-	-
1	12037	T	TGC	-	-	-
1	12294	CAT	C	-	-	-
1	12496	AT	A	-	-	-
1	12558	A	AGCTT	-	-	-
1	12624	ATTG	A	-	-	-
1	12895	A	ATTT	-	-	-
1	13213	T	TA	-	-	-
1	13834	GA	G	-	-	-
1	14063	ATG	A	-	-	-
1	14748	TG	T	-	-	-
1	15091	CTAGAGT	C	-	-	-
1	15776	T	TG	-	-	-
1	16010	A	AT	-	-	-
1	16061	G	GT	-	-	-
1	16084	C	CA	-	-	-
1	16136	TA	T	-	-	-
1	16300	GA	G	-	-	-
1	16363	G	GA	-	-	-
1	16591	C	CAG	-	-	-
1	16754	GTTA	G	-	-	-
1	17088	GA	G	-	-	-
1	17340	C	CAG	-	-	-
1	17433	C	CTA	-	-	-
1	17466	G	GA	-	-	-
1	18058	T	TA	-	-	-
1	19425	ACAC	A	BGIOSGA002568	Os11g0652600	-
1	27842	T	TA	-	-	-
1	74538	A	AT	-	-	-
1	74542	T	TA	-	-	-
1	174699	A	AT	-	-	-
1	175041	T	TC	-	-	-
1	175200	C	CT	-	-	-
1	175285	GA	G	-	-	-
1	175486	A	AT	-	-	-
1	214576	G	GA	-	-	-
1	215773	A	AC	-	-	-
1	215777	CT	C	-	-	-
1	215952	G	GTT	-	-	-
1	216092	C	CA	-	-	-
1	216318	T	TCA	-	-	-
1	253078	GA	G	-	-	-
1	253149	TA	T	-	-	-
1	263929	C	CT	-	-	-
1	263951	A	AT	-	-	-
1	264440	A	AG	-	-	-
1	270330	T	TG	-	-	-
1	281359	T	TC	-	-	-
1	283988	GATT	G	-	-	-
1	287406	AT	A	-	-	-
1	294637	T	TC	BGIOSGA002558	Os01g0104600	XP_015622108.1
1	305614	CT	C	BGIOSGA002598	Os01g0104800	XP_015622163.1
1	316423	T	TGCA	BGIOSGA002556	Os01g0104900	XP_015620995.1
1	371374	CT	C	-	-	-
1	371839	AT	A	-	-	-
1	372066	GTTTCTTAAAAAAACA	G	-	-	-
1	381067	TG	T	-	-	-
1	386103	G	GA	-	-	-
1	407793	CTAT	C	-	-	-
1	408861	A	AG	-	-	-
1	410084	TA	T	-	-	-
1	412739	A	AT	-	-	-
1	412746	T	TC	-	-	-
1	413612	CG	C	-	-	-
1	452554	G	GT	-	-	-
1	452573	C	CT	-	-	-
1	492468	TG	T	BGIOSGA002606	Os06g0681000	-
1	494447	G	GT	-	-	-
1	509151	AT	A	BGIOSGA002610	Os02g0829600	-
1	511201	CAGT	C	-	-	-
1	526756	AC	A	BGIOSGA002543	Os01g0107900	XP_015647632.1
1	526763	G	GA	BGIOSGA002543	Os01g0107900	XP_015647632.1
1	532444	CT	C	BGIOSGA002614	Os01g0108000	-
1	534186	AT	A	BGIOSGA002614	Os01g0108000	-
1	539767	CT	C	-	-	-
1	542079	A	ATT	-	-	-
1	542217	AT	A	-	-	-
1	559899	A	AG	-	-	-
1	562111	CT	C	-	-	-
1	564921	T	TG	-	-	-
1	564976	CA	C	-	-	-
1	565423	AG	A	-	-	-
1	565445	GT	G	-	-	-
1	570712	TC	T	-	-	-
1	570856	C	CT	-	-	-
1	596662	C	CA	-	-	-
1	596693	C	CA	-	-	-
1	598217	C	CA	-	-	-
1	598249	C	CA	-	-	-
1	605910	G	GT	-	-	-
1	609252	GA	G	-	-	-
1	621939	G	GT	-	-	-
1	627426	TG	T	-	-	-
1	629680	A	AC	-	-	-
1	636410	AG	A	BGIOSGA002621	Os01g0109300	-
1	636561	TA	T	BGIOSGA002621	Os01g0109300	-
1	651324	C	CA	BGIOSGA002542	Os01g0109700	-
1	671096	GA	G	-	-	-
1	671276	CA	C	-	-	-
1	671299	T	TA	-	-	-
1	671803	TG	T	-	-	-
1	676054	A	AT	-	-	-
1	685966	GT	G	-	-	-
1	686042	G	GA	-	-	-
1	691939	TG	T	-	-	-
1	697797	AT	A	-	-	-
1	697830	AT	A	-	-	-
1	697905	A	AT	-	-	-
1	699108	CT	C	-	-	-
1	700553	CAT	C	-	-	-
1	711877	C	CA	-	-	-
1	712052	TA	T	-	-	-
1	712071	A	AT	-	-	-
1	720899	GA	G	-	-	-
1	721938	GT	G	-	-	-
1	729240	GTA	G	-	-	-
1	731664	C	CT	BGIOSGA002630	Os01g0111200	-
1	733991	GGAATATT	G	BGIOSGA002630	Os01g0111200	-
1	734432	ATGG	A	BGIOSGA002630	Os01g0111200	-
1	749959	CT	C	-	-	-
1	749971	GCC	G	-	-	-
1	750408	T	TGAC	-	-	-
1	757831	A	ATT	-	-	-
1	778302	T	TA	BGIOSGA002529	Os05g0103700	XP_015637796.1
1	785470	AT	A	BGIOSGA002527	Os01g0112500	-
1	786421	G	GA	BGIOSGA002527	Os01g0112500	-
1	801736	G	GT	-	-	-
1	818675	TC	T	-	-	-
1	861204	CA	C	BGIOSGA002525	Os01g0115600	-
1	879133	CG	C	-	-	-
1	879402	C	CG	BGIOSGA002640	Os11g0669100	-
1	880213	C	CT	BGIOSGA002640	Os11g0669100	-
1	880295	TAAA	T	BGIOSGA002640	Os11g0669100	-
1	880389	T	TA	BGIOSGA002640	Os11g0669100	-
1	894291	T	TA	-	-	-
1	894807	AT	A	-	-	-
1	895028	AT	A	-	-	-
1	895173	GT	G	-	-	-
1	896291	GC	G	-	-	-
1	903366	G	GA	-	-	-
1	909397	A	AT	-	-	-
1	922520	C	CA	BGIOSGA002645	-	-
1	923033	CT	C	BGIOSGA002645	-	-
1	930664	G	GCTC	BGIOSGA002522	-	-
1	942919	G	GT	-	-	-
1	946281	CAAAT	C	BGIOSGA002519	-	-
1	946305	CTCA	C	BGIOSGA002519	-	-
1	947800	C	CT	BGIOSGA002519	-	-
1	949737	C	CTTA	BGIOSGA002519	-	-
1	949972	GA	G	BGIOSGA002519	-	-
1	950021	T	TG	BGIOSGA002519	-	-
1	950080	A	AG	BGIOSGA002519	-	-
1	950125	GAC	G	BGIOSGA002519	-	-
1	950137	CAAT	C	BGIOSGA002519	-	-
1	950140	TAAC	T	BGIOSGA002519	-	-
1	951590	CGT	C	BGIOSGA002518	Os01g0116200	XP_015646833.1
1	975752	C	CA	-	-	-
1	996120	CTTT	C	-	-	-
1	1033026	TA	T	-	-	-
1	1033112	GA	G	-	-	-
1	1045502	TG	T	-	-	-
1	1051959	A	ATTT	-	-	-
1	1052181	GAA	G	-	-	-
1	1052288	C	CAA	-	-	-
1	1053041	AG	A	-	-	-
1	1068636	GC	G	-	-	-
1	1068954	C	CAAAT	-	-	-
1	1069827	T	TGA	BGIOSGA002652	-	-
1	1069895	CCGATAA	C	BGIOSGA002652	-	-
1	1071488	T	TA	BGIOSGA002652	-	-
1	1073349	C	CT	-	-	-
1	1073421	GTA	G	-	-	-
1	1075377	G	GA	BGIOSGA002508	-	-
1	1075791	G	GC	BGIOSGA002508	-	-
1	1076438	TGAA	T	BGIOSGA002508	-	-
1	1078107	CA	C	BGIOSGA002508	-	-
1	1078130	GA	G	BGIOSGA002508	-	-
1	1082491	C	CT	BGIOSGA002653	Os01g0117900	XP_015643273.1
1	1083779	T	TA	BGIOSGA002653	Os01g0117900	XP_015643273.1
1	1086551	T	TG	-	-	-
1	1090718	T	TC	BGIOSGA002654	-	-
1	1102537	GC	G	-	-	-
1	1110064	GATCTACTCCCTC	G	-	-	-
1	1110873	AC	A	-	-	-
1	1131836	GGAA	G	BGIOSGA002507	Os01g0118400	-
1	1132270	ACCT	A	-	-	-
1	1132503	CTT	C	-	-	-
1	1133079	AT	A	-	-	-
1	1157998	C	CG	-	-	-
1	1171835	C	CA	BGIOSGA002505	Os01g0118700	XP_015621863.1
1	1171842	TA	T	BGIOSGA002505	Os01g0118700	XP_015621863.1
1	1173026	A	AT	-	-	-
1	1176878	A	ATT	-	-	-
1	1204124	G	GA	-	-	-
1	1210246	G	GA	BGIOSGA002501	Os11g0649000	-
1	1232887	CTA	C	BGIOSGA002657	Os11g0649000	-
1	1253682	TC	T	-	-	-
1	1256090	C	CA	-	-	-
1	1266751	TG	T	-	-	-
1	1266767	CGAA	C	-	-	-
1	1280593	GC	G	-	-	-
1	1280886	GAT	G	-	-	-
1	1300485	C	CA	-	-	-
1	1300498	CA	C	-	-	-
1	1311869	A	AT	BGIOSGA002660	-	-
1	1334946	T	TC	-	-	-
1	1353705	GC	G	-	-	-
1	1358578	T	TA	-	-	-
1	1359590	TC	T	-	-	-
1	1370789	AG	A	-	-	-
1	1370793	T	TAA	-	-	-
1	1371067	T	TA	-	-	-
1	1389671	CA	C	-	-	-
1	1441794	G	GA	BGIOSGA002495	Os01g0120800	-
1	1454889	A	ACTT	-	-	-
1	1458508	AT	A	-	-	-
1	1469657	TA	T	-	-	-
1	1469684	A	AT	-	-	-
1	1490370	CG	C	-	-	-
1	1494668	GAA	G	-	-	-
1	1497401	G	GA	BGIOSGA002489	Os01g0121700	XP_015640858.1
1	1529881	TG	T	-	-	-
1	1605677	C	CA	-	-	-
1	1618699	CTAAT	C	BGIOSGA002487	Os01g0119500	XP_015621969.1
1	1618937	TC	T	BGIOSGA002487	Os01g0119500	XP_015621969.1
1	1619204	AT	A	BGIOSGA002487	Os01g0119500	XP_015621969.1
1	1619259	GA	G	BGIOSGA002487	Os01g0119500	XP_015621969.1
1	1619449	ATC	A	BGIOSGA002487	Os01g0119500	XP_015621969.1
1	1619566	C	CAG	BGIOSGA002487	Os01g0119500	XP_015621969.1
1	1619918	GCTT	G	BGIOSGA002487	Os01g0119500	XP_015621969.1
1	1633055	G	GC	-	-	-
1	1633461	A	AC	-	-	-
1	1633553	AC	A	-	-	-
1	1700428	AT	A	-	-	-
1	1702299	AC	A	-	-	-
1	1702306	A	AC	-	-	-
1	1703164	TG	T	-	-	-
1	1709298	AT	A	-	-	-
1	1713817	C	CT	-	-	-
1	1713828	AT	A	-	-	-
1	1714312	GT	G	-	-	-
1	1798239	ACT	A	BGIOSGA002471	Os01g0127300	XP_015621586.1
1	1816468	CG	C	-	-	-
1	1840742	CA	C	-	-	-
1	1856701	AG	A	-	-	-
1	1870032	TA	T	-	-	-
1	1875249	GAC	G	-	-	-
1	1897913	TACAG	T	BGIOSGA002699	-	-
1	1899221	G	GC	BGIOSGA002465	-	-
1	1903517	C	CATTGTT	BGIOSGA002700	-	-
1	1913300	G	GAC	-	-	-
1	1924691	T	TG	-	-	-
1	1930047	T	TA	-	-	-
1	1930978	C	CTA	-	-	-
1	1932220	A	AC	-	-	-
1	1932879	A	AT	-	-	-
1	1937375	GAC	G	-	-	-
1	1937381	C	CTG	-	-	-
1	1937680	GA	G	-	-	-
1	1956116	C	CT	BGIOSGA002464	Os11g0323860	-
1	1967544	ACT	A	-	-	-
1	1986555	GC	G	-	-	-
1	1999365	G	GC	-	-	-
1	2010006	G	GA	-	-	-
1	2020324	GA	G	-	-	-
1	2020667	CA	C	-	-	-
1	2069210	C	CA	-	-	-
1	2110344	T	TA	-	-	-
1	2180353	TC	T	-	-	-
1	2296031	TA	T	-	-	-
1	2307823	C	CA	-	-	-
1	2345512	GT	G	-	-	-
1	2365892	TC	T	-	-	-
1	2511621	TGG	T	-	-	-
1	2511777	GTCT	G	-	-	-
1	2511784	A	ATC	-	-	-
1	2545520	GCTC	G	BGIOSGA002745	Os01g0140400	0
1	2552980	G	GA	-	-	-
1	2571752	TC	T	-	-	-
1	2592425	C	CA	-	-	-
1	2605758	G	GAAAA	-	-	-
1	2610357	AT	A	-	-	-
1	2616998	AT	A	BGIOSGA002427	Os01g0141100	-
1	2622151	AT	A	BGIOSGA002427	Os01g0141100	-
1	2624426	C	CA	-	-	-
1	2624457	C	CA	-	-	-
1	2630480	C	CG	-	-	-
1	2630693	G	GCGTAATTTGC	-	-	-
1	2640660	GA	G	-	-	-
1	2640995	C	CTAAT	-	-	-
1	2641014	GTTAA	G	-	-	-
1	2641031	T	TGAC	-	-	-
1	2641075	A	AGTC	-	-	-
1	2650504	TAAC	T	BGIOSGA002752	Os01g0141600	-
1	2650856	TCC	T	BGIOSGA002752	Os01g0141600	-
1	2651175	T	TA	-	-	-
1	2657848	GAA	G	-	-	-
1	2660104	CA	C	-	-	-
1	2660243	G	GA	-	-	-
1	2660300	CG	C	-	-	-
1	2672035	C	CT	BGIOSGA002422	Os01g0142100	XP_015613107.1
1	2681142	CTT	C	BGIOSGA002756	Os01g0142300	-
1	2683455	G	GTCT	-	-	-
1	2683569	TG	T	-	-	-
1	2683965	CT	C	-	-	-
1	2688921	CTA	C	-	-	-
1	2689604	CA	C	-	-	-
1	2698729	T	TA	-	-	-
1	2721169	TC	T	-	-	-
1	2721447	TA	T	-	-	-
1	2727426	TA	T	-	-	-
1	2737195	G	GC	-	-	-
1	2737231	CT	C	-	-	-
1	2737625	GT	G	-	-	-
1	2748244	AT	A	-	-	-
1	2748499	C	CA	-	-	-
1	2756036	ACG	A	-	-	-
1	2756053	C	CGA	-	-	-
1	2757284	C	CG	-	-	-
1	2757318	CG	C	-	-	-
1	2758121	GTT	G	-	-	-
1	2758509	CTAAT	C	-	-	-
1	2772818	G	GAT	-	-	-
1	2816862	GTTAAAC	G	-	-	-
1	2822012	TA	T	BGIOSGA002414	Os01g0143800	XP_015612217.1
1	2831861	A	ATCCTG	-	-	-
1	2831875	T	TACACACAGCACCAA	-	-	-
1	2831904	C	CGA	-	-	-
1	2832187	C	CAA	BGIOSGA002761	Os01g0144200	XP_015612246.1
1	2832895	G	GT	BGIOSGA002761	Os01g0144200	XP_015612246.1
1	2832963	TGACCA	T	BGIOSGA002761	Os01g0144200	XP_015612246.1
1	2833004	T	TG	BGIOSGA002761	Os01g0144200	XP_015612246.1
1	2833186	C	CA	BGIOSGA002761	Os01g0144200	XP_015612246.1
1	2836827	CAA	C	BGIOSGA002410	Os01g0144340	-
1	2849868	TA	T	BGIOSGA002409	Os01g0144500	-
1	2950786	CA	C	-	-	-
1	2954826	AG	A	-	-	-
1	2956875	C	CA	-	-	-
1	2971571	GT	G	-	-	-
1	2980856	CG	C	-	-	-
1	2996195	T	TC	BGIOSGA002402	Os01g0147400	-
1	3019743	G	GAACAAA	BGIOSGA002398	Os01g0147800	-
1	3030628	AT	A	-	-	-
1	3037315	A	AT	BGIOSGA002777	-	-
1	3056975	C	CT	-	-	-
1	3086705	GCCTTATAA	G	-	-	-
1	3086718	GTTCCACTC	G	-	-	-
1	3101967	AT	A	-	-	-
1	3112202	GA	G	BGIOSGA002392	-	-
1	3112536	C	CA	BGIOSGA002392	-	-
1	3112785	AC	A	BGIOSGA002392	-	-
1	3116650	C	CT	BGIOSGA002392	-	-
1	3126858	CGATTAGTATAAGTATA	C	-	-	-
1	3127508	G	GC	-	-	-
1	3127566	C	CA	-	-	-
1	3129985	TGGCGGCCGGGGCC	T	-	-	-
1	3130021	G	GA	-	-	-
1	3131337	G	GA	-	-	-
1	3136099	GTTC	G	-	-	-
1	3141580	GT	G	-	-	-
1	3142162	CTCATTTATGTTCCAAAGGTCTAATGAA	C	-	-	-
1	3144847	T	TA	-	-	-
1	3145307	ATC	A	-	-	-
1	3148633	T	TACAA	-	-	-
1	3171239	TA	T	-	-	-
1	3184587	CTT	C	-	-	-
1	3184598	CTA	C	-	-	-
1	3184881	A	AT	-	-	-
1	3192790	CG	C	BGIOSGA002788	Os01g0150400	-
1	3194779	A	AT	-	-	-
1	3199735	A	AG	BGIOSGA002386	Os01g0150700	-
1	3202889	G	GTA	BGIOSGA002790	Os01g0150800	XP_015645941.1
1	3202924	G	GCT	BGIOSGA002790	Os01g0150800	XP_015645941.1
1	3202967	AT	A	BGIOSGA002790	Os01g0150800	XP_015645941.1
1	3202972	GC	G	BGIOSGA002790	Os01g0150800	XP_015645941.1
1	3202975	A	ACC	BGIOSGA002790	Os01g0150800	XP_015645941.1
1	3203173	T	TAC	BGIOSGA002790	Os01g0150800	XP_015645941.1
1	3203335	G	GTTT	BGIOSGA002790	Os01g0150800	XP_015645941.1
1	3203394	C	CTT	BGIOSGA002790	Os01g0150800	XP_015645941.1
1	3203513	CTT	C	BGIOSGA002790	Os01g0150800	XP_015645941.1
1	3204951	GT	G	BGIOSGA002790	Os01g0150800	XP_015645941.1
1	3211833	T	TA	-	-	-
1	3220093	AT	A	-	-	-
1	3242485	TGCAA	T	BGIOSGA002795	Os01g0151200	-
1	3244916	GA	G	-	-	-
1	3245454	T	TAG	-	-	-
1	3245637	CATG	C	-	-	-
1	3264561	GA	G	BGIOSGA002799	Os01g0151600	XP_015639396.1
1	3266879	AG	A	-	-	-
1	3268855	GA	G	-	-	-
1	3289197	CGAG	C	BGIOSGA002804	Os01g0152000	-
1	3303600	C	CA	BGIOSGA002805	Os01g0152600	-
1	3307628	CT	C	BGIOSGA002805	Os01g0152600	-
1	3307851	GT	G	BGIOSGA002805	Os01g0152600	-
1	3308836	GA	G	-	-	-
1	3309595	TA	T	-	-	-
1	3316921	A	AT	BGIOSGA002807	Os01g0152800	XP_015621243.1
1	3317517	TG	T	-	-	-
1	3321664	C	CAT	-	-	-
1	3345012	TGA	T	-	-	-
1	3345960	CA	C	BGIOSGA002376	Os01g0153250	-
1	3358953	CT	C	BGIOSGA002811	Os01g0153400	-
1	3361924	CTG	C	BGIOSGA002811	Os01g0153400	-
1	3364659	CAT	C	BGIOSGA002811	Os01g0153400	-
1	3381657	TA	T	-	-	-
1	3383585	CAT	C	-	-	-
1	3383591	T	TA	-	-	-
1	3384277	T	TC	-	-	-
1	3391203	G	GT	-	-	-
1	3391280	C	CT	-	-	-
1	3391430	AG	A	-	-	-
1	3433969	TC	T	-	-	-
1	3438581	T	TCC	-	-	-
1	3438675	GC	G	-	-	-
1	3442073	A	AT	-	-	-
1	3488736	G	GA	-	-	-
1	3488872	T	TAAA	-	-	-
1	3489005	G	GTTGA	-	-	-
1	3489210	A	ACG	BGIOSGA002363	Os01g0156300	XP_015642409.1
1	3489309	C	CT	BGIOSGA002363	Os01g0156300	XP_015642409.1
1	3489338	ACTGGTCG	A	BGIOSGA002363	Os01g0156300	XP_015642409.1
1	3643635	G	GA	-	-	-
1	3678888	C	CA	-	-	-
1	3678931	T	TG	-	-	-
1	3704363	CG	C	-	-	-
1	3723888	T	TG	-	-	-
1	3723979	GTA	G	-	-	-
1	3724160	CT	C	-	-	-
1	3724300	A	AT	-	-	-
1	3724741	GT	G	-	-	-
1	3724934	A	AT	-	-	-
1	3726515	TA	T	-	-	-
1	3766553	G	GT	BGIOSGA002845	-	-
1	3780940	CT	C	-	-	-
1	3787055	T	TCA	-	-	-
1	3800100	TA	T	-	-	-
1	3800261	A	AT	-	-	-
1	3802644	GC	G	-	-	-
1	3825827	CT	C	-	-	-
1	3830500	GA	G	BGIOSGA002850	Os01g0166100	XP_015621984.1
1	3833550	G	GT	BGIOSGA002851	-	-
1	3853392	C	CT	-	-	-
1	3854978	C	CA	BGIOSGA002852	Os01g0166700	XP_015620682.1
1	3859745	T	TA	BGIOSGA002318	Os01g0166800	XP_015620670.1
1	3860232	C	CG	BGIOSGA002318	Os01g0166800	XP_015620670.1
1	3866637	G	GT	BGIOSGA002317	Os01g0158600	XP_015623772.1
1	3880201	TAA	T	BGIOSGA002316	Os01g0167500	XP_015619664.1
1	3880896	AC	A	BGIOSGA002316	Os01g0167500	XP_015619664.1
1	3882311	GTTTT	G	-	-	-
1	3883233	T	TA	-	-	-
1	3884949	AT	A	-	-	-
1	3891323	TAA	T	BGIOSGA002315	Os01g0167700	-
1	3891775	GA	G	BGIOSGA002315	Os01g0167700	-
1	3915851	GA	G	-	-	-
1	3916285	GA	G	-	-	-
1	3921497	TC	T	-	-	-
1	3923571	CT	C	BGIOSGA002310	Os01g0168200	XP_015625017.1
1	3923909	CA	C	BGIOSGA002310	Os01g0168200	XP_015625017.1
1	3924383	TGA	T	BGIOSGA002310	Os01g0168200	XP_015625017.1
1	3933830	T	TA	-	-	-
1	3935738	TG	T	-	-	-
1	3935755	TG	T	-	-	-
1	3935793	G	GT	-	-	-
1	3935808	CG	C	-	-	-
1	3944663	GT	G	BGIOSGA002856	Os01g0168500	XP_015620972.1
1	3950792	G	GA	BGIOSGA002857	Os01g0168600	-
1	3958602	GTA	G	-	-	-
1	3963110	C	CA	-	-	-
1	3967246	TC	T	-	-	-
1	3967888	GA	G	-	-	-
1	3972996	A	AC	-	-	-
1	3973683	CT	C	-	-	-
1	3975975	TAGA	T	-	-	-
1	3990691	GT	G	-	-	-
1	3995421	AT	A	-	-	-
1	3996406	TA	T	-	-	-
1	4025343	TGAA	T	-	-	-
1	4029803	A	AC	-	-	-
1	4029807	GCC	G	-	-	-
1	4034273	G	GAT	-	-	-
1	4044842	T	TGAGA	-	-	-
1	4168974	CAT	C	-	-	-
1	4173686	CTG	C	-	-	-
1	4184374	TAA	T	BGIOSGA002292	Os01g0172300	XP_015627121.1
1	4186294	CATAT	C	-	-	-
1	4197302	AT	A	-	-	-
1	4201631	C	CT	BGIOSGA002868	-	-
1	4208348	TA	T	-	-	-
1	4210123	AT	A	-	-	-
1	4220213	G	GT	-	-	-
1	4221565	CT	C	-	-	-
1	4224019	TA	T	-	-	-
1	4244694	C	CA	-	-	-
1	4244770	CTT	C	-	-	-
1	4263126	CG	C	-	-	-
1	4270257	GT	G	-	-	-
1	4270310	G	GT	-	-	-
1	4278942	A	AC	-	-	-
1	4278987	G	GT	-	-	-
1	4297117	G	GA	-	-	-
1	4318845	C	CT	-	-	-
1	4318901	AC	A	-	-	-
1	4319214	A	AG	-	-	-
1	4328524	CAA	C	BGIOSGA002281	Os01g0175000	XP_015631316.1
1	4328532	TA	T	BGIOSGA002281	Os01g0175000	XP_015631316.1
1	4354229	CA	C	BGIOSGA002278	Os01g0175700	XP_015628053.1
1	4361058	GA	G	-	-	-
1	4397805	AC	A	-	-	-
1	4398293	C	CT	-	-	-
1	4399079	TA	T	-	-	-
1	4402881	CA	C	BGIOSGA002878	Os05g0178000	-
1	4409074	GT	G	BGIOSGA002272	-	-
1	4412706	CT	C	-	-	-
1	4415810	CT	C	-	-	-
1	4486083	AG	A	-	-	-
1	4533283	G	GT	BGIOSGA002265	Os01g0178000	-
1	4563223	ATTTG	A	-	-	-
1	4572851	A	AT	-	-	-
1	4573449	GA	G	-	-	-
1	4594717	C	CA	-	-	-
1	4594736	C	CA	-	-	-
1	4604012	T	TG	-	-	-
1	4618395	CGA	C	-	-	-
1	4642830	C	CT	-	-	-
1	4646797	CAT	C	BGIOSGA002257	Os01g0179800	XP_015622513.1
1	4650516	CT	C	-	-	-
1	4652177	AT	A	-	-	-
1	4668546	GA	G	-	-	-
1	4669557	G	GT	-	-	-
1	4722711	C	CA	BGIOSGA002892	Os01g0180800	XP_015616548.1
1	4743812	CTA	C	-	-	-
1	4751750	AC	A	BGIOSGA002894	-	-
1	4839769	C	CA	BGIOSGA002897	-	-
1	4862359	A	AC	-	-	-
1	4875354	TGAGAGAGAGA	T	-	-	-
1	4876601	TC	T	-	-	-
1	4876824	CT	C	-	-	-
1	4889967	CTGTAGT	C	-	-	-
1	4940954	CTATA	C	-	-	-
1	4991733	GC	G	-	-	-
1	4992102	G	GT	-	-	-
1	4994258	G	GT	-	-	-
1	5025361	C	CGA	-	-	-
1	5025411	CTTG	C	-	-	-
1	5061290	C	CA	-	-	-
1	5104094	TA	T	-	-	-
1	5111251	A	AT	-	-	-
1	5128276	AT	A	-	-	-
1	5145225	TAG	T	BGIOSGA002230	-	-
1	5222725	CA	C	-	-	-
1	5304110	C	CT	-	-	-
1	5318037	TA	T	-	-	-
1	5356196	G	GA	-	-	-
1	5359578	C	CT	-	-	-
1	5384436	C	CA	-	-	-
1	5474109	T	TA	-	-	-
1	5520352	GT	G	-	-	-
1	5541199	C	CA	-	-	-
1	5588187	AT	A	-	-	-
1	5632750	A	AT	-	-	-
1	5653600	T	TCA	-	-	-
1	5654885	TC	T	-	-	-
1	5786052	C	CT	BGIOSGA002189	Os01g0199400	XP_015622484.1
1	5856172	AT	A	-	-	-
1	5856900	A	AT	-	-	-
1	5874074	A	ATG	-	-	-
1	5874170	G	GA	-	-	-
1	5875724	CA	C	-	-	-
1	5877006	CT	C	-	-	-
1	5883585	TC	T	-	-	-
1	5897893	G	GA	-	-	-
1	5900506	TC	T	-	-	-
1	5902210	TA	T	-	-	-
1	5908875	GA	G	-	-	-
1	5913283	CT	C	-	-	-
1	5917807	TA	T	-	-	-
1	5919334	AT	A	-	-	-
1	5922365	C	CA	-	-	-
1	5922398	G	GA	-	-	-
1	5925739	C	CAA	-	-	-
1	5925784	G	GA	-	-	-
1	5928516	GA	G	-	-	-
1	5928568	GA	G	-	-	-
1	5930014	A	AT	-	-	-
1	5934929	CTT	C	-	-	-
1	5946182	CTT	C	-	-	-
1	5952922	AT	A	-	-	-
1	5975317	GTATATATATATATATATATATATATATATATATATATATATATATATA	G	-	-	-
1	5977332	TC	T	-	-	-
1	5977385	AT	A	-	-	-
1	5977809	TA	T	-	-	-
1	5983874	CAATT	C	BGIOSGA002177	Os01g0201800	-
1	5984156	A	AC	BGIOSGA002177	Os01g0201800	-
1	5984191	A	AGCATCTT	BGIOSGA002177	Os01g0201800	-
1	5986646	C	CA	-	-	-
1	5987265	CT	C	-	-	-
1	6001551	G	GTTT	-	-	-
1	6005124	C	CT	-	-	-
1	6006762	CT	C	-	-	-
1	6010203	A	AT	-	-	-
1	6020164	GA	G	-	-	-
1	6037379	G	GA	-	-	-
1	6037598	T	TA	-	-	-
1	6059285	ATG	A	-	-	-
1	6064662	AC	A	BGIOSGA002959	Os01g0202700	-
1	6074739	T	TG	-	-	-
1	6074886	TG	T	-	-	-
1	6076188	CTT	C	BGIOSGA002173	Os01g0202800	-
1	6088021	GA	G	-	-	-
1	6089705	T	TG	BGIOSGA002171	Os01g0203300	XP_015623073.1
1	6115531	AC	A	-	-	-
1	6135679	T	TC	-	-	-
1	6136316	CT	C	-	-	-
1	6136508	G	GTTAT	-	-	-
1	6139189	CG	C	BGIOSGA002961	Os04g0303100	-
1	6158975	C	CGA	-	-	-
1	6190966	C	CTG	-	-	-
1	6196050	GTA	G	-	-	-
1	6232151	CG	C	-	-	-
1	6249996	C	CT	-	-	-
1	6252467	AG	A	-	-	-
1	6283924	AT	A	BGIOSGA002973	Os01g0207700	-
1	6286883	C	CA	-	-	-
1	6301028	CAT	C	-	-	-
1	6302448	CA	C	-	-	-
1	6302543	ATT	A	-	-	-
1	6309859	A	AT	-	-	-
1	6310179	CT	C	-	-	-
1	6346720	A	AT	BGIOSGA002978	Os01g0208700	XP_015649289.1
1	6347886	CA	C	BGIOSGA002978	Os01g0208700	XP_015649289.1
1	6368084	G	GAA	-	-	-
1	6368634	A	ATTT	-	-	-
1	6436138	A	AT	-	-	-
1	6436158	A	ATT	-	-	-
1	6436200	C	CT	-	-	-
1	6436250	A	AT	-	-	-
1	6480524	GT	G	-	-	-
1	6484319	C	CA	-	-	-
1	6484341	G	GT	-	-	-
1	6487607	A	AC	-	-	-
1	6527256	G	GA	-	-	-
1	6527502	C	CA	-	-	-
1	6527568	TA	T	-	-	-
1	6527692	T	TAC	-	-	-
1	6589120	C	CA	-	-	-
1	6589157	C	CA	-	-	-
1	6637117	G	GA	-	-	-
1	6661410	C	CATAT	-	-	-
1	6668058	AT	A	-	-	-
1	6668066	T	TA	-	-	-
1	6668222	C	CA	-	-	-
1	6689336	GA	G	-	-	-
1	6761490	GCA	G	-	-	-
1	6762709	G	GC	-	-	-
1	6762894	AT	A	-	-	-
1	6762963	T	TA	-	-	-
1	6775806	TC	T	-	-	-
1	6804832	C	CT	-	-	-
1	6825248	CATGGATATAATAT	C	-	-	-
1	6837380	TA	T	BGIOSGA003005	Os01g0216900	-
1	6837570	G	GTTT	BGIOSGA003005	Os01g0216900	-
1	6840545	G	GT	-	-	-
1	6840566	AG	A	-	-	-
1	6885941	G	GA	-	-	-
1	6933455	GC	G	-	-	-
1	6954426	A	AC	-	-	-
1	6991987	C	CA	BGIOSGA002118	Os01g0218900	-
1	7045891	A	AT	BGIOSGA003021	Os01g0220300	XP_015622102.1
1	7055552	CTATGTTT	C	-	-	-
1	7057485	C	CATT	-	-	-
1	7059788	GA	G	-	-	-
1	7077527	T	TCG	-	-	-
1	7077931	CT	C	-	-	-
1	7079865	C	CTAAT	-	-	-
1	7080749	C	CAA	-	-	-
1	7082291	T	TCC	-	-	-
1	7083869	GT	G	-	-	-
1	7178581	T	TC	-	-	-
1	7261714	AC	A	-	-	-
1	7311584	GC	G	-	-	-
1	7320077	CTT	C	-	-	-
1	7335044	C	CT	-	-	-
1	7335170	GATTT	G	-	-	-
1	7459035	AT	A	-	-	-
1	7459093	TA	T	-	-	-
1	7459117	A	AG	-	-	-
1	7491394	GTACTAC	G	-	-	-
1	7503447	AT	A	-	-	-
1	7505294	CAT	C	-	-	-
1	7506095	AC	A	-	-	-
1	7508970	AT	A	BGIOSGA003047	Os01g0227200	XP_015649299.1
1	7534435	GC	G	BGIOSGA003051	-	-
1	7538363	CA	C	-	-	-
1	7549634	ACCCCC	A	BGIOSGA003052	-	-
1	7549656	AT	A	BGIOSGA003052	-	-
1	7550518	G	GA	BGIOSGA003052	-	-
1	7574663	C	CA	-	-	-
1	7580599	A	AC	-	-	-
1	7582461	GTA	G	BGIOSGA003056	-	-
1	7599854	T	TCA	BGIOSGA003058	Os11g0695000	-
1	7602766	G	GC	BGIOSGA002083	Os01g0228300	-
1	7602833	C	CA	BGIOSGA002083	Os01g0228300	-
1	7602848	C	CA	BGIOSGA002083	Os01g0228300	-
1	7604948	CT	C	-	-	-
1	7605736	C	CA	-	-	-
1	7619382	CTT	C	-	-	-
1	7636923	C	CT	-	-	-
1	7659278	CA	C	-	-	-
1	7660740	C	CT	-	-	-
1	7662902	CT	C	-	-	-
1	7663326	C	CT	-	-	-
1	7667737	A	AG	-	-	-
1	7670006	T	TA	-	-	-
1	7671383	G	GA	-	-	-
1	7696725	A	AT	BGIOSGA002077	-	-
1	7698452	TA	T	-	-	-
1	7698495	G	GTT	-	-	-
1	7698523	CT	C	-	-	-
1	7706703	C	CA	-	-	-
1	7722650	GT	G	-	-	-
1	7734103	G	GA	BGIOSGA003065	Os01g0229900	XP_015622224.1
1	7752122	TC	T	-	-	-
1	7758257	TGAGA	T	BGIOSGA002074	Os01g0230200	XP_015623236.1
1	7766808	GT	G	-	-	-
1	7779020	T	TA	-	-	-
1	7779245	G	GTAC	-	-	-
1	7780085	T	TA	-	-	-
1	7792909	G	GTT	-	-	-
1	7802544	A	AT	BGIOSGA003070	Os01g0231500	XP_015618331.1
1	7802718	T	TC	BGIOSGA003070	Os01g0231500	XP_015618331.1
1	7804389	A	ATT	BGIOSGA003070	Os01g0231500	XP_015618331.1
1	7808766	G	GAT	-	-	-
1	7822150	G	GCTA	BGIOSGA003072	Os01g0231900	-
1	7838361	A	ATGTC	-	-	-
1	7840999	C	CA	-	-	-
1	7854512	GT	G	-	-	-
1	7854626	GA	G	-	-	-
1	7854830	CTA	C	-	-	-
1	7866178	CT	C	BGIOSGA003075	-	-
1	7885572	G	GT	-	-	-
1	7887788	A	AC	-	-	-
1	7888853	GT	G	-	-	-
1	7891926	C	CA	-	-	-
1	7892785	TA	T	-	-	-
1	7893464	CT	C	-	-	-
1	7893714	C	CT	-	-	-
1	7894357	C	CT	-	-	-
1	7894558	A	AT	-	-	-
1	7894709	G	GT	-	-	-
1	7895418	A	AT	-	-	-
1	7913738	AT	A	-	-	-
1	7914360	GCATATCTCCATCCAAACT	G	-	-	-
1	7914914	T	TA	-	-	-
1	7916314	GT	G	-	-	-
1	7916837	T	TAA	-	-	-
1	7928416	GT	G	BGIOSGA002068	Os01g0232800	-
1	7932886	G	GA	-	-	-
1	7934362	GT	G	-	-	-
1	7934703	GA	G	-	-	-
1	7934846	GT	G	-	-	-
1	7939815	G	GT	-	-	-
1	7940593	CTAG	C	-	-	-
1	7942670	TA	T	-	-	-
1	7942737	C	CA	-	-	-
1	7957472	GGCGAATC	G	BGIOSGA002065	-	-
1	7957685	GA	G	BGIOSGA002065	-	-
1	7958732	A	AC	-	-	-
1	7958753	CTTAA	C	-	-	-
1	7958795	TC	T	-	-	-
1	7958907	GC	G	-	-	-
1	7972512	AG	A	-	-	-
1	7972554	A	ATCTC	-	-	-
1	7972586	CT	C	-	-	-
1	7972658	CT	C	-	-	-
1	7972713	T	TG	-	-	-
1	7972753	GC	G	-	-	-
1	7975425	G	GAAA	-	-	-
1	7975690	TA	T	-	-	-
1	7977730	G	GC	BGIOSGA003079	Os01g0233400	-
1	7978526	AT	A	-	-	-
1	7978600	TC	T	-	-	-
1	7978627	C	CT	-	-	-
1	7978881	A	AGCACACCG	-	-	-
1	7978999	CT	C	-	-	-
1	7979262	T	TG	-	-	-
1	7979566	G	GA	-	-	-
1	7980380	G	GT	BGIOSGA002064	Os01g0233500	XP_015630726.1
1	7981973	GA	G	BGIOSGA002064	Os01g0233500	XP_015630726.1
1	7982067	GTAT	G	BGIOSGA002064	Os01g0233500	XP_015630726.1
1	7987817	CT	C	-	-	-
1	7987818	T	TC	-	-	-
1	7988018	G	GA	-	-	-
1	7989661	T	TC	-	-	-
1	7991264	CT	C	-	-	-
1	7991807	T	TA	-	-	-
1	7991812	CA	C	-	-	-
1	7993503	T	TA	-	-	-
1	7994884	GATCC	G	-	-	-
1	7998963	C	CA	-	-	-
1	7999206	C	CA	-	-	-
1	7999430	GA	G	-	-	-
1	8020908	A	AT	-	-	-
1	8044772	A	AT	BGIOSGA002063	Os01g0233900	-
1	8051343	GTA	G	-	-	-
1	8052812	G	GC	-	-	-
1	8061436	CAATTTAT	C	BGIOSGA002062	Os01g0234200	-
1	8062480	CA	C	BGIOSGA002062	Os01g0234200	-
1	8072894	GT	G	-	-	-
1	8093056	T	TC	-	-	-
1	8093697	CT	C	-	-	-
1	8097973	TAA	T	-	-	-
1	8098993	GA	G	BGIOSGA002056	Os01g0235200	XP_015621097.1
1	8106219	GTTTCTT	G	-	-	-
1	8107208	TA	T	-	-	-
1	8111152	A	ATT	BGIOSGA002054	-	-
1	8123655	CT	C	-	-	-
1	8124416	AT	A	-	-	-
1	8134994	AT	A	-	-	-
1	8135065	TG	T	-	-	-
1	8135191	T	TG	-	-	-
1	8143932	C	CT	-	-	-
1	8146012	TA	T	-	-	-
1	8146164	A	AG	-	-	-
1	8161590	TC	T	-	-	-
1	8169625	AG	A	-	-	-
1	8169780	T	TG	-	-	-
1	8170813	G	GA	-	-	-
1	8190784	G	GAATGAAA	-	-	-
1	8227771	G	GT	-	-	-
1	8228031	AT	A	-	-	-
1	8282773	AT	A	-	-	-
1	8312169	CT	C	BGIOSGA003101	Os01g0238700	XP_015632041.1
1	8318951	T	TA	BGIOSGA003102	Os01g0238900	-
1	8338054	G	GT	-	-	-
1	8374397	GC	G	-	-	-
1	8400014	CAG	C	-	-	-
1	8424364	CAA	C	-	-	-
1	8424466	A	AT	-	-	-
1	8550336	C	CA	-	-	-
1	8553088	C	CATTTT	BGIOSGA002022	Os01g0243200	0
1	8553523	CAG	C	BGIOSGA002022	Os01g0243200	0
1	8557620	GC	G	-	-	-
1	8563510	G	GC	-	-	-
1	8597821	A	AG	BGIOSGA002018	Os01g0244000	-
1	8597852	T	TG	BGIOSGA002018	Os01g0244000	-
1	8631195	A	AT	-	-	-
1	8631219	C	CT	-	-	-
1	8631256	A	AT	-	-	-
1	8770161	A	AT	BGIOSGA002005	Os01g0246500	-
1	8770530	ACT	A	BGIOSGA002005	Os01g0246500	-
1	8794656	A	AT	-	-	-
1	8794937	CA	C	-	-	-
1	8800418	T	TC	-	-	-
1	8800456	A	AC	-	-	-
1	8804214	GA	G	-	-	-
1	8884614	CTAA	C	BGIOSGA003137	Os01g0248300	-
1	8937021	C	CT	BGIOSGA001996	Os01g0248600	XP_015614187.1
1	8950354	C	CA	-	-	-
1	8950359	C	CA	-	-	-
1	8950369	T	TA	-	-	-
1	8950382	C	CA	-	-	-
1	8950397	C	CA	-	-	-
1	8960813	T	TA	BGIOSGA001992	Os01g0249200	XP_015612310.1
1	9016329	T	TA	-	-	-
1	9048619	AG	A	-	-	-
1	9049919	C	CG	-	-	-
1	9049921	G	GA	-	-	-
1	9050459	C	CA	-	-	-
1	9050461	A	AC	-	-	-
1	9051136	TG	T	-	-	-
1	9078465	TA	T	-	-	-
1	9090832	G	GT	BGIOSGA003152	Os01g0250900	0
1	9090836	G	GTT	BGIOSGA003152	Os01g0250900	0
1	9108045	AT	A	BGIOSGA003154	Os01g0251100	XP_015617381.1
1	9108997	GT	G	-	-	-
1	9265626	A	AT	BGIOSGA001977	Os01g0254100	XP_015617818.1
1	9271463	CT	C	-	-	-
1	9276260	G	GT	-	-	-
1	9277240	C	CA	-	-	-
1	9299063	CG	C	-	-	-
1	9301197	GC	G	-	-	-
1	9306444	AT	A	-	-	-
1	9331406	C	CA	-	-	-
1	9341761	CA	C	-	-	-
1	9341893	CG	C	-	-	-
1	9342085	CTAG	C	-	-	-
1	9342092	CT	C	-	-	-
1	9357487	TA	T	-	-	-
1	9360129	A	AG	-	-	-
1	9395970	TC	T	-	-	-
1	9396917	G	GAA	-	-	-
1	9397024	GA	G	-	-	-
1	9397101	G	GAAA	-	-	-
1	9397153	TC	T	-	-	-
1	9397384	C	CTAAT	-	-	-
1	9412997	CT	C	BGIOSGA001966	Os01g0256800	XP_015623489.1
1	9415275	G	GA	BGIOSGA001966	Os01g0256800	XP_015623489.1
1	9431004	AG	A	-	-	-
1	9432335	G	GC	-	-	-
1	9450064	CAA	C	BGIOSGA001962	Os01g0257400	XP_015622429.1
1	9485536	AT	A	BGIOSGA003181	-	-
1	9490688	G	GTTAA	-	-	-
1	9491420	T	TC	-	-	-
1	9541483	CA	C	BGIOSGA001956	Os01g0259400	-
1	9541507	CT	C	BGIOSGA001956	Os01g0259400	-
1	9575555	C	CA	-	-	-
1	9583957	TA	T	-	-	-
1	9662500	T	TGCA	-	-	-
1	9664100	CG	C	-	-	-
1	9668894	A	AT	BGIOSGA003195	-	-
1	9670864	TGA	T	-	-	-
1	9681589	A	AC	-	-	-
1	9682789	T	TG	-	-	-
1	9685832	T	TG	-	-	-
1	9695363	TC	T	-	-	-
1	9724368	GA	G	BGIOSGA001949	Os01g0262600	-
1	9730764	CT	C	BGIOSGA003198	Os01g0262700	0
1	9738735	GT	G	BGIOSGA001948	Os01g0263000	-
1	9763148	A	AC	-	-	-
1	9764912	TG	T	-	-	-
1	9764988	CA	C	-	-	-
1	9764989	AG	A	-	-	-
1	9765424	TC	T	-	-	-
1	9808348	GA	G	BGIOSGA001946	Os01g0264000	-
1	9827055	CA	C	-	-	-
1	9827072	CA	C	-	-	-
1	9838562	C	CA	-	-	-
1	9840513	TA	T	-	-	-
1	9845996	AT	A	-	-	-
1	9869220	CA	C	-	-	-
1	9905791	T	TG	-	-	-
1	9905819	GC	G	-	-	-
1	9913687	TAA	T	-	-	-
1	9927442	CATATATATAT	C	-	-	-
1	9937341	CA	C	-	-	-
1	9938505	CTT	C	-	-	-
1	9940842	T	TG	BGIOSGA003211	Os01g0266000	-
1	9957657	G	GT	-	-	-
1	9961195	AT	A	-	-	-
1	9962081	G	GA	-	-	-
1	10005300	A	AG	-	-	-
1	10005577	CTT	C	-	-	-
1	10006725	CTT	C	-	-	-
1	10036486	C	CAAA	-	-	-
1	10037239	AG	A	-	-	-
1	10038906	TA	T	-	-	-
1	10039293	A	AC	-	-	-
1	10039830	C	CA	-	-	-
1	10041589	G	GA	-	-	-
1	10051710	C	CA	-	-	-
1	10053093	GA	G	-	-	-
1	10053507	CGGTGTATTAAG	C	-	-	-
1	10060628	GA	G	BGIOSGA003216	-	-
1	10091885	TA	T	BGIOSGA001927	Os01g0267600	-
1	10093869	T	TC	-	-	-
1	10097630	C	CT	-	-	-
1	10125361	AG	A	-	-	-
1	10131623	C	CT	-	-	-
1	10131729	C	CA	-	-	-
1	10147180	C	CA	BGIOSGA003224	Os01g0268300	XP_015622284.1
1	10149234	GT	G	BGIOSGA003224	Os01g0268300	XP_015622284.1
1	10151168	G	GAA	BGIOSGA003224	Os01g0268300	XP_015622284.1
1	10157270	C	CTTGG	-	-	-
1	10159175	TGA	T	-	-	-
1	10175505	GT	G	-	-	-
1	10180678	ATTCTGTTGTTT	A	BGIOSGA003227	Os01g0268800	XP_015616986.1
1	10199695	AC	A	-	-	-
1	10213149	TAGA	T	BGIOSGA003230	Os01g0269500	-
1	10214464	GA	G	BGIOSGA003230	Os01g0269500	-
1	10231441	G	GA	BGIOSGA001920	Os01g0269800	-
1	10259865	T	TACA	-	-	-
1	10260776	G	GT	-	-	-
1	10265790	T	TAA	-	-	-
1	10312099	C	CT	-	-	-
1	10322777	A	ATT	-	-	-
1	10358485	C	CT	-	-	-
1	10359053	GT	G	-	-	-
1	10359578	A	AG	-	-	-
1	10391412	CA	C	-	-	-
1	10404719	AT	A	-	-	-
1	10408784	CT	C	-	-	-
1	10415024	AG	A	BGIOSGA003242	-	-
1	10421039	ATT	A	-	-	-
1	10421626	AC	A	-	-	-
1	10421637	TA	T	-	-	-
1	10428863	C	CATAA	-	-	-
1	10434837	GA	G	-	-	-
1	10436209	CTT	C	-	-	-
1	10439586	AT	A	-	-	-
1	10458926	C	CTTA	-	-	-
1	10463281	CT	C	-	-	-
1	10467350	G	GA	-	-	-
1	10471754	GA	G	-	-	-
1	10491092	CATATAT	C	-	-	-
1	10499633	A	AT	-	-	-
1	10511884	T	TA	-	-	-
1	10521899	A	AT	-	-	-
1	10534019	TC	T	-	-	-
1	10539316	CT	C	BGIOSGA001906	Os01g0275500	-
1	10540129	TA	T	BGIOSGA001906	Os01g0275500	-
1	10552029	A	AT	-	-	-
1	10552557	CTAA	C	-	-	-
1	10553757	CA	C	BGIOSGA001905	Os01g0275600	XP_015621073.1
1	10567918	G	GT	-	-	-
1	10578319	CAT	C	-	-	-
1	10586812	CTA	C	-	-	-
1	10587161	G	GT	-	-	-
1	10590809	GT	G	-	-	-
1	10600148	C	CG	BGIOSGA003249	Os01g0276100	XP_015611169.1
1	10607646	AG	A	-	-	-
1	10608088	A	AT	-	-	-
1	10638746	C	CAA	-	-	-
1	10660180	GT	G	-	-	-
1	10663151	AC	A	-	-	-
1	10671360	A	AT	BGIOSGA003252	Os01g0277500	-
1	10678406	C	CA	BGIOSGA001895	Os01g0277600	-
1	10685376	GTTT	G	-	-	-
1	10691826	A	AT	BGIOSGA003253	Os01g0277700	XP_015621072.1
1	10692735	TA	T	-	-	-
1	10694642	T	TAC	-	-	-
1	10696372	G	GT	-	-	-
1	10702306	C	CA	-	-	-
1	10712412	C	CT	-	-	-
1	10713786	G	GA	-	-	-
1	10717647	AT	A	-	-	-
1	10730912	G	GC	-	-	-
1	10757268	G	GTTT	BGIOSGA003256	Os01g0278600	XP_015628002.1
1	10760753	A	AC	BGIOSGA003256	Os01g0278600	XP_015628002.1
1	10760903	T	TG	BGIOSGA003256	Os01g0278600	XP_015628002.1
1	10763077	A	AC	BGIOSGA003256	Os01g0278600	XP_015628002.1
1	10766128	A	AT	-	-	-
1	10766644	CT	C	-	-	-
1	10779333	AG	A	-	-	-
1	10781854	AC	A	-	-	-
1	10782045	T	TAC	-	-	-
1	10782046	AT	A	-	-	-
1	10786452	T	TC	-	-	-
1	10792408	GA	G	-	-	-
1	10792431	A	AT	-	-	-
1	10796958	CA	C	-	-	-
1	10799732	AT	A	-	-	-
1	10799827	CA	C	-	-	-
1	10804889	GTTT	G	-	-	-
1	10816772	TAA	T	-	-	-
1	10818137	T	TC	-	-	-
1	10818146	T	TC	-	-	-
1	10827400	AT	A	BGIOSGA003261	Os01g0279200	-
1	10837518	CAGAGAGAG	C	BGIOSGA001892	Os01g0279400	XP_015621334.1
1	10849352	G	GC	-	-	-
1	10851020	TA	T	-	-	-
1	10851326	A	ATGTTTGTT	-	-	-
1	10851544	AT	A	-	-	-
1	10853444	GA	G	-	-	-
1	10854470	G	GAACA	-	-	-
1	10856953	T	TG	-	-	-
1	10868160	CT	C	BGIOSGA001890	Os01g0279800	XP_015621144.1
1	10879888	T	TC	BGIOSGA003265	Os01g0279900	XP_015621703.1
1	10883609	A	ACT	-	-	-
1	10889078	C	CT	BGIOSGA001889	Os01g0280000	-
1	10889582	GA	G	BGIOSGA001889	Os01g0280000	-
1	10907440	GT	G	-	-	-
1	10907829	G	GT	-	-	-
1	10908900	TG	T	-	-	-
1	10918144	A	ATT	BGIOSGA001888	Os01g0280500	XP_015635348.1
1	10920536	CG	C	-	-	-
1	10920637	TA	T	-	-	-
1	10949169	C	CA	-	-	-
1	10949897	CA	C	BGIOSGA001886	Os01g0281200	-
1	10953739	CAA	C	-	-	-
1	10958840	TA	T	-	-	-
1	10958959	T	TG	-	-	-
1	10959337	CA	C	BGIOSGA001884	Os01g0281400	-
1	10961929	G	GAT	BGIOSGA001884	Os01g0281400	-
1	10966852	AC	A	-	-	-
1	10967038	GA	G	-	-	-
1	10968421	CT	C	-	-	-
1	10971817	GA	G	-	-	-
1	10977766	AAGC	A	-	-	-
1	10983336	AT	A	BGIOSGA003271	-	-
1	10988281	T	TCA	-	-	-
1	10990309	A	AT	-	-	-
1	11028192	G	GA	-	-	-
1	11028469	TG	T	-	-	-
1	11041179	CA	C	-	-	-
1	11041420	G	GTAC	-	-	-
1	11042264	T	TA	BGIOSGA001879	Os01g0282800	XP_015620877.1
1	11070910	TGA	T	-	-	-
1	11075794	CCA	C	-	-	-
1	11084473	C	CT	-	-	-
1	11085426	T	TA	-	-	-
1	11102132	T	TA	-	-	-
1	11102351	TC	T	-	-	-
1	11103145	GA	G	-	-	-
1	11103614	T	TAA	-	-	-
1	11103693	T	TA	-	-	-
1	11103912	TG	T	-	-	-
1	11111914	AT	A	-	-	-
1	11124871	T	TGAAC	-	-	-
1	11134291	A	AT	-	-	-
1	11148491	AT	A	-	-	-
1	11157588	A	AC	-	-	-
1	11176134	CAGAG	C	BGIOSGA001874	-	-
1	11189857	AC	A	-	-	-
1	11199819	G	GCACATCTACTTATTT	BGIOSGA003288	Os01g0285200	-
1	11216084	A	AT	-	-	-
1	11217362	CA	C	-	-	-
1	11228728	T	TA	-	-	-
1	11247788	TC	T	-	-	-
1	11305198	AT	A	-	-	-
1	11305279	CG	C	-	-	-
1	11305454	TGA	T	-	-	-
1	11307555	TC	T	-	-	-
1	11307639	G	GA	-	-	-
1	11307695	C	CA	-	-	-
1	11307697	G	GA	-	-	-
1	11307700	G	GT	-	-	-
1	11307864	G	GT	-	-	-
1	11311992	CAGGATGAAGAGGAGGAAGATG	C	BGIOSGA003293	Os11g0202400	-
1	11318760	G	GA	-	-	-
1	11333049	T	TA	-	-	-
1	11343505	A	AT	BGIOSGA003298	-	-
1	11344990	GT	G	-	-	-
1	11358870	A	ATT	-	-	-
1	11368243	C	CA	-	-	-
1	11375293	T	TC	-	-	-
1	11375421	GT	G	-	-	-
1	11391189	C	CA	-	-	-
1	11482682	C	CT	-	-	-
1	11482709	G	GCT	-	-	-
1	11482769	CAATG	C	-	-	-
1	11483106	C	CA	-	-	-
1	11483193	C	CTTT	-	-	-
1	11483304	C	CT	-	-	-
1	11483368	C	CT	-	-	-
1	11483433	G	GCAATTAA	-	-	-
1	11483473	AC	A	-	-	-
1	11564180	CT	C	-	-	-
1	11583634	AC	A	-	-	-
1	11598939	G	GT	-	-	-
1	11614443	TA	T	-	-	-
1	11626607	G	GT	-	-	-
1	11628652	TA	T	-	-	-
1	11630736	T	TA	-	-	-
1	11631282	C	CAT	-	-	-
1	11631298	G	GTATA	-	-	-
1	11632074	TAA	T	-	-	-
1	11639858	GA	G	-	-	-
1	11642764	C	CAT	-	-	-
1	11647993	AT	A	-	-	-
1	11696911	GAAA	G	-	-	-
1	11697340	C	CAGTT	-	-	-
1	11700265	GC	G	-	-	-
1	11706346	TA	T	-	-	-
1	11724166	TAA	T	-	-	-
1	11741265	AT	A	-	-	-
1	11748295	GAA	G	-	-	-
1	11762893	GT	G	-	-	-
1	11778432	A	AT	-	-	-
1	11822791	AG	A	BGIOSGA003317	Os01g0296100	XP_015616002.1
1	11829352	T	TA	-	-	-
1	11829375	TA	T	-	-	-
1	11832240	AT	A	-	-	-
1	11840023	AT	A	-	-	-
1	11841367	TG	T	-	-	-
1	11842182	GA	G	-	-	-
1	11842373	GA	G	-	-	-
1	11842526	T	TA	-	-	-
1	11843698	C	CA	-	-	-
1	11843731	C	CT	-	-	-
1	11849690	C	CT	-	-	-
1	11855652	CA	C	-	-	-
1	11855988	GC	G	-	-	-
1	11857012	T	TC	-	-	-
1	11884095	AT	A	-	-	-
1	11884312	TAA	T	-	-	-
1	11894894	GT	G	-	-	-
1	11911193	GAA	G	-	-	-
1	11916740	A	AG	BGIOSGA003322	-	-
1	11920620	AT	A	-	-	-
1	11922749	G	GA	-	-	-
1	11942071	AT	A	-	-	-
1	11946105	AT	A	-	-	-
1	11977898	G	GATC	-	-	-
1	11984246	C	CA	-	-	-
1	11996018	GA	G	-	-	-
1	12013754	G	GT	BGIOSGA003329	-	-
1	12028672	CTT	C	-	-	-
1	12032962	CT	C	-	-	-
1	12044469	TA	T	-	-	-
1	12050357	CG	C	-	-	-
1	12058907	CTAGAATTTG	C	-	-	-
1	12059069	CATAT	C	-	-	-
1	12069213	AT	A	-	-	-
1	12078057	A	AT	-	-	-
1	12091803	C	CT	BGIOSGA001819	Os01g0300600	-
1	12097652	A	AT	BGIOSGA001819	Os01g0300600	-
1	12106123	AG	A	-	-	-
1	12106443	T	TA	-	-	-
1	12109301	CATGA	C	-	-	-
1	12111848	G	GAA	-	-	-
1	12117578	C	CTTTGTAATTAGT	-	-	-
1	12133754	C	CT	-	-	-
1	12148629	TA	T	BGIOSGA001818	Os01g0301000	XP_015649626.1
1	12168555	GC	G	-	-	-
1	12171643	G	GT	-	-	-
1	12178482	TA	T	BGIOSGA001816	Os01g0301700	XP_015625445.1
1	12178495	AC	A	BGIOSGA001816	Os01g0301700	XP_015625445.1
1	12185777	CG	C	-	-	-
1	12194870	G	GT	-	-	-
1	12195559	G	GA	-	-	-
1	12203064	T	TAA	-	-	-
1	12215665	CA	C	-	-	-
1	12223955	TG	T	-	-	-
1	12228144	TA	T	-	-	-
1	12238034	GAA	G	-	-	-
1	12238503	CT	C	-	-	-
1	12239217	A	AG	-	-	-
1	12241812	TA	T	-	-	-
1	12250944	TGAA	T	-	-	-
1	12264836	CTA	C	-	-	-
1	12265443	CT	C	-	-	-
1	12265979	TA	T	-	-	-
1	12274181	TA	T	-	-	-
1	12281789	AG	A	-	-	-
1	12281836	G	GATA	-	-	-
1	12299804	TG	T	-	-	-
1	12304075	A	ACTTGT	-	-	-
1	12304134	A	AT	-	-	-
1	12320975	AC	A	-	-	-
1	12322026	C	CT	-	-	-
1	12323845	CA	C	BGIOSGA001808	Os01g0304000	XP_015640189.1
1	12325996	G	GA	-	-	-
1	12341713	TC	T	-	-	-
1	12341726	C	CT	-	-	-
1	12343662	TA	T	-	-	-
1	12344127	G	GA	-	-	-
1	12364009	AC	A	-	-	-
1	12365431	AT	A	-	-	-
1	12365608	A	AT	-	-	-
1	12380042	T	TAAA	-	-	-
1	12383517	T	TG	-	-	-
1	12384936	AG	A	-	-	-
1	12385891	GAAAAAAAT	G	-	-	-
1	12385911	G	GA	-	-	-
1	12396921	GCAACTT	G	-	-	-
1	12403740	GA	G	-	-	-
1	12411412	TG	T	-	-	-
1	12412308	A	AG	-	-	-
1	12420427	A	AT	BGIOSGA003345	Os01g0305900	-
1	12428349	A	AG	-	-	-
1	12440977	CG	C	-	-	-
1	12477005	T	TA	-	-	-
1	12479747	A	AG	-	-	-
1	12494680	T	TA	BGIOSGA003349	Os01g0306800	-
1	12500012	A	AT	-	-	-
1	12535385	A	AT	-	-	-
1	12536914	CA	C	-	-	-
1	12537777	T	TAAG	-	-	-
1	12548378	T	TC	-	-	-
1	12584229	AT	A	-	-	-
1	12592725	A	AT	-	-	-
1	12602320	G	GA	-	-	-
1	12605438	ATC	A	-	-	-
1	12610416	CT	C	-	-	-
1	12615119	T	TGC	-	-	-
1	12617467	G	GA	-	-	-
1	12620551	CT	C	-	-	-
1	12627686	GT	G	-	-	-
1	12628036	G	GT	-	-	-
1	12660242	GT	G	BGIOSGA003352	Os01g0309900	XP_015622084.1
1	12664320	GT	G	-	-	-
1	12669008	T	TGCAAAC	BGIOSGA001799	-	-
1	12679054	AC	A	-	-	-
1	12693934	GA	G	-	-	-
1	12701950	GCC	G	BGIOSGA003354	Os01g0310500	-
1	12753920	T	TA	-	-	-
1	12757761	T	TG	-	-	-
1	12762505	AT	A	BGIOSGA001797	Os01g0311800	XP_015625464.1
1	12778151	AT	A	-	-	-
1	12836123	T	TCA	-	-	-
1	12836226	G	GT	BGIOSGA003365	-	-
1	12836475	AC	A	BGIOSGA003365	-	-
1	12836476	CG	C	BGIOSGA003365	-	-
1	12836516	TG	T	BGIOSGA003365	-	-
1	12865126	CT	C	-	-	-
1	12865285	TTACTCCG	T	-	-	-
1	12865320	G	GCCA	-	-	-
1	12865458	T	TG	-	-	-
1	12865786	C	CA	-	-	-
1	12875266	T	TA	-	-	-
1	12881017	AT	A	-	-	-
1	12881030	CG	C	-	-	-
1	12901390	C	CA	-	-	-
1	12911220	CTTAAT	C	-	-	-
1	12911348	GAA	G	-	-	-
1	12991382	AG	A	-	-	-
1	13018394	AT	A	-	-	-
1	13027053	AT	A	BGIOSGA003370	-	-
1	13028027	CA	C	BGIOSGA003370	-	-
1	13043933	TA	T	-	-	-
1	13043971	TC	T	-	-	-
1	13056417	A	AT	-	-	-
1	13062401	A	AT	-	-	-
1	13062462	G	GT	-	-	-
1	13063849	CT	C	-	-	-
1	13083314	G	GC	-	-	-
1	13083561	A	AT	-	-	-
1	13084596	C	CTG	-	-	-
1	13174888	C	CT	-	-	-
1	13174938	T	TAC	-	-	-
1	13174939	G	GT	-	-	-
1	13174960	CT	C	-	-	-
1	13178888	T	TA	-	-	-
1	13186712	CA	C	-	-	-
1	13192260	CT	C	-	-	-
1	13199196	A	ACT	-	-	-
1	13200357	CT	C	-	-	-
1	13202745	AT	A	-	-	-
1	13203328	AG	A	-	-	-
1	13203557	T	TA	-	-	-
1	13204288	T	TA	-	-	-
1	13205477	T	TG	-	-	-
1	13208329	TC	T	-	-	-
1	13208497	T	TA	-	-	-
1	13224065	CTTG	C	-	-	-
1	13224500	C	CT	-	-	-
1	13234198	T	TGGC	BGIOSGA001786	Os01g0319400	-
1	13234571	TCGC	T	BGIOSGA001786	Os01g0319400	-
1	13234873	C	CG	BGIOSGA001786	Os01g0319400	-
1	13282569	C	CA	-	-	-
1	13282570	A	AG	-	-	-
1	13282993	GA	G	-	-	-
1	13329645	T	TA	BGIOSGA003386	Os01g0321800	XP_015625349.1
1	13354408	TC	T	-	-	-
1	13354462	T	TG	-	-	-
1	13354896	CT	C	-	-	-
1	13354942	T	TAA	-	-	-
1	13355066	CA	C	-	-	-
1	13355273	GA	G	-	-	-
1	13355406	A	AC	-	-	-
1	13368150	G	GA	-	-	-
1	13368259	G	GTTT	-	-	-
1	13399357	GA	G	BGIOSGA001776	Os01g0322800	XP_015621621.1
1	13417050	CA	C	-	-	-
1	13419380	C	CA	-	-	-
1	13433555	AC	A	-	-	-
1	13433567	TC	T	-	-	-
1	13433735	A	AT	-	-	-
1	13434108	CT	C	-	-	-
1	13444930	G	GT	BGIOSGA003388	Os01g0323000	-
1	13446211	C	CT	BGIOSGA003388	Os01g0323000	-
1	13468582	A	AG	-	-	-
1	13482488	G	GTCAA	-	-	-
1	13485968	AT	A	-	-	-
1	13485995	A	AT	-	-	-
1	13495769	T	TA	-	-	-
1	13502025	C	CATTA	-	-	-
1	13502122	G	GAA	-	-	-
1	13502131	T	TAA	-	-	-
1	13502206	GTAA	G	-	-	-
1	13502368	ATC	A	-	-	-
1	13502541	T	TA	-	-	-
1	13502555	AT	A	-	-	-
1	13502859	A	AT	-	-	-
1	13548327	T	TC	-	-	-
1	13555666	G	GT	-	-	-
1	13556561	TA	T	-	-	-
1	13557444	GA	G	-	-	-
1	13566484	C	CGT	-	-	-
1	13569740	CT	C	-	-	-
1	13603807	GC	G	-	-	-
1	13610414	T	TC	BGIOSGA003392	Os03g0393700	-
1	13660819	T	TA	-	-	-
1	13662493	C	CT	-	-	-
1	13662809	T	TGAA	-	-	-
1	13663060	ATC	A	-	-	-
1	13663075	GA	G	-	-	-
1	13668447	C	CT	-	-	-
1	13668519	G	GT	-	-	-
1	13668809	AT	A	-	-	-
1	13668967	A	ATC	-	-	-
1	13677900	CAA	C	-	-	-
1	13679020	GT	G	-	-	-
1	13683796	A	AG	-	-	-
1	13696881	GAAA	G	-	-	-
1	13697351	TA	T	-	-	-
1	13697396	A	AC	-	-	-
1	13697447	GA	G	-	-	-
1	13697507	AG	A	-	-	-
1	13697588	TAA	T	-	-	-
1	13697673	C	CT	-	-	-
1	13730358	A	AG	-	-	-
1	13737108	C	CT	-	-	-
1	13853217	GA	G	BGIOSGA003402	Os01g0327400	-
1	13894399	T	TCA	-	-	-
1	13902564	TC	T	-	-	-
1	13910879	AG	A	BGIOSGA001754	Os01g0328300	XP_015622263.1
1	13921172	GT	G	BGIOSGA003405	Os01g0328500	-
1	13923441	GA	G	-	-	-
1	13923745	G	GA	-	-	-
1	13935974	C	CA	-	-	-
1	13941559	CT	C	BGIOSGA001750	Os01g0328900	XP_015623946.1
1	13945093	G	GA	BGIOSGA001750	Os01g0328900	XP_015623946.1
1	13949301	AT	A	-	-	-
1	13949579	CTAAT	C	-	-	-
1	13950075	TA	T	-	-	-
1	13974800	GT	G	-	-	-
1	13977219	AT	A	-	-	-
1	13978758	C	CAT	-	-	-
1	14006114	TA	T	-	-	-
1	14012890	TG	T	-	-	-
1	14054789	GT	G	-	-	-
1	14054792	AT	A	-	-	-
1	14058562	TC	T	-	-	-
1	14062147	C	CT	-	-	-
1	14065542	CA	C	-	-	-
1	14076088	C	CT	BGIOSGA003415	Os01g0331100	XP_015635113.1
1	14086277	T	TG	-	-	-
1	14086627	TC	T	-	-	-
1	14086753	AG	A	-	-	-
1	14086794	TG	T	-	-	-
1	14087260	C	CA	-	-	-
1	14109141	CA	C	-	-	-
1	14162181	ATC	A	BGIOSGA003418	Os01g0332100	XP_015621225.1
1	14167744	AT	A	BGIOSGA001742	Os01g0332200	-
1	14180712	TG	T	-	-	-
1	14197397	GA	G	BGIOSGA003419	Os01g0332500	-
1	14211553	C	CG	-	-	-
1	14225842	C	CCAT	BGIOSGA001739	-	-
1	14226355	T	TG	BGIOSGA001739	-	-
1	14268857	AT	A	-	-	-
1	14273785	AC	A	-	-	-
1	14276779	A	AG	-	-	-
1	14277430	CA	C	-	-	-
1	14279586	T	TA	-	-	-
1	14283804	CT	C	BGIOSGA001738	Os11g0674400	-
1	14285728	A	AT	-	-	-
1	14311130	G	GA	-	-	-
1	14312388	AT	A	-	-	-
1	14330248	A	AC	-	-	-
1	14343480	A	AG	-	-	-
1	14346517	A	AT	-	-	-
1	14357296	G	GC	-	-	-
1	14357325	GT	G	-	-	-
1	14358519	T	TA	-	-	-
1	14360767	GA	G	-	-	-
1	14368082	TG	T	-	-	-
1	14370852	AT	A	-	-	-
1	14372919	AGT	A	-	-	-
1	14390172	TC	T	-	-	-
1	14393253	AG	A	-	-	-
1	14396565	AC	A	-	-	-
1	14402453	TA	T	-	-	-
1	14422739	GA	G	-	-	-
1	14423187	C	CT	-	-	-
1	14441552	TGAG	T	-	-	-
1	14442368	C	CT	-	-	-
1	14454395	GC	G	-	-	-
1	14463920	A	AT	-	-	-
1	14507944	CT	C	-	-	-
1	14509518	C	CAG	-	-	-
1	14510468	AT	A	-	-	-
1	14524187	C	CA	-	-	-
1	14525641	T	TA	-	-	-
1	14543227	C	CA	-	-	-
1	14547504	GA	G	-	-	-
1	14555677	CA	C	-	-	-
1	14556297	T	TA	-	-	-
1	14560046	CAAGGA	C	-	-	-
1	14564256	CA	C	BGIOSGA001731	Os01g0337600	-
1	14587201	G	GA	BGIOSGA003432	Os01g0337900	XP_015625013.1
1	14604961	C	CT	-	-	-
1	14615099	AT	A	BGIOSGA003435	Os01g0338200	XP_015621755.1
1	14623433	CA	C	-	-	-
1	14623847	T	TA	-	-	-
1	14629479	TA	T	-	-	-
1	14644183	TA	T	-	-	-
1	14660760	AT	A	-	-	-
1	14669519	C	CGGT	BGIOSGA003438	-	-
1	14669916	TC	T	BGIOSGA003438	-	-
1	14669977	C	CAAA	BGIOSGA003438	-	-
1	14670003	T	TC	BGIOSGA003438	-	-
1	14673285	T	TA	BGIOSGA003438	-	-
1	14676830	A	AT	-	-	-
1	14695870	T	TC	-	-	-
1	14709993	CT	C	BGIOSGA003442	-	-
1	14710175	GT	G	BGIOSGA003442	-	-
1	14710201	TG	T	BGIOSGA003442	-	-
1	14710268	A	AT	-	-	-
1	14711035	ACG	A	-	-	-
1	14715540	C	CA	-	-	-
1	14719469	CAAT	C	-	-	-
1	14731684	GT	G	BGIOSGA001727	-	-
1	14755066	CGG	C	-	-	-
1	14755567	T	TC	-	-	-
1	14755905	AG	A	-	-	-
1	14765184	GT	G	-	-	-
1	14765619	G	GT	-	-	-
1	14765866	C	CAT	-	-	-
1	14765893	C	CTGAGGA	-	-	-
1	14766322	C	CGAG	-	-	-
1	14771070	AC	A	-	-	-
1	14771845	T	TGGA	-	-	-
1	14772593	TA	T	-	-	-
1	14772611	AC	A	-	-	-
1	14776602	T	TG	-	-	-
1	14782986	T	TC	-	-	-
1	14859850	AC	A	-	-	-
1	14920761	A	AT	-	-	-
1	14971108	G	GTT	-	-	-
1	14995512	CT	C	-	-	-
1	15005009	A	AT	BGIOSGA003449	-	-
1	15032786	G	GT	-	-	-
1	15033191	A	AC	-	-	-
1	15035322	G	GT	-	-	-
1	15035747	GA	G	-	-	-
1	15088259	CT	C	-	-	-
1	15098439	G	GAC	BGIOSGA001709	Os12g0608900	-
1	15115842	GA	G	-	-	-
1	15139243	C	CATG	-	-	-
1	15145630	TG	T	-	-	-
1	15162699	TG	T	-	-	-
1	15185578	TC	T	-	-	-
1	15189419	GT	G	-	-	-
1	15189681	GA	G	-	-	-
1	15258857	C	CTA	-	-	-
1	15268714	AG	A	-	-	-
1	15273753	AC	A	-	-	-
1	15299413	G	GA	-	-	-
1	15305771	AC	A	-	-	-
1	15305903	CT	C	-	-	-
1	15305930	T	TA	-	-	-
1	15305998	TA	T	-	-	-
1	15306063	AG	A	-	-	-
1	15306086	AG	A	-	-	-
1	15306196	T	TC	-	-	-
1	15306327	C	CT	-	-	-
1	15306451	CT	C	-	-	-
1	15306606	TC	T	-	-	-
1	15309059	AC	A	-	-	-
1	15348686	AT	A	-	-	-
1	15348729	TA	T	-	-	-
1	15356039	CA	C	-	-	-
1	15369031	GT	G	BGIOSGA001700	-	-
1	15372739	AT	A	-	-	-
1	15399716	C	CTTGAT	-	-	-
1	15401028	A	AC	-	-	-
1	15403959	C	CA	-	-	-
1	15404337	TA	T	-	-	-
1	15426504	TAA	T	-	-	-
1	15448528	T	TA	-	-	-
1	15448615	TA	T	-	-	-
1	15453435	T	TA	-	-	-
1	15467381	C	CT	-	-	-
1	15492199	ATTT	A	-	-	-
1	15492707	GA	G	-	-	-
1	15523261	AC	A	-	-	-
1	15523341	A	AG	-	-	-
1	15538229	G	GT	-	-	-
1	15539626	CA	C	-	-	-
1	15544309	T	TA	BGIOSGA003477	Os01g0351200	-
1	15544313	C	CT	BGIOSGA003477	Os01g0351200	-
1	15544324	TC	T	BGIOSGA003477	Os01g0351200	-
1	15544349	AC	A	BGIOSGA003477	Os01g0351200	-
1	15544933	A	AT	BGIOSGA003477	Os01g0351200	-
1	15547094	GC	G	BGIOSGA003477	Os01g0351200	-
1	15548080	C	CTG	-	-	-
1	15548259	GA	G	-	-	-
1	15574052	C	CT	-	-	-
1	15574093	C	CA	-	-	-
1	15585047	TA	T	-	-	-
1	15605870	T	TA	BGIOSGA003481	-	-
1	15605915	C	CT	BGIOSGA003481	-	-
1	15611991	T	TA	-	-	-
1	15612520	AT	A	-	-	-
1	15616248	CT	C	-	-	-
1	15621090	CG	C	-	-	-
1	15621143	A	AT	-	-	-
1	15628144	TG	T	-	-	-
1	15629187	C	CA	-	-	-
1	15629977	G	GT	-	-	-
1	15630277	T	TGACG	-	-	-
1	15632095	TC	T	-	-	-
1	15635362	G	GC	-	-	-
1	15635626	C	CT	-	-	-
1	15635974	TG	T	-	-	-
1	15637130	A	AG	-	-	-
1	15637150	CT	C	-	-	-
1	15647424	TA	T	-	-	-
1	15652165	G	GT	-	-	-
1	15700583	CG	C	-	-	-
1	15700704	C	CCGCAACGGTCGG	-	-	-
1	15700779	G	GA	-	-	-
1	15711496	A	ATT	-	-	-
1	15711632	GT	G	-	-	-
1	15738769	AC	A	-	-	-
1	15740524	A	AT	-	-	-
1	15743781	TAA	T	BGIOSGA001693	Os05g0143600	-
1	15745059	C	CA	BGIOSGA001693	Os05g0143600	-
1	15751296	TA	T	-	-	-
1	15751341	CAT	C	-	-	-
1	15757001	TG	T	-	-	-
1	15757024	AG	A	-	-	-
1	15757088	G	GC	-	-	-
1	15786943	G	GTT	-	-	-
1	15788047	CT	C	-	-	-
1	15805717	A	AT	-	-	-
1	15805723	C	CA	-	-	-
1	15820106	A	AGC	-	-	-
1	15827808	CAA	C	-	-	-
1	15870440	TGTAC	T	-	-	-
1	15879744	C	CA	-	-	-
1	15886257	C	CA	-	-	-
1	15886693	C	CG	-	-	-
1	15886763	C	CA	-	-	-
1	15903105	GAA	G	-	-	-
1	15903174	T	TAA	-	-	-
1	15903326	T	TG	-	-	-
1	15903471	TA	T	-	-	-
1	15907280	A	AT	BGIOSGA001682	Os01g0355900	XP_015627521.1
1	15909784	CA	C	-	-	-
1	15913792	GA	G	-	-	-
1	15933105	G	GT	BGIOSGA001680	-	-
1	15944218	AG	A	-	-	-
1	15951382	GT	G	-	-	-
1	15951451	GA	G	-	-	-
1	15956011	TA	T	BGIOSGA001679	-	-
1	15964792	G	GA	BGIOSGA001678	Os01g0356500	XP_015621862.1
1	15968292	AG	A	-	-	-
1	15969133	T	TG	-	-	-
1	15972956	GT	G	-	-	-
1	15985788	TG	T	-	-	-
1	16013683	A	AT	-	-	-
1	16030940	C	CT	-	-	-
1	16031108	ATG	A	-	-	-
1	16031985	TAG	T	-	-	-
1	16036049	CA	C	-	-	-
1	16036330	TC	T	-	-	-
1	16036793	TGA	T	BGIOSGA003500	-	-
1	16060997	C	CA	-	-	-
1	16061469	G	GT	-	-	-
1	16066798	G	GAA	-	-	-
1	16067014	AT	A	-	-	-
1	16074556	GA	G	BGIOSGA003503	Os04g0171600	XP_015635127.1
1	16075629	AG	A	BGIOSGA003503	Os04g0171600	XP_015635127.1
1	16075643	GC	G	BGIOSGA003503	Os04g0171600	XP_015635127.1
1	16079294	C	CG	-	-	-
1	16103492	G	GT	-	-	-
1	16103558	GAA	G	-	-	-
1	16151226	CT	C	-	-	-
1	16155172	C	CA	-	-	-
1	16155344	CT	C	-	-	-
1	16162352	CG	C	-	-	-
1	16169699	TA	T	-	-	-
1	16169759	C	CA	-	-	-
1	16176792	C	CT	-	-	-
1	16178061	TG	T	-	-	-
1	16190028	CA	C	-	-	-
1	16200880	T	TA	-	-	-
1	16217141	CG	C	-	-	-
1	16217244	G	GA	-	-	-
1	16222702	C	CT	-	-	-
1	16249918	AT	A	-	-	-
1	16255576	AC	A	-	-	-
1	16287010	A	AT	-	-	-
1	16287458	AT	A	-	-	-
1	16295709	TG	T	-	-	-
1	16307170	G	GA	BGIOSGA001661	Os01g0361500	-
1	16309105	GA	G	BGIOSGA001661	Os01g0361500	-
1	16309514	C	CTG	BGIOSGA001661	Os01g0361500	-
1	16315717	T	TA	BGIOSGA001660	Os01g0361700	-
1	16315862	CAT	C	BGIOSGA001660	Os01g0361700	-
1	16379157	AT	A	-	-	-
1	16402344	TA	T	BGIOSGA003516	Os01g0363900	XP_015611561.1
1	16405857	GTACTTCCACAAATCATTTAC	G	BGIOSGA003516	Os01g0363900	XP_015611561.1
1	16409937	CT	C	BGIOSGA003516	Os01g0363900	XP_015611561.1
1	16411952	C	CT	BGIOSGA003516	Os01g0363900	XP_015611561.1
1	16414718	AT	A	-	-	-
1	16415227	C	CTAG	-	-	-
1	16415312	CT	C	-	-	-
1	16415763	A	AT	-	-	-
1	16415874	G	GA	-	-	-
1	16468284	T	TAA	-	-	-
1	16482829	T	TA	-	-	-
1	16482870	T	TA	-	-	-
1	16549930	GCCTCAATTT	G	-	-	-
1	16553354	CAG	C	-	-	-
1	16554093	GA	G	-	-	-
1	16567821	C	CT	-	-	-
1	16578856	TG	T	-	-	-
1	16584026	C	CA	-	-	-
1	16586866	GTT	G	-	-	-
1	16607316	G	GT	-	-	-
1	16615240	CAT	C	-	-	-
1	16617855	GT	G	BGIOSGA001639	-	-
1	16630858	TA	T	BGIOSGA001638	Os01g0367300	-
1	16631883	CA	C	BGIOSGA001638	Os01g0367300	-
1	16632980	G	GACC	-	-	-
1	16632999	G	GC	-	-	-
1	16641103	GT	G	BGIOSGA001637	Os01g0367400	-
1	16641216	TC	T	BGIOSGA001637	Os01g0367400	-
1	16647834	TGC	T	-	-	-
1	16663781	AC	A	-	-	-
1	16676020	A	AT	-	-	-
1	16685021	GT	G	-	-	-
1	16688287	G	GT	BGIOSGA003522	Os01g0367700	-
1	16705406	G	GAAA	BGIOSGA001636	Os01g0367900	XP_015621490.1
1	16705935	A	AT	BGIOSGA001636	Os01g0367900	XP_015621490.1
1	16716896	AT	A	-	-	-
1	16717921	CA	C	-	-	-
1	16728680	TC	T	-	-	-
1	16738774	GC	G	-	-	-
1	16752275	AT	A	-	-	-
1	16760822	CATT	C	-	-	-
1	16778407	CT	C	-	-	-
1	16778435	A	AC	-	-	-
1	16784401	T	TA	-	-	-
1	16785600	CAA	C	BGIOSGA003530	Os01g0369200	-
1	16829640	AT	A	-	-	-
1	16830293	GTATTATTATTATTATTATTATTATTAT	G	-	-	-
1	16830383	CA	C	-	-	-
1	16849581	G	GATA	-	-	-
1	16849820	T	TC	-	-	-
1	16853220	TC	T	-	-	-
1	16855724	GA	G	-	-	-
1	16882460	GA	G	-	-	-
1	16884804	A	AT	-	-	-
1	16885162	C	CAA	-	-	-
1	16888874	C	CA	-	-	-
1	16907800	CAGTTTG	C	-	-	-
1	16917978	C	CTTGTTT	-	-	-
1	16917990	T	TAA	-	-	-
1	16919928	C	CT	-	-	-
1	16919965	GA	G	-	-	-
1	16919991	C	CA	-	-	-
1	16920061	G	GT	-	-	-
1	16976968	AT	A	-	-	-
1	16988003	GC	G	-	-	-
1	16991802	TA	T	-	-	-
1	16994116	CAAAATT	C	-	-	-
1	16996360	AT	A	-	-	-
1	16996901	T	TA	-	-	-
1	16998919	CA	C	-	-	-
1	17018886	CT	C	BGIOSGA001620	Os01g0372700	-
1	17020933	A	AT	BGIOSGA001620	Os01g0372700	-
1	17027037	CTA	C	-	-	-
1	17029044	C	CA	-	-	-
1	17038748	G	GA	-	-	-
1	17080074	CA	C	-	-	-
1	17080266	C	CA	-	-	-
1	17098678	CATGT	C	-	-	-
1	17098702	CA	C	-	-	-
1	17098739	TA	T	-	-	-
1	17098769	GTT	G	-	-	-
1	17100137	GTA	G	-	-	-
1	17100155	T	TAC	-	-	-
1	17100358	TGAA	T	-	-	-
1	17100428	GT	G	-	-	-
1	17100472	T	TA	-	-	-
1	17100692	C	CTATA	-	-	-
1	17100868	CTTA	C	-	-	-
1	17103030	T	TG	-	-	-
1	17108918	C	CTA	-	-	-
1	17108969	T	TACGTAC	-	-	-
1	17109018	GC	G	-	-	-
1	17109056	GTTA	G	-	-	-
1	17109230	A	AT	-	-	-
1	17109278	AT	A	-	-	-
1	17109365	T	TC	-	-	-
1	17109395	A	AC	-	-	-
1	17109494	TA	T	-	-	-
1	17109604	TA	T	-	-	-
1	17109710	A	AT	BGIOSGA003546	Os11g0652600	-
1	17109715	C	CA	BGIOSGA003546	Os11g0652600	-
1	17116076	AG	A	-	-	-
1	17116141	CGA	C	-	-	-
1	17118838	T	TC	BGIOSGA003547	Os01g0374000	XP_015642303.1
1	17119587	TA	T	-	-	-
1	17119793	GT	G	-	-	-
1	17152996	T	TG	-	-	-
1	17175229	AG	A	-	-	-
1	17192958	A	ACT	-	-	-
1	17216144	C	CA	BGIOSGA001614	Os01g0375100	XP_015621148.1
1	17226460	ATT	A	BGIOSGA003552	Os01g0375200	-
1	17228521	GT	G	BGIOSGA003552	Os01g0375200	-
1	17238681	AC	A	BGIOSGA003552	Os01g0375200	-
1	17242225	CG	C	-	-	-
1	17248317	TAA	T	-	-	-
1	17286675	C	CTA	-	-	-
1	17302575	GA	G	-	-	-
1	17308803	TA	T	-	-	-
1	17318932	G	GA	-	-	-
1	17325282	A	AT	-	-	-
1	17326250	C	CA	-	-	-
1	17332116	A	AT	-	-	-
1	17353030	GT	G	-	-	-
1	17375182	T	TG	-	-	-
1	17397590	G	GA	-	-	-
1	17397812	A	AT	-	-	-
1	17407241	AT	A	-	-	-
1	17407820	CAA	C	-	-	-
1	17407978	TC	T	-	-	-
1	17423925	GA	G	-	-	-
1	17443040	C	CAA	BGIOSGA003557	Os01g0377700	XP_015621888.1
1	17473160	GTT	G	-	-	-
1	17479507	T	TA	-	-	-
1	17480515	G	GA	-	-	-
1	17571664	AC	A	-	-	-
1	17577408	GC	G	-	-	-
1	17616973	T	TC	-	-	-
1	17668574	CG	C	-	-	-
1	17672711	AT	A	-	-	-
1	17678260	GC	G	-	-	-
1	17685550	CA	C	-	-	-
1	17713585	GT	G	BGIOSGA003567	-	-
1	17713617	A	AG	BGIOSGA003567	-	-
1	17715389	GTACT	G	BGIOSGA003567	-	-
1	17715735	A	AG	-	-	-
1	17718102	A	AT	-	-	-
1	17720220	G	GT	-	-	-
1	17723266	GT	G	-	-	-
1	17737832	T	TC	-	-	-
1	17741170	CATAGAT	C	-	-	-
1	17743259	C	CA	-	-	-
1	17743352	GA	G	-	-	-
1	17750564	ACGT	A	-	-	-
1	17802484	GA	G	-	-	-
1	17840424	AC	A	BGIOSGA003572	Os01g0383900	XP_015630624.1
1	17859843	CT	C	-	-	-
1	17859881	AT	A	-	-	-
1	17859944	TAGGC	T	-	-	-
1	17891593	T	TA	-	-	-
1	17893263	G	GAATT	-	-	-
1	17893375	AT	A	-	-	-
1	17893790	TAAG	T	-	-	-
1	17893810	T	TG	-	-	-
1	17894028	C	CA	-	-	-
1	17894047	CTAAGA	C	-	-	-
1	17894377	TA	T	-	-	-
1	17894448	C	CA	-	-	-
1	17919084	AT	A	-	-	-
1	17966452	TA	T	-	-	-
1	17966512	A	AC	-	-	-
1	17967901	GA	G	-	-	-
1	18002583	C	CAT	-	-	-
1	18002866	GT	G	-	-	-
1	18003058	CA	C	-	-	-
1	18013009	A	AG	-	-	-
1	18015594	GT	G	-	-	-
1	18019706	AT	A	-	-	-
1	18042499	C	CT	-	-	-
1	18042515	G	GT	-	-	-
1	18042535	T	TC	-	-	-
1	18059675	GT	G	-	-	-
1	18062199	TA	T	-	-	-
1	18067060	G	GA	-	-	-
1	18092795	A	AC	-	-	-
1	18092816	T	TA	-	-	-
1	18130286	C	CG	-	-	-
1	18143569	T	TC	-	-	-
1	18165080	T	TGCC	-	-	-
1	18165248	AT	A	-	-	-
1	18165446	CT	C	-	-	-
1	18165482	AT	A	-	-	-
1	18165735	T	TG	-	-	-
1	18185475	C	CT	-	-	-
1	18225100	AG	A	-	-	-
1	18254593	TGA	T	-	-	-
1	18298963	TG	T	BGIOSGA003581	-	-
1	18322625	AT	A	-	-	-
1	18322825	TA	T	-	-	-
1	18323075	AT	A	-	-	-
1	18323090	C	CA	-	-	-
1	18324962	GT	G	-	-	-
1	18330555	CA	C	-	-	-
1	18357368	AT	A	-	-	-
1	18357453	TC	T	-	-	-
1	18358245	C	CG	-	-	-
1	18370862	A	AT	-	-	-
1	18375459	G	GA	-	-	-
1	18375625	CA	C	-	-	-
1	18375687	CG	C	-	-	-
1	18435929	CG	C	-	-	-
1	18453760	C	CT	BGIOSGA001580	Os01g0390900	XP_015615374.1
1	18455631	G	GC	-	-	-
1	18490083	G	GA	-	-	-
1	18510374	AG	A	-	-	-
1	18510463	G	GA	-	-	-
1	18510523	CA	C	-	-	-
1	18523217	AG	A	-	-	-
1	18526954	C	CA	-	-	-
1	18526989	TA	T	-	-	-
1	18527017	C	CAA	-	-	-
1	18553342	TGAGG	T	-	-	-
1	18569256	AT	A	-	-	-
1	18587898	TC	T	-	-	-
1	18609434	C	CT	-	-	-
1	18610443	AGGGG	A	-	-	-
1	18618265	C	CG	-	-	-
1	18618583	G	GC	-	-	-
1	18618584	C	CA	-	-	-
1	18619898	C	CA	-	-	-
1	18622806	C	CT	-	-	-
1	18640189	T	TTA	-	-	-
1	18645524	A	AT	-	-	-
1	18650980	TG	T	-	-	-
1	18691620	GA	G	-	-	-
1	18696407	TC	T	-	-	-
1	18696676	CAA	C	-	-	-
1	18700337	TA	T	-	-	-
1	18700350	C	CT	-	-	-
1	18710477	AG	A	-	-	-
1	18776541	A	AT	-	-	-
1	18785809	T	TC	-	-	-
1	18789665	GT	G	-	-	-
1	18790256	GA	G	BGIOSGA003591	-	-
1	18797533	G	GAA	-	-	-
1	18798763	CAA	C	-	-	-
1	18806420	TA	T	-	-	-
1	18806586	TCC	T	BGIOSGA001575	-	-
1	18806980	A	AG	BGIOSGA001575	-	-
1	18813614	C	CA	-	-	-
1	18843533	G	GA	-	-	-
1	18848132	G	GC	-	-	-
1	18868432	AT	A	-	-	-
1	19014274	C	CT	-	-	-
1	19023697	CA	C	-	-	-
1	19057235	GA	G	BGIOSGA001572	Os01g0501000	-
1	19093744	AT	A	-	-	-
1	19094591	C	CA	-	-	-
1	19116640	C	CA	BGIOSGA003596	Os11g0438400	XP_015616940.1
1	19116649	C	CA	BGIOSGA003596	Os11g0438400	XP_015616940.1
1	19117023	A	AT	-	-	-
1	19118211	A	AG	BGIOSGA003597	Os11g0126500	-
1	19118225	A	AT	BGIOSGA003597	Os11g0126500	-
1	19118262	AG	A	BGIOSGA003597	Os11g0126500	-
1	19119615	C	CTT	-	-	-
1	19119624	TA	T	-	-	-
1	19121451	GT	G	-	-	-
1	19127135	TAGAAAG	T	BGIOSGA003598	Os01g0502300	-
1	19143903	T	TCA	-	-	-
1	19144819	AC	A	-	-	-
1	19155833	C	CAATTG	-	-	-
1	19156153	A	AT	-	-	-
1	19156302	GC	G	-	-	-
1	19201825	CA	C	BGIOSGA001567	Os01g0503400	0
1	19255163	AT	A	BGIOSGA001564	Os01g0504500	-
1	19261117	C	CA	BGIOSGA001564	Os01g0504500	-
1	19266509	G	GA	-	-	-
1	19277991	TC	T	-	-	-
1	19279022	GA	G	-	-	-
1	19281865	GT	G	-	-	-
1	19282181	TG	T	-	-	-
1	19300600	G	GT	-	-	-
1	19301363	G	GT	-	-	-
1	19301641	G	GT	-	-	-
1	19313802	C	CTATGATATGAAGTA	-	-	-
1	19320949	C	CT	-	-	-
1	19333014	CA	C	-	-	-
1	19335520	CT	C	-	-	-
1	19336818	CT	C	-	-	-
1	19345863	ACGTTTGTTCG	A	-	-	-
1	19348073	T	TC	-	-	-
1	19370622	T	TA	-	-	-
1	19382677	CT	C	-	-	-
1	19382774	CT	C	-	-	-
1	19394033	GACAAAT	G	BGIOSGA003607	-	-
1	19399567	AG	A	-	-	-
1	19434753	A	AT	-	-	-
1	19450356	CA	C	-	-	-
1	19465169	AG	A	-	-	-
1	19470634	CT	C	-	-	-
1	19471248	CTATA	C	-	-	-
1	19506406	TG	T	-	-	-
1	19508244	G	GA	-	-	-
1	19527559	CT	C	-	-	-
1	19582240	G	GC	-	-	-
1	19599462	G	GA	-	-	-
1	19677350	C	CT	-	-	-
1	19677356	G	GC	-	-	-
1	19677371	T	TC	-	-	-
1	19677387	C	CT	-	-	-
1	19677437	C	CT	-	-	-
1	19689085	TG	T	-	-	-
1	19712468	T	TC	-	-	-
1	19716445	T	TA	-	-	-
1	19716764	AG	A	-	-	-
[truncated: 31,247 more rows]
