# Supplementary material for: Exploring Genomic Variations in Nematode-Resistant Mutant Rice Lines
Source: Front Plant Sci. 2022 Mar 24;13:823372. doi: 10.3389/fpls.2022.823372 (PMC8988285; doi:10.3389/fpls.2022.823372)
Supplement: Supplementary File 2 — Structural variations identified in mutant lines as compared to JBT 36/14. [file Data_Sheet_2.XLSX]

## Sheet: JBT-line8
#Chr1	Pos1	Chr2	Pos2	Type	Size	Score	ONLY_JBT 36/14	ONLY_LINE-8	BOTH	GENE
1	9729	1	10723	DEL	2155	99		YES		-
1	27633	1	27724	ITX	-365	99			YES	-
1	112887	1	115808	ITX	1796	99	YES			BGIOSGA002583
1	176291	1	194343	DEL	17938	99			YES	-
1	228140	1	229196	DEL	1201	99	YES			-
1	229150	1	230260	DEL	1059	99		YES		BGIOSGA002591
1	240964	1	241262	ITX	-380	99			YES	-
1	244200	1	256225	ITX	11089	99			YES	BGIOSGA002593
1	244533	1	256633	DEL	12125	99			YES	BGIOSGA002593
1	244682	1	259902	ITX	14245	99	YES			BGIOSGA002593
1	245740	1	261007	DEL	15281	99	YES			-
1	246906	1	263255	DEL	16471	99			YES	BGIOSGA002594
1	280587	1	298491	DEL	17902	99			YES	-
1	311067	1	313265	DEL	2003	99			YES	BGIOSGA002557
1	314041	1	317148	ITX	1154	99			YES	BGIOSGA002556
1	317836	1	319089	DEL	1078	99			YES	BGIOSGA002556
1	318239	1	319089	DEL	995	99		YES		-
1	319670	1	326930	DEL	7315	99			YES	BGIOSGA002599
1	320278	1	327601	ITX	5964	99			YES	BGIOSGA002599
1	332672	1	334341	DEL	1909	99			YES	-
1	348129	1	391878	DEL	43966	99			YES	-
1	389150	1	398927	ITX	8756	99	YES			BGIOSGA002602
1	390177	1	411759	ITX	20457	99		YES		BGIOSGA002602
1	390834	1	412195	DEL	21519	99		YES		BGIOSGA002602
1	390937	1	412824	ITX	20762	99		YES		BGIOSGA002602
1	457506	1	521677	ITX	62542	99		YES		BGIOSGA002604
1	451800	1	476597	DEL	24717	99		YES		-
1	491861	1	517308	DEL	26113	99		YES		BGIOSGA002606
1	615795	1	618011	DEL	2164	99	YES			BGIOSGA002619
1	642898	1	644267	DEL	1439	99	YES			-
1	668360	1	678586	DEL	10168	99			YES	BGIOSGA002625
1	724593	1	744674	ITX	19075	99			YES	BGIOSGA002535
1	725599	1	745849	DEL	20202	99			YES	BGIOSGA002535
1	747920	1	748376	DEL	1021369	99			YES	-
1	780239	1	800613	DEL	20376	99		YES		BGIOSGA002529
1	782706	1	803258	ITX	19045	99		YES		BGIOSGA002528
1	792585	1	804493	ITX	10888	99		YES		-
1	798679	1	821002	DEL	20757	99			YES	-
1	821203	1	822127	CTX	NA	99			YES	-
1	833163	1	842859	ITX	8712	99	YES			-
1	833921	1	843142	DEL	9192	99			YES	BGIOSGA002636
1	834803	1	843737	ITX	7860	99			YES	BGIOSGA002636
1	835151	1	843977	DEL	8887	99			YES	BGIOSGA002636
1	835529	1	844702	ITX	8103	99			YES	BGIOSGA002636
1	871136	1	918603	DEL	47063	99		YES		BGIOSGA002639
1	891109	1	891548	DEL	599	99			YES	-
1	893916	1	899214	DEL	5210	99			YES	-
1	951296	1	1036906	DEL	86602	99		YES		BGIOSGA002518
1	951452	1	1038734	ITX	85603	99			YES	BGIOSGA002518
1	949575	1	1036841	ITX	86093	99			YES	BGIOSGA002519
1	927385	1	999854	DEL	72548	99			YES	BGIOSGA002523
1	943877	1	1031267	DEL	87428	99	YES			BGIOSGA002519
1	945486	1	1032600	ITX	86165	99		YES		BGIOSGA002519
1	956052	1	1041596	DEL	85710	99		YES		BGIOSGA002646
1	959791	1	1046550	DEL	86674	99			YES	BGIOSGA002517
1	972637	1	973912	DEL	1367	99			YES	-
1	975058	1	1013033	ITX	36840	99		YES		-
1	984051	1	984937	DEL	1012	99	YES			-
1	984056	1	984937	DEL	1014	99		YES		-
1	1050789	1	1057925	ITX	6031	99			YES	BGIOSGA002650
1	1052359	1	1052979	DEL	618	99			YES	BGIOSGA002650
1	1051799	1	1058626	ITX	5988	99		YES		BGIOSGA002650
1	1056120	1	1059225	DEL	3207	99		YES		-
1	1068610	1	1068957	ITX	261	99			YES	BGIOSGA002652
1	1068610	1	1070135	ITX	172	99			YES	BGIOSGA002652
1	1114478	1	1114884	DEL	603	99		YES		-
1	1125718	1	1126352	DEL	765	99			YES	-
1	1134184	1	1151429	DEL	17277	99			YES	-
1	1153096	1	1162291	DEL	9336	99			YES	-
1	1173489	1	1175244	DEL	1849	99			YES	BGIOSGA002505
1	1255272	1	1255494	ITX	-394	99			YES	-
1	1255698	1	1256048	ITX	-378	99			YES	-
1	1296043	1	1307762	ITX	10141	99			YES	BGIOSGA002659
1	1483567	1	1489834	DEL	6245	99			YES	-
1	1505392	1	1506350	DEL	1068	99			YES	BGIOSGA002664
1	1625518	1	1626772	DEL	1014	99	YES			-
1	1625805	1	1626772	DEL	993	99			YES	-
1	1644399	1	1645802	DEL	1452	99	YES			-
1	1844921	1	1899395	ITX	53537	99			YES	-
1	1885590	1	1887411	DEL	1906	99			YES	BGIOSGA002467
1	1919529	1	1980776	DEL	61321	99		YES		BGIOSGA002701
1	1920701	1	1992253	DEL	71541	99			YES	-
1	2003529	1	2007110	DEL	3738	99			YES	-
1	2277898	1	2279148	DEL	1400	99		YES		BGIOSGA002446
1	2281656	1	2282640	DEL	1154	99		YES		-
1	2289266	1	2289767	DEL	667	99		YES		-
1	2293210	1	2293964	DEL	842	99		YES		-
1	2321954	1	2418092	INV	95741	99		YES		BGIOSGA002440
1	2322540	1	2418092	INV	95081	99		YES		BGIOSGA002440
1	2329606	1	2330216	DEL	582	99		YES		BGIOSGA002438
1	2340936	1	2341819	DEL	786	99		YES		BGIOSGA002724
1	2348633	1	2349121	DEL	541	99		YES		BGIOSGA002726
1	2317029	1	2500106	INV	182489	99		YES		BGIOSGA002441
1	2318230	1	2500106	INV	181152	99		YES		BGIOSGA002441
1	2523911	1	2548866	ITX	23882	99		YES		BGIOSGA002743
1	2523812	1	2548258	DEL	24459	99		YES		BGIOSGA002743
1	2536172	1	2537735	DEL	1488	99		YES		-
1	2552372	1	2557475	DEL	5143	99		YES		-
1	2554695	1	2568391	ITX	12602	99		YES		-
1	2582307	1	2588377	DEL	6128	99			YES	-
1	2602895	1	2662550	DEL	59721	99	YES			BGIOSGA002748
1	2634900	1	2637801	DEL	2321	99	YES			BGIOSGA002751
1	2634900	1	2639866	DEL	5009	99	YES			BGIOSGA002751
1	2643719	1	2644549	DEL	952	99	YES			-
1	2703040	1	2712963	DEL	10001	99	YES			BGIOSGA002757
1	2829452	1	2846312	ITX	15909	99	YES			BGIOSGA002411
1	2844992	1	2847837	ITX	1849	99			YES	-
1	2863187	1	2949845	DEL	84441	99	YES			BGIOSGA002764
1	2866771	1	2867682	DEL	3691418	99		YES		-
1	2868759	1	2869273	DEL	603	99		YES		BGIOSGA002765
1	2869831	1	2887201	DEL	17453	99		YES		BGIOSGA002765
1	2895335	1	2952475	ITX	54095	99	YES			-
1	2904000	1	2904573	DEL	587	99		YES		BGIOSGA002768
1	2914253	1	2914303	CTX	NA	99		YES		BGIOSGA002407
1	2977760	1	2983780	DEL	6172	99			YES	BGIOSGA002774
1	2987584	1	2995526	ITX	6832	99	YES			BGIOSGA002775
1	2988207	1	2995712	DEL	7571	99			YES	BGIOSGA002775
1	2989273	1	2996686	ITX	6448	99			YES	BGIOSGA002404
1	2991213	1	2997216	DEL	6311	99		YES		BGIOSGA002404
1	2993018	1	2999407	ITX	5330	99			YES	BGIOSGA002403
1	2993018	1	2999441	ITX	5376	99		YES		BGIOSGA002403
1	3005290	1	3011376	ITX	4997	99		YES		BGIOSGA002400
1	3016170	1	3017644	DEL	1940	99		YES		-
1	3045969	1	3064609	ITX	17655	99	YES			BGIOSGA002396
1	3094959	1	3100864	DEL	6116	99			YES	BGIOSGA002780
1	3141520	1	3154152	ITX	11757	99		YES		BGIOSGA002784
1	3139311	1	3208213	DEL	68918	99		YES		-
1	3159467	1	3217088	ITX	56678	99	YES			BGIOSGA002390
1	3161164	1	3218520	ITX	56306	99	YES			BGIOSGA002389
1	3203746	1	3214756	DEL	10895	99		YES		BGIOSGA002790
1	3214910	1	3225137	DEL	10199	99		YES		-
1	3238693	1	3240902	ITX	1275	99	YES			-
1	3246202	1	3246899	DEL	627	99	YES			BGIOSGA002796
1	3246208	1	3246899	DEL	654	99		YES		BGIOSGA002796
1	3224115	1	3272859	DEL	49578	99		YES		BGIOSGA002792
1	3249149	1	3249725	DEL	701	99			YES	BGIOSGA002796
1	3254248	1	3284663	ITX	28845	99			YES	BGIOSGA002797
1	3280676	1	3287710	DEL	7113	99			YES	BGIOSGA002802
1	3288271	1	3288938	DEL	620	99			YES	BGIOSGA002803
1	3280902	1	3291807	ITX	10045	99		YES		BGIOSGA002802
1	3282449	1	3293430	DEL	11029	99	YES			BGIOSGA002803
1	3295313	1	3295968	DEL	762	99			YES	BGIOSGA002383
1	3299458	1	3354813	INV	54922	99			YES	BGIOSGA002381
1	3300823	1	3354813	INV	54166	99			YES	-
1	3311440	1	3313053	DEL	1505	99			YES	BGIOSGA002380
1	3311651	1	3313053	DEL	1464	99		YES		BGIOSGA002380
1	3333210	1	3341935	DEL	8829	99			YES	-
1	3393848	1	3398642	DEL	5126	99			YES	-
1	3698885	1	3701476	DEL	3134	99			YES	-
1	3703740	1	3712852	DEL	9847	99			YES	-
1	3716112	1	3725892	DEL	10051	99			YES	BGIOSGA002336
1	3721886	1	3735312	ITX	11914	99		YES		BGIOSGA002842
1	3792983	1	3799373	DEL	6190	99			YES	-
1	3905445	1	3930051	DEL	24469	99	YES			BGIOSGA002312
1	3928807	1	3932379	DEL	3786	99			YES	BGIOSGA002309
1	3961084	1	3961859	DEL	913	99		YES		-
1	3976491	1	3987783	DEL	11360	99			YES	-
1	4035577	1	4043618	DEL	8159	99		YES		-
1	2264213	1	4087895	INV	1823650	99		YES		BGIOSGA002448
1	3993942	1	4059700	DEL	65688	99			YES	-
1	3994959	1	4060570	ITX	64571	99			YES	-
1	4052044	1	4063338	DEL	11434	99		YES		BGIOSGA002303
1	4170823	1	4177462	ITX	5579	99	YES			BGIOSGA002865
1	4176676	1	4178670	DEL	2149	99	YES			BGIOSGA002293
1	4208957	1	4227657	DEL	18737	99	YES			-
1	4239375	1	4249089	ITX	8707	99			YES	-
1	4239375	1	4249079	ITX	8757	99		YES		-
1	4249166	1	4290321	ITX	40103	99	YES			BGIOSGA002870
1	4251904	1	4301809	ITX	48934	99	YES			BGIOSGA002288
1	4253694	1	4303576	DEL	49992	99	YES			BGIOSGA002288
1	4253838	1	4304311	ITX	49384	99	YES			BGIOSGA002288
1	4255151	1	4307991	ITX	51845	99	YES			BGIOSGA002288
1	4256654	1	4309534	DEL	52984	99	YES			-
1	4278106	1	4310649	ITX	31542	99	YES			BGIOSGA002871
1	4273770	1	4274462	DEL	1184866	99			YES	-
1	4286908	1	4325776	DEL	39644	99		YES		BGIOSGA002872
1	4278032	1	4287404	DEL	9498	99		YES		BGIOSGA002871
1	4281484	1	4314102	DEL	32730	99	YES			-
1	4331583	1	4333218	DEL	1461	99			YES	BGIOSGA002281
1	222903	1	5145506	INV	4922228	99			YES	BGIOSGA002590
1	222903	1	5145785	INV	4922950	99			YES	BGIOSGA002590
1	4298161	1	4347549	DEL	49472	99	YES			-
1	4347451	1	4348710	DEL	1130	99			YES	BGIOSGA002279
1	4349453	1	4350520	DEL	892	99			YES	-
1	4349803	1	4350520	DEL	898	99		YES		BGIOSGA002874
1	4422755	1	4423175	DEL	617	99	YES			BGIOSGA002879
1	4422747	1	4423175	DEL	604	99		YES		BGIOSGA002879
1	4434464	1	4434967	DEL	33483	99			YES	-
1	4499314	1	4502705	DEL	3337	99			YES	BGIOSGA002268
1	4761955	1	4762791	DEL	903	99	YES			-
1	4902269	1	4903171	DEL	1016	99	YES			BGIOSGA002241
1	4940364	1	4944504	DEL	4108	99			YES	-
1	5131289	1	5132717	INV	959	99	YES			BGIOSGA002231
1	5141098	1	5142381	DEL	1340	99	YES			BGIOSGA002230
1	4343248	1	5177246	ITX	833079	99			YES	BGIOSGA002279
1	5320250	1	5321501	DEL	1036	99			YES	-
1	5341476	1	5346666	DEL	5117	99	YES			-
1	5403771	1	5411698	DEL	8260	99		YES		BGIOSGA002210
1	5457972	1	5467285	ITX	8656	99	YES			-
1	5458375	1	5468019	DEL	9688	99			YES	BGIOSGA002206
1	5594116	1	5595488	ITX	305	99			YES	-
1	5739913	1	5740240	INV	252	99			YES	-
1	5739913	1	5741210	INV	968	99			YES	-
1	5773084	1	5774401	DEL	1490	99			YES	-
1	5858947	1	5859692	ITX	-389	99	YES			-
1	5939474	1	5939914	DEL	616	99	YES			-
1	5948465	1	5951946	DEL	3683	99	YES			-
1	5976028	1	5976975	DEL	1093	99	YES			-
1	5984097	1	5984205	ITX	-362	99	YES			BGIOSGA002177
1	5991364	1	6075784	DEL	84518	99	YES			BGIOSGA002176
1	5991449	1	6076364	ITX	83613	99			YES	BGIOSGA002176
1	6010700	1	6011261	DEL	642	99			YES	-
1	6023057	1	6094803	ITX	70918	99		YES		-
1	6023318	1	6095386	DEL	71927	99	YES			-
1	6025611	1	6039131	ITX	12518	99		YES		-
1	6025939	1	6039620	DEL	13646	99		YES		-
1	6106563	1	6106965	DEL	587	99			YES	-
1	6126470	1	6152768	ITX	25396	99			YES	-
1	6172515	1	6173478	DEL	10666	99			YES	BGIOSGA002963
1	6173649	1	6173881	DEL	13117	99			YES	BGIOSGA002963
1	6172515	1	6188264	DEL	15808	99			YES	BGIOSGA002963
1	6174210	1	6188264	DEL	14269	99			YES	-
1	6183730	1	6198380	DEL	14960	99	YES			BGIOSGA002164
1	6259973	1	6296533	ITX	35514	99			YES	BGIOSGA002972
1	6261543	1	6298742	ITX	36146	99			YES	BGIOSGA002972
1	6262560	1	6307319	ITX	43682	99			YES	BGIOSGA002156
1	6310851	1	6318258	DEL	7464	99			YES	BGIOSGA002976
1	6314093	1	6318611	ITX	3526	99			YES	BGIOSGA002976
1	6695188	1	6695973	DEL	813	99	YES			BGIOSGA002990
1	6811054	1	6821268	ITX	8733	99			YES	-
1	7191919	1	7196951	DEL	5035	99			YES	BGIOSGA002103
1	7275610	1	7279248	DEL	3737	99			YES	BGIOSGA003032
1	7390949	1	7391551	DEL	1206	99			YES	BGIOSGA002090
1	4404915	1	7721204	INV	3315873	99	YES			BGIOSGA002878
1	7485215	1	7489938	DEL	4840	99			YES	-
1	7486906	1	7499746	ITX	11800	99	YES			-
1	7519508	1	7522079	DEL	2751	99	YES			BGIOSGA003049
1	7540334	1	7547563	INV	6707	99	YES			-
1	7541404	1	7546621	DEL	5398	99	YES			-
1	7568503	1	7620642	ITX	50563	99	YES			BGIOSGA002088
1	7570124	1	7621959	ITX	50898	99	YES			BGIOSGA002087
1	7570803	1	7622776	DEL	51937	99	YES			BGIOSGA002087
1	7587606	1	7638538	DEL	52634	99	YES			BGIOSGA002085
1	7587606	1	7640217	DEL	53242	99	YES			BGIOSGA002085
1	7661726	1	7662100	DEL	605	99	YES			-
1	7693831	1	7701734	DEL	7940	99		YES		BGIOSGA002077
1	7702727	1	7713737	DEL	10898	99			YES	-
1	7118222	1	7798581	ITX	678653	99			YES	-
1	7917669	1	7959479	ITX	40663	99			YES	-
1	7920334	1	7956966	DEL	36877	99			YES	BGIOSGA002069
1	7987463	1	8012553	DEL	25049	99			YES	-
1	8014249	1	8031850	DEL	17647	99	YES			-
1	8016240	1	8018934	DEL	2882	99			YES	-
1	8048229	1	8050702	DEL	2427	99			YES	-
1	8063450	1	8066518	DEL	3234	99	YES			BGIOSGA003084
1	8218846	1	8253728	ITX	34271	99		YES		BGIOSGA002051
1	8227707	1	8228097	ITX	-305	99			YES	-
1	8227707	1	8228514	ITX	-290	99		YES		-
1	8248602	1	8253866	DEL	5235	99			YES	BGIOSGA002047
1	8254828	1	8255679	DEL	952	99		YES		BGIOSGA002047
1	8278038	1	8278745	ITX	-411	99			YES	-
1	8288273	1	8299521	ITX	10053	99		YES		-
1	8352588	1	8367786	ITX	14232	99		YES		BGIOSGA002039
1	8354098	1	8369292	DEL	15224	99	YES			BGIOSGA002039
1	8370670	1	8390791	DEL	20384	99			YES	BGIOSGA003106
1	8369932	1	8421958	ITX	50605	99		YES		-
1	8372194	1	8423733	DEL	51653	99		YES		BGIOSGA003106
1	8432236	1	8451613	ITX	18468	99		YES		BGIOSGA002032
1	8433844	1	8453332	ITX	18566	99		YES		BGIOSGA002032
1	8446280	1	8446848	DEL	1191	99		YES		-
1	8447694	1	8631222	INV	183474	99	YES			BGIOSGA003116
1	8574394	1	8610429	ITX	34990	99		YES		-
1	8604649	1	8611703	ITX	6002	99		YES		-
1	8606292	1	8626473	DEL	20098	99		YES		-
1	8608909	1	8628784	DEL	20117	99	YES			-
1	8630658	1	8634709	DEL	4153	99		YES		-
1	8698152	1	8700208	DEL	2152	99			YES	-
1	8736290	1	8764635	ITX	27366	99		YES		BGIOSGA002008
1	3826397	1	8886207	DEL	5059590	99			YES	BGIOSGA002849
1	8806672	1	8824543	ITX	16872	99			YES	-
1	8819070	1	8819223	DEL	6092	99		YES		-
1	8831894	1	8842156	DEL	9992	99		YES		-
1	8833714	1	8834124	DEL	601	99			YES	-
1	8851803	1	8854751	DEL	2833	99		YES		BGIOSGA003135
1	8865467	1	8917221	DEL	51872	99		YES		-
1	8866432	1	8918228	ITX	50773	99		YES		-
1	8927729	1	9002003	DEL	73985	99			YES	-
1	8928213	1	9002003	DEL	73946	99		YES		-
1	8960893	1	8992109	ITX	30199	99		YES		BGIOSGA001992
1	8961904	1	8993046	DEL	31274	99		YES		BGIOSGA001992
1	8963641	1	8995232	ITX	30409	99		YES		-
1	8972308	1	9012282	DEL	40151	99		YES		BGIOSGA003145
1	9012813	1	9013375	INV	18920004	99		YES		BGIOSGA001987
1	8998341	1	9028676	DEL	30485	99		YES		-
1	8998425	1	9029195	ITX	29813	99		YES		-
1	9027964	1	9028676	DEL	657	99		YES		BGIOSGA001986
1	8964026	1	9061160	DEL	97184	99		YES		-
1	8995232	1	9061160	DEL	65903	99		YES		-
1	9017338	1	9067357	DEL	49994	99		YES		-
1	9019619	1	9070196	ITX	49470	99		YES		-
1	9025223	1	9075447	ITX	49084	99		YES		BGIOSGA003147
1	9043263	1	9043765	ITX	-378	99			YES	-
1	9043263	1	9051460	ITX	-240	99			YES	-
1	9044574	1	9051460	ITX	138	99			YES	-
1	9045121	1	9045848	ITX	-415	99			YES	-
1	9045121	1	9047115	ITX	-381	99			YES	-
1	9046282	1	9048357	ITX	-350	99			YES	-
1	9054411	1	9054975	INV	-8	99			YES	-
1	9115828	1	9152546	DEL	36718	99		YES		BGIOSGA003156
1	9127572	1	9158750	ITX	30115	99		YES		-
1	9152329	1	9164963	DEL	12625	99		YES		-
1	9164667	1	9176339	DEL	11572	99		YES		-
1	9184281	1	9184440	ITX	-357	99			YES	BGIOSGA003163
1	9185694	1	9185953	ITX	-391	99			YES	-
1	9186589	1	9209649	ITX	22116	99		YES		BGIOSGA003164
1	9188517	1	9216074	DEL	27513	99		YES		BGIOSGA003164
1	9225343	1	9237531	ITX	10621	99			YES	BGIOSGA003167
1	9230679	1	9255954	ITX	24183	99		YES		BGIOSGA003168
1	9272552	1	9289608	DEL	17185	99		YES		-
1	9273342	1	9290520	ITX	16136	99		YES		-
1	9280692	1	9291795	ITX	10124	99		YES		BGIOSGA001975
1	9055399	1	9332078	ITX	273177	99			YES	-
1	9325479	1	9331082	DEL	6006	99		YES		BGIOSGA003172
1	9291902	1	9309322	ITX	16323	99		YES		-
1	9292889	1	9310173	DEL	17430	99		YES		-
1	9322195	1	9328527	DEL	6362	99		YES		-
1	9322555	1	9329005	ITX	5429	99		YES		-
1	9336794	1	9382509	INV	45292	99		YES		BGIOSGA003174
1	9378735	1	9382509	ITX	3141	99	YES			BGIOSGA003179
1	9340901	1	9396117	INV	54975	99	YES			BGIOSGA003175
1	9386566	1	9396117	ITX	8450	99			YES	BGIOSGA001970
1	9372278	1	9389914	INV	17111	99	YES			-
1	9372278	1	9390724	INV	17761	99	YES			-
1	9398553	1	9399712	DEL	1249	99		YES		-
1	9409965	1	9412485	DEL	2523	99		YES		-
1	9422489	1	9451885	DEL	29481	99		YES		BGIOSGA001965
1	9423283	1	9452761	ITX	28437	99		YES		BGIOSGA001965
1	9423684	1	9453083	DEL	29487	99		YES		BGIOSGA001965
1	9424611	1	9454148	ITX	28414	99		YES		BGIOSGA001965
1	9433621	1	9454232	DEL	20645	99		YES		-
1	9465604	1	9485147	DEL	19703	99	YES			-
1	9486128	1	9489799	DEL	3783	99	YES			BGIOSGA003181
1	9514982	1	9557446	ITX	41492	99		YES		-
1	9516582	1	9557689	DEL	41191	99		YES		-
1	9519472	1	9560468	DEL	41072	99		YES		-
1	9527512	1	9562957	ITX	34449	99		YES		BGIOSGA003184
1	9551567	1	9563180	DEL	11697	99		YES		-
1	9555327	1	9567169	ITX	10755	99		YES		-
1	9602385	1	9602871	ITX	-263	99		YES		BGIOSGA003188
1	9611001	1	9614387	DEL	3320	99			YES	-
1	9615040	1	9622158	ITX	6228	99	YES			BGIOSGA003190
1	9621821	1	9623503	DEL	1726	99			YES	-
1	9629854	1	9631431	ITX	564	99		YES		BGIOSGA003192
1	9635562	1	9638312	DEL	2732	99		YES		-
1	9704256	1	9707779	DEL	3596	99		YES		-
1	9761186	1	9776856	DEL	15692	99			YES	BGIOSGA001947
1	9796664	1	9800114	DEL	3433	99			YES	-
1	9798576	1	9832127	DEL	33657	99		YES		-
1	9811685	1	9851991	ITX	39232	99		YES		-
1	9857412	1	9875071	ITX	16499	99		YES		-
1	9858512	1	9876081	DEL	17616	99			YES	-
1	9894927	1	9898566	ITX	2606	99			YES	BGIOSGA001939
1	9895665	1	9900261	DEL	4733	99			YES	BGIOSGA001939
1	9904647	1	9968393	ITX	62723	99			YES	-
1	9905020	1	9968393	ITX	62579	99			YES	-
1	9921588	1	9969874	ITX	46868	99			YES	-
1	9996594	1	10009257	ITX	11701	99		YES		BGIOSGA001933
1	9997791	1	10010483	DEL	12736	99			YES	-
1	10061887	1	10067098	DEL	5129	99			YES	BGIOSGA003216
1	10062136	1	10070612	ITX	7570	99		YES		BGIOSGA003216
1	10065208	1	10082664	DEL	17953	99		YES		-
1	10064179	1	10089236	ITX	22146	99		YES		BGIOSGA003216
1	10066896	1	10118016	DEL	51122	99			YES	-
1	10127559	1	10131012	DEL	3594	99			YES	-
1	1540790	1	10342024	INV	8800256	99			YES	-
1	1540790	1	10343930	INV	8802736	99			YES	-
1	10307445	1	10341162	DEL	34118	99			YES	-
1	10136046	1	10146283	DEL	10239	99			YES	BGIOSGA003222
1	10145910	1	10201883	DEL	55896	99			YES	BGIOSGA003224
1	10158327	1	10206806	DEL	48422	99		YES		-
1	10218357	1	10251954	DEL	33569	99			YES	BGIOSGA003230
1	10235380	1	10236270	INV	-145	99			YES	-
1	10237961	1	10256303	DEL	18332	99		YES		BGIOSGA003231
1	10238951	1	10257001	ITX	17147	99		YES		BGIOSGA003231
1	10244613	1	10245724	DEL	939	99	YES			BGIOSGA001919
1	10251894	1	10258127	DEL	6413	99			YES	BGIOSGA001917
1	10275589	1	10277749	DEL	2167	99			YES	-
1	10466868	1	10470169	DEL	3183	99	YES			-
1	7024463	1	10702115	ITX	3676079	99			YES	BGIOSGA002116
1	10540793	1	10546437	DEL	5735	99	YES			BGIOSGA001906
1	10595571	1	10596233	DEL	651	99			YES	BGIOSGA003249
1	10612342	1	10618206	DEL	6013	99	YES			-
1	10683829	1	10684829	DEL	1039	99	YES			-
1	10683832	1	10684829	DEL	1036	99		YES		-
1	10687599	1	10688543	DEL	1068	99			YES	-
1	10744569	1	10747018	DEL	2510	99			YES	BGIOSGA001893
1	10822587	1	10826383	DEL	3941	99			YES	-
1	10931799	1	10932193	DEL	554	99			YES	-
1	10970323	1	10970891	DEL	655	99			YES	-
1	3792498	1	11159697	INV	7366585	99			YES	-
1	3800039	1	11159697	INV	7358496	99			YES	-
1	3800968	1	11159697	INV	7358004	99		YES		-
1	10982119	1	10982587	DEL	644	99	YES			BGIOSGA003271
1	11090687	1	11121338	DEL	30623	99			YES	BGIOSGA003280
1	11127719	1	11132172	DEL	4407	99		YES		-
1	11225347	1	11241320	DEL	15975	99			YES	-
1	11226331	1	11242392	ITX	15141	99			YES	-
1	11235510	1	11242647	DEL	7273	99			YES	-
1	11259551	1	11261069	DEL	2379	99			YES	-
1	11260369	1	11261796	DEL	1924	99		YES		-
1	11282301	1	11290558	DEL	8455	99		YES		BGIOSGA003291
1	11306806	1	11307370	DEL	812	99			YES	-
1	11424094	1	11429102	ITX	4082	99		YES		-
1	11484719	1	11485678	DEL	1079	99		YES		BGIOSGA001862
1	11507518	1	11542741	DEL	35201	99			YES	BGIOSGA003309
1	11603695	1	11603993	DEL	598	99		YES		-
1	11663168	1	11665126	DEL	1997	99			YES	-
1	11880571	1	11883037	DEL	2379	99			YES	-
1	11885141	1	11956381	DEL	71683	99			YES	-
1	12056020	1	12057534	DEL	1248	99			YES	-
1	12056509	1	12057534	DEL	1151	99		YES		-
1	12085981	1	12086941	DEL	1076	99			YES	BGIOSGA003332
1	12119567	1	12119984	DEL	579	99		YES		-
1	12154406	1	12160074	DEL	5434	99			YES	-
1	12154774	1	12160074	DEL	5373	99			YES	-
1	12247800	1	12250452	DEL	2872	99	YES			-
1	12262980	1	12263552	DEL	628	99	YES			-
1	12271024	1	12271534	DEL	813	99		YES		-
1	12414694	1	12415979	DEL	1420	99			YES	-
1	12443912	1	12461891	ITX	16969	99		YES		-
1	8542963	1	12561754	INV	4018409	99			YES	-
1	12602932	1	12604390	DEL	1202	99			YES	-
1	12676419	1	12678496	DEL	2131	99	YES			BGIOSGA001799
1	12684125	1	12689620	DEL	5490	99	YES			-
1	12687472	1	12696546	DEL	9168	99	YES			-
1	12731370	1	12732910	DEL	1494	99			YES	-
1	12836525	1	12837258	DEL	606	99			YES	BGIOSGA003365
1	12308997	1	12965512	INV	655692	99		YES		BGIOSGA001810
1	12308997	1	12988634	INV	679201	99		YES		BGIOSGA001810
1	13070282	1	13130027	ITX	58725	99	YES			BGIOSGA003373
1	13070578	1	13130187	DEL	59646	99			YES	BGIOSGA003373
1	13193741	1	13199393	ITX	4693	99			YES	-
1	13208683	1	13233593	DEL	24838	99			YES	-
1	13251472	1	13265696	ITX	13056	99			YES	-
1	13278692	1	13283915	DEL	5179	99		YES		-
1	13280594	1	13285614	ITX	4075	99		YES		-
1	13281438	1	13286585	DEL	5233	99		YES		-
1	13270409	1	13367915	ITX	96358	99		YES		-
1	13297246	1	13342797	ITX	44400	99		YES		-
1	13306063	1	13343627	ITX	36666	99		YES		BGIOSGA001785
1	13336250	1	13368965	DEL	32667	99			YES	BGIOSGA003387
1	13383182	1	13406640	ITX	22555	99		YES		-
1	13393348	1	13414809	DEL	21381	99			YES	BGIOSGA001778
1	13422739	1	13434393	ITX	10679	99			YES	-
1	13428163	1	13439993	ITX	10825	99			YES	-
1	13456846	1	13475630	ITX	17816	99			YES	BGIOSGA003389
1	13462023	1	13486880	ITX	23881	99	YES			-
1	13462402	1	13487083	DEL	24739	99			YES	-
1	13503529	1	13504130	DEL	663	99			YES	-
1	13504683	1	13505373	DEL	893	99			YES	-
1	13505714	1	13510590	DEL	4825	99			YES	-
1	13498177	1	13591854	INV	93254	99		YES		-
1	13584616	1	13662622	INV	77504	99			YES	-
1	13643717	1	13745182	ITX	100711	99	YES			BGIOSGA001766
1	13745182	1	13748799	DEL	3755	99		YES		BGIOSGA001764
1	13670327	1	13696610	DEL	26560	99			YES	-
1	13677868	1	13677962	CTX	NA	99		YES		-
1	13783358	1	13786561	DEL	3442	99		YES		BGIOSGA001763
1	13783358	1	13787086	DEL	3417	99		YES		BGIOSGA001763
1	13818414	1	13835617	DEL	17298	99			YES	-
1	13834019	1	13834466	ITX	-394	99		YES		-
1	13889078	1	13899156	ITX	9168	99			YES	BGIOSGA001757
1	13895241	1	13918891	DEL	23766	99		YES		BGIOSGA001756
1	13956288	1	13970685	DEL	14405	99			YES	-
1	14053125	1	14055718	DEL	3736	99	YES			-
1	14066586	1	14069766	DEL	3444	99	YES			-
1	14080531	1	14083128	DEL	2710	99			YES	-
1	14113589	1	14114058	ITX	-395	99			YES	-
1	14114340	1	14114746	ITX	-385	99			YES	-
1	14134735	1	14136160	DEL	1349	99			YES	-
1	14198268	1	14204249	DEL	6130	99	YES			BGIOSGA003419
1	14205944	1	14218321	INV	11266	99			YES	-
1	14210761	1	14218321	INV	7155	99			YES	-
1	14239604	1	14240581	DEL	1034	99	YES			BGIOSGA003420
1	14337737	1	14340725	DEL	3040	99	YES			-
1	14382949	1	14405247	ITX	21315	99			YES	-
1	14389448	1	14404764	DEL	15454	99			YES	-
1	14429332	1	14430399	DEL	1004	99		YES		BGIOSGA003425
1	14439460	1	14463858	DEL	24453	99			YES	-
1	14443614	1	14460608	DEL	17150	99	YES			-
1	14459454	1	14504477	DEL	45031	99			YES	-
1	14473405	1	14475040	DEL	1706	99	YES			-
1	14552480	1	14554170	DEL	1776	99	YES			BGIOSGA003429
1	14552478	1	14554170	DEL	1691	99		YES		BGIOSGA003429
1	14601157	1	14602972	DEL	1897	99			YES	BGIOSGA003433
1	14644986	1	14654562	DEL	9569	99			YES	-
1	14656103	1	14695646	DEL	39516	99	YES			-
1	14677610	1	14705246	ITX	26676	99		YES		-
1	14709445	1	14759072	DEL	49604	99		YES		BGIOSGA003442
1	14726340	1	14760768	DEL	34291	99		YES		-
1	14728881	1	14762148	DEL	33269	99		YES		BGIOSGA001727
1	14748553	1	14749212	DEL	740	99		YES		-
1	14764954	1	14767249	INV	1827	99			YES	-
1	9055121	1	14783902	INV	5728414	99			YES	-
1	9055121	1	14784469	INV	8410421	99			YES	-
1	14873087	1	14884198	ITX	9388	99			YES	-
1	14873087	1	14886189	ITX	11861	99	YES			-
1	14872700	1	14883507	DEL	10791	99	YES			-
1	14879407	1	14883507	DEL	3691	99		YES		-
1	14884198	1	14885752	DEL	1999	99			YES	-
1	14871544	1	14872065	DEL	543	99	YES			-
1	14794842	1	14803911	DEL	9213	99			YES	BGIOSGA001725
1	14818681	1	14869118	INV	50060	99			YES	-
1	14818681	1	14869833	INV	50196	99		YES		-
1	14908897	1	14909252	INV	-126	99		YES		-
1	14932129	1	14975659	ITX	42438	99		YES		-
1	14933387	1	14975806	DEL	42572	99		YES		-
1	14979510	1	14988912	ITX	8340	99		YES		BGIOSGA003448
1	15042497	1	15053667	DEL	11288	99			YES	-
1	15070427	1	15074239	ITX	2811	99			YES	BGIOSGA003453
1	15074239	1	15075653	DEL	1281	99			YES	BGIOSGA003453
1	15097895	1	15101366	DEL	3518	99		YES		BGIOSGA001709
1	15102304	1	15109512	DEL	7208	99		YES		BGIOSGA001709
1	15132634	1	15169842	ITX	36208	99			YES	-
1	15134946	1	15170392	DEL	35387	99			YES	-
1	15135337	1	15142792	ITX	6533	99			YES	-
1	15136031	1	15143585	DEL	7440	99	YES			-
1	15136269	1	15143839	ITX	6504	99			YES	-
1	15137043	1	15144588	DEL	7543	99			YES	-
1	15167945	1	15175408	ITX	6388	99	YES			-
1	15172252	1	15179909	DEL	7413	99	YES			-
1	15176487	1	15194433	ITX	17067	99			YES	-
1	15178888	1	15198966	ITX	19029	99			YES	-
1	15179649	1	15199764	DEL	20070	99			YES	-
1	15224497	1	15225210	DEL	780	99			YES	-
1	15243884	1	15247114	DEL	3111	99			YES	BGIOSGA003458
1	15245804	1	15248805	ITX	2021	99	YES			BGIOSGA003458
1	15246564	1	15249329	DEL	2511	99			YES	BGIOSGA003459
1	15247027	1	15249329	DEL	2406	99	YES			BGIOSGA003459
1	15251907	1	15254032	DEL	2284	99			YES	BGIOSGA001706
1	15257172	1	15257795	DEL	766	99			YES	-
1	15263158	1	15264999	DEL	1978	99	YES			-
1	15263162	1	15264999	DEL	2005	99		YES		-
1	15270603	1	15273138	DEL	2668	99			YES	-
1	15290961	1	15293209	DEL	2249	99			YES	-
1	15301501	1	15342377	INV	40528	99			YES	-
1	15301501	1	15342727	INV	40855	99		YES		-
1	15341272	1	15341733	DEL	656	99		YES		BGIOSGA003467
1	15305292	1	15305622	INV	-297	99			YES	-
1	15307239	1	15307705	DEL	779	99			YES	-
1	15311892	1	15334017	INV	21605	99			YES	BGIOSGA001703
1	15360727	1	15366286	DEL	5732	99			YES	BGIOSGA003469
1	15366956	1	15367422	DEL	629	99			YES	BGIOSGA001700
1	15382148	1	15388040	DEL	5841	99			YES	-
1	15386426	1	15389515	ITX	2216	99			YES	-
1	15407664	1	15410371	DEL	2818	99			YES	-
1	15441545	1	15450238	DEL	8936	99			YES	-
1	15448196	1	15448466	ITX	-404	99			YES	-
1	15458830	1	15481768	ITX	21844	99			YES	-
1	15462953	1	15463365	DEL	605	99			YES	-
1	15580980	1	15581432	DEL	583	99			YES	-
1	15591242	1	15642799	DEL	51570	99			YES	-
1	15655329	1	15709031	ITX	52840	99			YES	-
1	15706615	1	15735939	DEL	29482	99			YES	-
1	15769867	1	15777350	DEL	7647	99	YES			BGIOSGA001689
1	15788584	1	15813684	ITX	24250	99			YES	-
1	15796703	1	15805194	DEL	8476	99		YES		-
1	15920736	1	15921694	DEL	825	99			YES	BGIOSGA001681
1	15992214	1	15994836	DEL	2647	99	YES			BGIOSGA003495
1	15996162	1	15997195	DEL	1551	99			YES	BGIOSGA003496
1	15997195	1	16004715	ITX	1946	99			YES	BGIOSGA003496
1	16065716	1	16091792	DEL	25978	99			YES	-
1	16065870	1	16092061	ITX	25116	99			YES	-
1	16143284	1	16160262	DEL	17183	99			YES	-
1	16156193	1	16159391	DEL	3345	99	YES			-
1	16163478	1	16168518	DEL	5233	99		YES		BGIOSGA001668
1	16206230	1	16219471	DEL	13387	99			YES	-
1	16279623	1	16292005	ITX	11826	99	YES			-
1	16298523	1	16299183	DEL	615	99			YES	-
1	16294495	1	16323108	ITX	27579	99			YES	-
1	16294777	1	16323108	ITX	27422	99			YES	-
1	16321997	1	16322316	DEL	635	99			YES	BGIOSGA003509
1	16296684	1	16325452	DEL	28806	99	YES			BGIOSGA003507
1	16296744	1	16326010	ITX	28437	99			YES	BGIOSGA003507
1	16326778	1	16332947	DEL	6223	99			YES	BGIOSGA003510
1	16331262	1	16337360	ITX	5260	99		YES		BGIOSGA001659
1	16331754	1	16337408	DEL	5669	99			YES	BGIOSGA001659
1	16332835	1	16346533	DEL	13829	99			YES	BGIOSGA003511
1	16375694	1	16376689	DEL	982	99			YES	-
1	16380203	1	16384262	DEL	4129	99			YES	-
1	16389469	1	16394100	DEL	4534	99		YES		BGIOSGA003513
1	16416674	1	16474272	ITX	56642	99			YES	BGIOSGA003517
1	16456822	1	16457499	DEL	851	99			YES	-
1	16468783	1	16479505	DEL	10810	99			YES	BGIOSGA001649
1	16500989	1	16536109	DEL	35099	99	YES			-
1	16535487	1	16547561	DEL	12074	99		YES		BGIOSGA003519
1	16554558	1	16555258	DEL	630	99	YES			-
1	16558425	1	16563313	DEL	5172	99			YES	-
1	13949034	1	16824694	ITX	2874864	99			YES	-
1	16587322	1	16602557	DEL	15241	99			YES	-
1	16600442	1	16607190	DEL	6711	99			YES	BGIOSGA001644
1	16703386	1	16705063	DEL	1543	99			YES	BGIOSGA001636
1	16762986	1	16764691	DEL	1684	99	YES			BGIOSGA003529
1	16806752	1	16822843	ITX	15011	99			YES	BGIOSGA001631
1	11635784	1	17034975	INV	5398826	99			YES	-
1	11636446	1	17034975	INV	5398132	99			YES	-
1	16880775	1	16927877	DEL	47241	99			YES	-
1	16907584	1	16908501	INV	-169	99			YES	-
1	16969621	1	17043430	ITX	72712	99			YES	BGIOSGA001622
1	17048650	1	17051357	ITX	1732	99			YES	-
1	17048901	1	17117871	DEL	68473	99			YES	-
1	17051357	1	17117871	DEL	66435	99			YES	-
1	17070401	1	17071775	DEL	1708	99			YES	-
1	17095950	1	17096519	CTX	NA	99			YES	-
1	17111146	1	17111300	INV	-225	99	YES			BGIOSGA003546
1	17111446	1	17112028	INV	128785	99			YES	BGIOSGA003546
1	17230296	1	17235763	DEL	5453	99		YES		BGIOSGA003552
1	17371126	1	17378685	ITX	6628	99	YES			-
1	17385548	1	17399339	DEL	13752	99			YES	-
1	17454720	1	17460111	DEL	5397	99	YES			BGIOSGA001608
1	17456888	1	17462595	ITX	4772	99			YES	BGIOSGA001608
1	17457135	1	17462917	DEL	5722	99			YES	BGIOSGA001608
1	17469355	1	17494677	DEL	25354	99			YES	-
1	13329311	1	17712351	ITX	4381998	99	YES			BGIOSGA003386
1	13858324	1	17511823	ITX	3652731	99			YES	BGIOSGA001762
1	17478918	1	17508004	ITX	28085	99			YES	-
1	17696305	1	17713181	DEL	16961	99			YES	-
1	17733190	1	17734743	DEL	1552	99			YES	-
1	17850113	1	17853065	DEL	2875	99			YES	-
1	14768754	1	18061563	ITX	3291724	99			YES	-
1	14769108	1	18061563	ITX	3291499	99			YES	-
1	17912877	1	17917622	DEL	4872	99	YES			-
1	16546331	1	18369021	DEL	1822679	99		YES		-
1	18175718	1	18179552	DEL	3991	99			YES	-
1	18261000	1	18292204	DEL	31181	99	YES			-
1	18261359	1	18292452	ITX	30081	99			YES	-
1	18350670	1	18360941	DEL	10403	99			YES	-
1	18404539	1	18414014	DEL	9239	99			YES	-
1	18534782	1	18537854	DEL	3236	99			YES	-
1	18613904	1	18618423	ITX	-364	99			YES	-
1	18618940	1	18619154	ITX	-387	99			YES	-
1	18620354	1	18620832	ITX	-366	99			YES	-
1	18621922	1	18622170	ITX	-374	99			YES	-
1	18663114	1	18666846	DEL	3790	99	YES			-
1	18666715	1	18749900	DEL	83193	99			YES	-
1	18739009	1	18750544	ITX	10346	99			YES	-
1	18726623	1	18739505	ITX	11682	99			YES	-
1	18698155	1	18700500	DEL	2402	99	YES			-
1	18728413	1	18748561	ITX	18607	99			YES	-
1	18786253	1	18786411	ITX	-347	99			YES	-
1	18788395	1	18788709	ITX	-436	99	YES			-
1	18829627	1	18830015	DEL	587	99			YES	-
1	18852708	1	18854531	DEL	2352	99	YES			-
1	19043648	1	19044682	DEL	879	99			YES	-
1	19080198	1	19087033	DEL	7003	99			YES	BGIOSGA003595
1	19120070	1	19121236	DEL	1291	99			YES	-
1	19186603	1	19191403	DEL	4772	99	YES			-
1	19223814	1	19224978	DEL	1034	99			YES	-
1	19388514	1	19389471	DEL	960	99			YES	-
1	19685275	1	19688157	DEL	2962	99	YES			-
1	19685273	1	19688157	DEL	2961	99		YES		-
1	19746029	1	19759374	DEL	14028	99			YES	-
1	9996486	1	19946580	DEL	9950156	99	YES			BGIOSGA001933
1	19999756	1	20007559	ITX	6882	99			YES	-
1	20045673	1	20049967	DEL	4262	99	YES			BGIOSGA001541
1	20067050	1	20073753	ITX	5670	99		YES		-
1	20139745	1	20149740	DEL	9973	99			YES	-
1	20266975	1	20269877	DEL	2800	99			YES	-
1	20345850	1	20353459	DEL	7261	99			YES	-
1	20346333	1	20353459	DEL	7242	99			YES	-
1	20358177	1	20358763	DEL	570	99			YES	BGIOSGA001532
1	20387163	1	20422352	DEL	35147	99			YES	BGIOSGA001530
1	20387370	1	20422352	DEL	35109	99		YES		BGIOSGA001530
1	20421252	1	20446209	ITX	23922	99	YES			-
1	20475680	1	20484254	DEL	8701	99			YES	BGIOSGA001524
1	20495830	1	20514964	ITX	18085	99			YES	BGIOSGA001522
1	8924276	1	20856050	INV	11931255	99			YES	-
1	9053633	1	20926329	DEL	11873210	99			YES	-
1	17751661	1	20858400	DEL	3106770	99			YES	BGIOSGA001599
1	20606651	1	20606965	ITX	-408	99			YES	BGIOSGA001518
1	20617743	1	20629964	DEL	12149	99		YES		-
1	20763970	1	20799176	DEL	35293	99			YES	-
1	16166884	1	21239665	ITX	5071894	99			YES	BGIOSGA001668
1	20938020	1	20978305	DEL	40084	99			YES	-
1	20938341	1	20978305	DEL	39997	99			YES	-
1	20981959	1	20988008	ITX	5006	99			YES	-
1	20982202	1	20988110	DEL	5972	99			YES	-
1	21039424	1	21055680	ITX	15287	99			YES	-
1	21051707	1	21057389	DEL	5838	99			YES	BGIOSGA003670
1	21061746	1	21062752	INV	560	99			YES	-
1	21067318	1	21070775	DEL	3475	99			YES	-
1	21114662	1	21120665	DEL	6099	99			YES	-
1	21152659	1	21156448	DEL	3760	99	YES			-
1	17591001	1	21567115	INV	3975684	99		YES		-
1	21331874	1	21346269	DEL	15003	99			YES	BGIOSGA003679
1	21377921	1	21381860	DEL	3902	99			YES	BGIOSGA003682
1	21394682	1	21495995	ITX	100265	99			YES	-
1	21407938	1	21408296	DEL	574	99			YES	-
1	21417916	1	21425091	DEL	7143	99			YES	-
1	21455990	1	21460069	DEL	4199	99			YES	-
1	1207572	1	21725438	DEL	20517660	99		YES		BGIOSGA002501
1	1209857	1	21727413	DEL	20517668	99		YES		BGIOSGA002501
1	1211450	1	21729153	ITX	20516588	99	YES			BGIOSGA002501
1	1211450	1	21729168	ITX	20516576	99		YES		BGIOSGA002501
1	21633070	1	21668887	DEL	35522	99		YES		-
1	21672615	1	21679273	ITX	5726	99			YES	-
1	21756866	1	21760280	DEL	3578	99			YES	BGIOSGA003695
1	21812396	1	21840832	ITX	27501	99	YES			BGIOSGA001488
1	21844286	1	21846455	ITX	-198	99			YES	-
1	21914330	1	21946460	DEL	31998	99			YES	-
1	21913581	1	21938892	ITX	24189	99			YES	-
1	21925989	1	21928274	DEL	2424	99			YES	BGIOSGA003698
1	22044483	1	22050311	DEL	5877	99			YES	-
1	21949572	1	21995364	ITX	44919	99			YES	BGIOSGA003699
1	21984731	1	21996476	DEL	11826	99			YES	-
1	21985071	1	21994140	ITX	7408	99			YES	-
1	22014854	1	22028580	ITX	12820	99			YES	BGIOSGA003700
1	22016211	1	22028938	DEL	12810	99			YES	BGIOSGA003700
1	22017050	1	22029561	ITX	11616	99			YES	BGIOSGA003700
1	22034757	1	22039561	DEL	3809	99			YES	-
1	22036461	1	22039561	DEL	3021	99			YES	-
1	22054937	1	22055991	DEL	1001	99			YES	-
1	22089204	1	22091217	DEL	2205	99			YES	-
1	22095633	1	22101252	DEL	5715	99			YES	BGIOSGA001472
1	22168910	1	22169766	DEL	969	99			YES	BGIOSGA003703
1	22260848	1	22355471	ITX	93702	99			YES	BGIOSGA001467
1	22302693	1	22303298	DEL	613	99	YES			-
1	22355736	1	22357360	ITX	-44	99		YES		-
1	10720742	1	22494583	INV	11773084	99			YES	-
1	22406532	1	22459135	DEL	52684	99	YES			-
1	22408776	1	22461276	ITX	51551	99			YES	BGIOSGA003711
1	22414259	1	22461597	DEL	47381	99	YES			-
1	22414256	1	22461597	DEL	47342	99		YES		-
1	22415657	1	22462840	ITX	46134	99	YES			-
1	22419622	1	22472964	DEL	53408	99			YES	-
1	22421853	1	22475377	ITX	47609	99	YES			BGIOSGA003712
1	22434149	1	22485303	INV	50505	99			YES	-
1	22435091	1	22485303	INV	48558	99			YES	-
1	22436217	1	22483264	ITX	45925	99			YES	-
1	22437429	1	22486498	DEL	49027	99		YES		-
1	22435917	1	22482405	INV	45949	99	YES			-
1	22442240	1	22444728	DEL	2500	99			YES	-
1	22447476	1	22488391	DEL	40992	99			YES	-
1	22453858	1	22489303	ITX	34580	99			YES	-
1	22453858	1	22489608	ITX	34670	99			YES	-
1	22455032	1	22509347	DEL	54333	99			YES	-
1	22491217	1	22503466	ITX	11596	99	YES			-
1	22495796	1	22510664	DEL	14907	99			YES	-
1	22498422	1	22511226	ITX	11113	99		YES		BGIOSGA003714
1	22498422	1	22510175	ITX	10995	99			YES	BGIOSGA003714
1	22496084	1	22511980	ITX	14832	99			YES	-
1	22500605	1	22501104	DEL	636	99			YES	BGIOSGA003715
1	22538690	1	22542152	ITX	2501	99			YES	BGIOSGA003717
1	22548047	1	22551269	DEL	2811	99			YES	-
1	22548599	1	22551269	DEL	2798	99		YES		-
1	22562711	1	22563446	DEL	854	99			YES	BGIOSGA003719
1	22574229	1	22584125	DEL	9977	99			YES	BGIOSGA001461
1	22578355	1	22588090	ITX	8658	99			YES	-
1	594246	1	22799700	ITX	328206	99			YES	-
1	22583921	1	22598785	DEL	14819	99			YES	BGIOSGA001460
1	22584640	1	22598785	DEL	14824	99		YES		BGIOSGA001460
1	22588133	1	22599603	ITX	10809	99	YES			-
1	22590324	1	22602350	DEL	12159	99	YES			BGIOSGA001459
1	22593007	1	22605907	ITX	10419	99			YES	BGIOSGA001459
1	22594357	1	22609442	ITX	14142	99	YES			BGIOSGA001459
1	22594357	1	22609414	ITX	14106	99		YES		BGIOSGA001459
1	22595571	1	22616397	ITX	19718	99			YES	-
1	22597183	1	22618051	DEL	20777	99			YES	-
1	22597378	1	22618487	ITX	20037	99			YES	-
1	22598645	1	22619444	DEL	20813	99	YES			-
1	22627157	1	22645274	ITX	17219	99			YES	BGIOSGA003721
1	22687455	1	22688851	INV	810	99	YES			BGIOSGA003728
1	22687459	1	22688851	INV	812	99		YES		BGIOSGA003728
1	22688851	1	22691437	INV	2310	99			YES	-
1	22703636	1	22731318	ITX	26787	99	YES			-
1	22704000	1	22732108	DEL	27907	99			YES	-
1	22753359	1	22754037	DEL	803	99	YES			-
1	22756360	1	22759604	ITX	2168	99			YES	BGIOSGA003730
1	22756899	1	22760055	DEL	3102	99			YES	BGIOSGA003730
1	22770738	1	22777227	DEL	6559	99			YES	BGIOSGA001446
1	22784864	1	22811152	ITX	25327	99			YES	-
1	22785569	1	22812501	DEL	27044	99			YES	-
1	22787434	1	22814481	ITX	26092	99	YES			-
1	22810568	1	22814558	DEL	3960	99			YES	-
1	22492577	1	23049486	ITX	555969	99			YES	-
1	22839692	1	22840892	DEL	1272	99		YES		-
1	22841497	1	22857525	DEL	16168	99			YES	-
1	22880046	1	22908424	DEL	28334	99			YES	-
1	22880389	1	22908710	ITX	27291	99			YES	-
1	22881758	1	22908783	DEL	26908	99			YES	-
1	22911305	1	22912089	DEL	794	99			YES	BGIOSGA001441
1	22914577	1	22937043	ITX	21522	99			YES	-
1	22958018	1	22976299	ITX	17485	99			YES	BGIOSGA001440
1	22974808	1	22975524	DEL	801	99		YES		BGIOSGA001439
1	22960008	1	22978818	DEL	18931	99			YES	-
1	22984035	1	22991492	DEL	7409	99			YES	-
1	22988967	1	22994620	DEL	5489	99			YES	-
1	22995217	1	23024509	DEL	29298	99			YES	-
1	23003759	1	23060017	DEL	56377	99			YES	BGIOSGA003738
1	23004408	1	23060749	ITX	55278	99			YES	-
1	23016950	1	23021924	DEL	5091	99	YES			-
1	23016961	1	23021924	DEL	5046	99		YES		-
1	23020428	1	23027518	DEL	7016	99			YES	-
1	23039362	1	23064471	ITX	24187	99			YES	-
1	23039789	1	23040106	DEL	570	99			YES	-
1	15891224	1	23334304	INV	7442654	99			YES	BGIOSGA003494
1	15902718	1	23333790	INV	7430929	99			YES	BGIOSGA001683
1	23059324	1	23071397	ITX	11219	99	YES			BGIOSGA001435
1	23059936	1	23072140	DEL	12261	99	YES			BGIOSGA001435
1	23064684	1	23077597	ITX	11784	99			YES	-
1	23127131	1	23192079	ITX	63978	99	YES			-
1	23127131	1	23192058	ITX	63948	99		YES		-
1	23233781	1	23236289	ITX	1667	99			YES	-
1	23234761	1	23237662	DEL	2781	99			YES	BGIOSGA001428
1	23258785	1	23292907	ITX	33185	99		YES		-
1	23276492	1	23297143	DEL	20561	99		YES		-
1	23294674	1	23302173	ITX	6497	99	YES			-
1	23295841	1	23303279	ITX	6506	99			YES	-
1	23312955	1	23320413	DEL	7519	99			YES	-
1	18989105	1	23399066	INV	4409479	99		YES		-
1	19002082	1	23399066	INV	4398800	99			YES	-
1	20458755	1	23593909	ITX	3134221	99			YES	BGIOSGA001526
1	23384311	1	23385519	DEL	1212	99			YES	BGIOSGA001421
1	23708678	1	23710073	DEL	1562	99			YES	-
1	23829631	1	23830372	DEL	709	99			YES	-
1	19043192	1	23977740	INV	4934140	99			YES	-
1	19054228	1	23947722	INV	4893024	99	YES			BGIOSGA001572
1	23881716	1	23920396	ITX	37720	99			YES	BGIOSGA003782
1	23885076	1	23922585	ITX	36489	99			YES	BGIOSGA001397
1	23892501	1	23893223	DEL	617	99			YES	-
1	23892780	1	23893223	DEL	605	99			YES	-
1	23894230	1	23929759	DEL	36247	99			YES	-
1	23895423	1	23931235	ITX	35070	99			YES	-
1	23896170	1	23931799	DEL	35673	99			YES	-
1	23922890	1	23923586	INV	-186	99			YES	BGIOSGA003785
1	23980158	1	23988391	DEL	8349	99			YES	-
1	23980498	1	23988915	ITX	7570	99			YES	-
1	23982345	1	23990925	DEL	8626	99			YES	-
1	24037003	1	24038426	DEL	1368	99			YES	BGIOSGA003788
1	24087333	1	24116001	DEL	28733	99	YES			-
1	24123888	1	24137968	DEL	14159	99	YES			-
1	24132954	1	24133858	DEL	995	99	YES			-
1	24188699	1	24189296	DEL	1202	99			YES	BGIOSGA003797
1	24196310	1	24201336	DEL	5115	99			YES	BGIOSGA001376
1	24208798	1	24221541	DEL	12595	99			YES	-
1	24209091	1	24221541	DEL	12540	99		YES		-
1	24222061	1	24233596	DEL	12027	99		YES		-
1	24221290	1	24233596	DEL	12078	99			YES	-
1	24212583	1	24212957	ITX	-407	99			YES	-
1	24217591	1	24223635	ITX	5013	99	YES			-
1	24217591	1	24223608	ITX	5028	99		YES		-
1	24236474	1	24238538	DEL	2053	99	YES			BGIOSGA003798
1	24241610	1	24269930	ITX	27225	99	YES			BGIOSGA001374
1	24268868	1	24283012	DEL	14206	99		YES		BGIOSGA001372
1	24325007	1	24336762	DEL	11734	99			YES	-
1	24350703	1	24350738	ITX	19873	99			YES	-
1	24370372	1	24377058	DEL	6602	99		YES		BGIOSGA001366
1	24308407	1	24405202	INV	96354	99			YES	-
1	24309184	1	24405202	INV	95622	99			YES	-
1	24390255	1	24393642	DEL	3386	99			YES	BGIOSGA003806
1	24401498	1	24402520	DEL	1133	99			YES	BGIOSGA003808
1	24449415	1	24452255	DEL	2815	99		YES		-
1	24453991	1	24455617	DEL	1495	99			YES	BGIOSGA001364
1	24483871	1	24535963	ITX	51062	99			YES	BGIOSGA003813
1	24569178	1	24577547	DEL	8375	99	YES			-
1	24574080	1	24581163	DEL	7222	99			YES	-
1	24599755	1	24702542	DEL	103113	99	YES			BGIOSGA003819
1	24600165	1	24703494	ITX	102104	99			YES	BGIOSGA003819
1	24639695	1	24654930	ITX	14196	99			YES	BGIOSGA001361
1	21709811	1	25014599	INV	3304385	99			YES	BGIOSGA001494
1	24972215	1	25014599	ITX	41416	99			YES	BGIOSGA001350
1	24718292	1	24774123	DEL	55878	99	YES			BGIOSGA001359
1	24752460	1	24758615	DEL	6189	99			YES	-
1	24828342	1	24842380	ITX	12971	99			YES	-
1	24832275	1	24846209	DEL	13902	99			YES	-
1	24835107	1	24847811	ITX	11806	99			YES	-
1	24838088	1	24849702	DEL	11693	99			YES	-
1	24839022	1	24850703	ITX	10672	99			YES	-
1	24839882	1	24850895	DEL	10837	99			YES	-
1	24840182	1	24850895	DEL	10773	99			YES	-
1	24843712	1	24872552	ITX	27947	99			YES	-
1	24851661	1	24869106	ITX	16343	99			YES	-
1	24874336	1	24885705	DEL	11143	99			YES	BGIOSGA003826
1	24875310	1	24885705	DEL	11037	99			YES	BGIOSGA003826
1	24876263	1	24890438	ITX	13179	99			YES	-
1	24877964	1	24891914	DEL	14522	99		YES		BGIOSGA001353
1	24904671	1	24911335	DEL	6771	99			YES	BGIOSGA001351
1	24927051	1	24930467	DEL	3477	99			YES	-
1	24930996	1	24962400	DEL	31576	99			YES	-
1	25004437	1	25006564	DEL	2222	99			YES	BGIOSGA003834
1	25091308	1	25093693	DEL	2554	99			YES	-
1	25095563	1	25097707	DEL	2228	99			YES	-
1	25125762	1	25126115	INV	109	99	YES			-
1	25125762	1	25126685	INV	354	99	YES			-
1	25126115	1	25126685	INV	66	99			YES	-
1	25130787	1	25142272	ITX	10582	99	YES			-
1	25131337	1	25142974	DEL	11615	99			YES	-
1	25149135	1	25149875	DEL	895	99			YES	BGIOSGA003841
1	25261889	1	25287708	ITX	24845	99	YES			-
1	25309228	1	25309465	ITX	62046	99			YES	BGIOSGA003857
1	25309228	1	25372084	ITX	62026	99			YES	BGIOSGA003857
1	25309611	1	25372421	DEL	62929	99			YES	BGIOSGA001332
1	25371328	1	25412852	ITX	40511	99	YES			BGIOSGA001331
1	25374821	1	25413090	DEL	38309	99	YES			BGIOSGA001330
1	25375569	1	25413625	ITX	37080	99	YES			-
1	25421333	1	25443674	DEL	22309	99		YES		BGIOSGA001328
1	25421740	1	25443981	ITX	21208	99			YES	BGIOSGA001328
1	25559442	1	25570486	DEL	11222	99		YES		-
1	25628283	1	25628831	DEL	562	99			YES	-
1	25676443	1	25684732	DEL	8372	99	YES			-
1	25676443	1	25684732	DEL	8339	99		YES		-
1	25694073	1	25700035	DEL	5823	99			YES	BGIOSGA001308
1	25707124	1	25734954	ITX	26805	99	YES			BGIOSGA003875
1	25707823	1	25735723	DEL	27838	99			YES	BGIOSGA003875
1	9139912	1	25769908	ITX	16629299	99	YES			-
1	9140134	1	25792622	DEL	16652598	99			YES	-
1	25770616	1	25793838	DEL	23248	99			YES	-
1	25755715	1	25781494	ITX	24873	99	YES			BGIOSGA003878
1	25756011	1	25782004	DEL	25936	99			YES	BGIOSGA003878
1	25757841	1	25760180	DEL	2406	99			YES	-
1	25761292	1	25762915	DEL	1424	99			YES	-
1	25847977	1	25849942	DEL	1969	99			YES	-
1	25877373	1	25878389	DEL	1121	99			YES	BGIOSGA003888
1	25898930	1	25936278	DEL	37311	99			YES	-
1	25937001	1	25957393	ITX	19305	99			YES	-
1	25985934	1	25989573	DEL	3773	99	YES			-
1	25985922	1	25989573	DEL	3735	99		YES		-
1	26054637	1	26055557	DEL	951	99		YES		BGIOSGA003906
1	26025901	1	26201830	DEL	175965	99	YES			-
1	26052412	1	26060206	DEL	7878	99		YES		BGIOSGA003906
1	26134367	1	26170299	DEL	36059	99	YES			-
1	26164857	1	26167890	DEL	3176	99			YES	-
1	26223632	1	26240374	DEL	16817	99	YES			-
1	26225178	1	26242054	ITX	15824	99	YES			-
1	26235257	1	26242177	DEL	6942	99			YES	-
1	26266197	1	26269992	DEL	3831	99			YES	BGIOSGA001284
1	26267652	1	26268489	DEL	642	99			YES	BGIOSGA001284
1	26314113	1	26321605	DEL	7481	99			YES	BGIOSGA001281
1	26323599	1	26324378	DEL	784	99	YES			-
1	1003450	1	26581622	DEL	17909840	99	YES			BGIOSGA002514
1	26581898	1	26598373	DEL	8947	99			YES	BGIOSGA003932
1	26361949	1	26371895	DEL	10191	99			YES	BGIOSGA001280
1	26399402	1	26399973	DEL	696	99		YES		BGIOSGA001275
1	26410368	1	26453462	DEL	43322	99	YES			BGIOSGA001273
1	26424038	1	26429584	DEL	5678	99		YES		BGIOSGA001271
1	26460918	1	26471476	ITX	9337	99			YES	-
1	26469147	1	26477965	ITX	7728	99		YES		BGIOSGA001266
1	26469471	1	26478173	DEL	8682	99			YES	BGIOSGA001266
1	26505713	1	26518775	DEL	13794	99			YES	BGIOSGA001261
1	26519936	1	26576493	DEL	57180	99			YES	-
1	26518016	1	26575193	ITX	56187	99			YES	BGIOSGA003928
1	26532078	1	26532606	DEL	689	99			YES	-
1	26533481	1	26534298	DEL	861	99			YES	-
1	26600970	1	26602386	DEL	1490	99		YES		BGIOSGA003936
1	26603039	1	26654687	DEL	51504	99			YES	BGIOSGA003937
1	26603393	1	26654687	DEL	51410	99		YES		BGIOSGA003937
1	26660256	1	26661673	INV	3836	99			YES	-
1	26661819	1	26666240	INV	4023	99			YES	BGIOSGA003939
1	26663267	1	26666240	INV	2383	99			YES	BGIOSGA003939
1	26697113	1	26743077	ITX	45086	99			YES	-
1	26732491	1	26734591	DEL	2238	99			YES	-
1	26738399	1	26783101	DEL	44622	99			YES	-
1	26798112	1	26801043	DEL	2898	99	YES			BGIOSGA001248
1	26798109	1	26801043	DEL	2885	99		YES		BGIOSGA001248
1	26800832	1	26802521	DEL	1795	99		YES		BGIOSGA001247
1	26954994	1	26964305	ITX	8453	99			YES	-
1	26958187	1	26995600	DEL	37505	99			YES	-
1	26979828	1	26981030	DEL	1347	99		YES		-
1	27011010	1	27014436	DEL	3518	99			YES	BGIOSGA001237
1	27011117	1	27018762	ITX	6622	99		YES		BGIOSGA001237
1	27046021	1	27046839	DEL	858	99		YES		-
1	27051959	1	27065260	ITX	12345	99		YES		BGIOSGA001235
1	27091963	1	27099556	DEL	7340	99		YES		BGIOSGA001232
1	27092705	1	27098024	DEL	5426	99	YES			BGIOSGA001232
1	27173275	1	27174378	DEL	1152	99			YES	-
1	27481675	1	27493061	DEL	11430	99			YES	-
1	27562619	1	27565507	DEL	3421	99			YES	-
1	27566459	1	27609764	DEL	43559	99			YES	-
1	27631886	1	27644931	DEL	12975	99			YES	BGIOSGA001198
1	27650812	1	27672895	ITX	21053	99	YES			BGIOSGA004002
1	27685949	1	27689197	DEL	3112	99			YES	BGIOSGA001195
1	27737775	1	27790654	ITX	51972	99			YES	BGIOSGA004007
1	27821313	1	27824205	DEL	3048	99		YES		-
1	9013375	1	27927960	INV	18914136	99		YES		BGIOSGA001987
1	27914984	1	27916515	DEL	1520	99			YES	-
1	27938397	1	27943294	DEL	4974	99			YES	-
1	27953982	1	27969109	DEL	15133	99	YES			-
1	27965364	1	27970095	DEL	4672	99			YES	-
1	28002867	1	28006167	DEL	3156	99			YES	BGIOSGA001179
1	28088865	1	28091515	DEL	2819	99		YES		-
1	28120630	1	28123050	DEL	2487	99			YES	-
1	28135619	1	28141159	ITX	4547	99	YES			-
1	28137881	1	28142331	DEL	4586	99			YES	-
1	28157551	1	28165955	DEL	8289	99		YES		-
1	28171177	1	28176051	DEL	5155	99			YES	-
1	28259486	1	28261007	DEL	1554	99			YES	BGIOSGA001169
1	28348520	1	28351240	DEL	2824	99	YES			-
1	28365398	1	28369147	DEL	3637	99			YES	BGIOSGA004045
1	28384585	1	28385598	DEL	1128	99	YES			BGIOSGA004046
1	28411073	1	28412400	DEL	1350	99	YES			BGIOSGA004049
1	28481161	1	28506110	DEL	24931	99			YES	-
1	28482592	1	28511647	ITX	28101	99			YES	-
1	28534304	1	28554266	ITX	19006	99	YES			-
1	7221444	1	28644540	INV	21423524	99		YES		-
1	9029195	1	28644540	INV	19615124	99		YES		-
1	28673231	1	28737984	ITX	63809	99		YES		BGIOSGA001150
1	28676057	1	28740982	ITX	63904	99	YES			BGIOSGA001150
1	28676316	1	28741173	DEL	64827	99			YES	BGIOSGA001150
1	28695444	1	28701089	DEL	5783	99	YES			BGIOSGA004068
1	28723715	1	28728807	DEL	5211	99		YES		BGIOSGA001148
1	28768641	1	28771015	DEL	2281	99		YES		-
1	28802943	1	28803495	DEL	664	99		YES		-
1	28840022	1	28847473	DEL	7493	99			YES	-
1	28872466	1	28880064	ITX	6543	99	YES			-
1	879175	1	29226780	INV	28346952	99			YES	BGIOSGA002640
1	28907666	1	28968410	DEL	61381	99			YES	BGIOSGA004083
1	28969558	1	28982652	DEL	13752	99			YES	BGIOSGA004092
1	29002869	1	29009418	DEL	6688	99		YES		BGIOSGA001135
1	29207633	1	29209580	DEL	1746	99			YES	BGIOSGA001126
1	29231754	1	29232557	DEL	894	99	YES			BGIOSGA001124
1	29273091	1	29274726	DEL	1657	99			YES	-
1	431645	1	29418506	INV	28986382	99			YES	BGIOSGA002603
1	24150919	1	29462621	ITX	5310281	99	YES			-
1	29419393	1	29420294	DEL	865	99			YES	-
1	29512838	1	29515871	DEL	3062	99			YES	BGIOSGA004122
1	29830198	1	29832004	DEL	1927	99			YES	-
1	2857965	1	30017630	INV	27159248	99	YES			-
1	2860855	1	30017630	INV	27156404	99			YES	BGIOSGA002764
1	30017630	1	30059346	INV	41210	99		YES		-
1	23052790	1	30139237	INV	7086351	99			YES	-
1	30006225	1	30016307	DEL	10128	99			YES	-
1	30131506	1	30141232	ITX	8829	99			YES	-
1	30262225	1	30264559	DEL	2308	99			YES	BGIOSGA004153
1	30295047	1	30297098	ITX	-350	99			YES	BGIOSGA001073
1	30297244	1	30298317	DEL	2807	99			YES	BGIOSGA001073
1	30351425	1	30371252	DEL	19485	99			YES	-
1	30443718	1	30459690	DEL	16075	99			YES	-
1	30552930	1	30565774	DEL	12641	99			YES	BGIOSGA004169
1	30553161	1	30565774	DEL	12524	99			YES	BGIOSGA004169
1	7724132	1	31001027	CTX	NA	99			YES	BGIOSGA001033
1	7899928	1	30727965	INV	22827586	99		YES		-
1	30596687	1	30597356	DEL	804	99			YES	-
1	30654203	1	30674779	DEL	20476	99			YES	-
1	30781054	1	30784121	DEL	3187	99	YES			-
1	30781049	1	30784121	DEL	3133	99		YES		-
1	30800155	1	30801141	DEL	991	99			YES	-
1	30838874	1	30838987	ITX	-393	99			YES	-
1	29681359	1	31135988	DEL	1454619	99			YES	-
1	31474516	1	31475404	DEL	996	99	YES			-
1	31474491	1	31475404	DEL	998	99		YES		-
1	31555686	1	31558855	DEL	3234	99			YES	BGIOSGA004222
1	31604483	1	31611063	DEL	6736	99			YES	-
1	31637042	1	31638372	DEL	1671	99			YES	BGIOSGA001006
1	31662825	1	31668705	DEL	5984	99		YES		BGIOSGA001002
1	391878	1	31887505	ITX	31494378	99			YES	BGIOSGA002602
1	14744414	1	32154143	INV	17409464	99		YES		-
1	17429271	1	32039947	INV	14610091	99	YES			BGIOSGA001609
1	26324222	1	31909239	INV	5584126	99			YES	-
1	31864347	1	31876029	DEL	11378	99			YES	-
1	31864884	1	31876029	DEL	11282	99			YES	-
1	31972281	1	31978716	DEL	6539	99			YES	-
1	31984840	1	32017640	DEL	32900	99	YES			BGIOSGA004252
1	32016894	1	32028468	DEL	11557	99			YES	BGIOSGA000977
1	32035216	1	32036640	DEL	1255	99			YES	-
1	32130703	1	32131041	DEL	571	99			YES	BGIOSGA000969
1	32643449	1	32645010	CTX	NA	99			YES	BGIOSGA004300
1	32890553	1	32891898	DEL	1331	99	YES			BGIOSGA000923
1	32890550	1	32891898	DEL	1324	99		YES		BGIOSGA000923
1	32926787	1	32927863	DEL	1374	99		YES		BGIOSGA004326
1	2766674	1	33504123	DEL	30738060	99			YES	-
1	32987025	1	32987295	INV	-216	99			YES	BGIOSGA004331
1	33562671	1	33579425	ITX	15694	99	YES			-
1	33576889	1	33581981	DEL	5182	99			YES	BGIOSGA000886
1	33593304	1	33595147	DEL	1905	99			YES	-
1	767034	1	34093845	INV	33326240	99			YES	-
1	14494499	1	34090760	INV	19595782	99			YES	BGIOSGA001733
1	14494499	1	34092409	INV	19597320	99			YES	BGIOSGA001733
1	16940025	1	34349605	INV	17409064	99			YES	BGIOSGA001623
1	17040641	1	34349605	INV	17308384	99			YES	-
1	17040641	1	34351642	INV	17310958	99			YES	-
1	33688397	1	33689285	DEL	952	99	YES			BGIOSGA004392
1	33830428	1	33836470	DEL	6172	99			YES	BGIOSGA004404
1	34452061	1	34453177	DEL	1066	99			YES	-
1	34602669	1	34606200	DEL	3577	99			YES	-
1	34642013	1	34644110	DEL	2252	99			YES	BGIOSGA000824
1	34773160	1	34773693	DEL	683	99		YES		-
1	34802037	1	34803014	ITX	-372	99			YES	-
1	34805416	1	34806169	ITX	-374	99			YES	-
1	34806549	1	34809822	ITX	-387	99			YES	-
1	34874919	1	34890457	DEL	15581	99		YES		-
1	34877145	1	34888097	DEL	10979	99			YES	-
1	34906708	1	34910656	DEL	4026	99			YES	-
1	34907996	1	34913445	ITX	4484	99			YES	-
1	475405	1	34941991	INV	34465784	99			YES	-
1	21611375	1	34973701	INV	13362045	99			YES	BGIOSGA001496
1	34909219	1	34915790	ITX	5787	99			YES	-
1	35028446	1	35033356	DEL	5048	99			YES	-
1	35031126	1	35059720	DEL	28652	99			YES	-
1	35115330	1	35119003	ITX	2736	99		YES		-
1	35122533	1	35127947	DEL	5593	99			YES	-
1	35123108	1	35151911	ITX	27786	99			YES	-
1	35124754	1	35153502	DEL	28772	99			YES	-
1	35173956	1	35185510	ITX	9989	99			YES	-
1	35174764	1	35187898	DEL	13216	99			YES	-
1	35280125	1	35286474	ITX	5227	99		YES		BGIOSGA000783
1	35308444	1	35308859	DEL	614	99		YES		BGIOSGA004497
1	35331015	1	35344078	ITX	12089	99		YES		BGIOSGA000777
1	35341756	1	35344147	DEL	2445	99	YES			BGIOSGA004499
1	35372719	1	35400978	DEL	28380	99			YES	BGIOSGA000772
1	35378407	1	35418664	ITX	39372	99			YES	-
1	35379931	1	35421190	ITX	40274	99			YES	-
1	35382870	1	35459288	ITX	75437	99			YES	BGIOSGA000771
1	35508057	1	35510927	ITX	1690	99			YES	-
1	35521745	1	35565262	ITX	42587	99		YES		BGIOSGA000761
1	35525111	1	35586274	ITX	60167	99			YES	BGIOSGA000761
1	35526744	1	35587866	DEL	61105	99			YES	-
1	35594205	1	35612191	DEL	18020	99			YES	-
1	35596230	1	35614148	ITX	16999	99	YES			-
1	35596658	1	35614525	DEL	17883	99			YES	-
1	23098855	1	36579406	INV	13480208	99			YES	-
1	36353011	1	36379821	DEL	26843	99			YES	-
1	36110138	1	36133893	DEL	23847	99			YES	-
1	36114616	1	36117373	DEL	2707	99			YES	BGIOSGA004547
1	36209800	1	36210437	INV	-180	99			YES	BGIOSGA004556
1	36362996	1	36387920	ITX	23838	99			YES	BGIOSGA004564
1	36447375	1	36448146	DEL	675	99			YES	-
1	3684359	1	36988679	INV	33303506	99			YES	BGIOSGA002342
1	12269849	1	36988124	DEL	24718076	99			YES	-
1	8886445	1	36989835	INV	28102500	99			YES	BGIOSGA003137
1	9055121	1	36989835	INV	27934260	99			YES	-
1	33307309	1	36986447	INV	3678482	99			YES	-
1	36704090	1	36762413	DEL	58304	99			YES	-
1	5514568	1	37352592	INV	31837746	99			YES	-
1	37114508	1	37116552	DEL	2159	99			YES	BGIOSGA004605
1	37142664	1	37144339	DEL	1737	99			YES	BGIOSGA000655
1	37158790	1	37159491	DEL	738	99		YES		-
1	37378948	1	37383324	ITX	3486	99			YES	-
1	37379214	1	37383324	ITX	3360	99			YES	-
1	37432326	1	37444091	DEL	11693	99			YES	-
1	37624253	1	37728308	DEL	104008	99			YES	-
1	37727918	1	37749289	DEL	21473	99	YES			-
1	3274026	1	37773841	ITX	2410735	99			YES	BGIOSGA002800
1	9053633	1	37773180	CTX	NA	99			YES	-
1	20926710	1	37773180	CTX	NA	99			YES	BGIOSGA003664
1	9053633	1	37765470	INV	28711360	99			YES	-
1	9053633	1	37777965	INV	28723936	99			YES	-
1	9713502	1	37765102	CTX	NA	99			YES	-
1	25603698	1	37765470	INV	12161181	99			YES	-
1	37765470	1	37777428	CTX	NA	99			YES	-
1	9055121	1	37777428	CTX	NA	99			YES	-
1	14784469	1	37777965	INV	22992712	99			YES	-
1	8886445	1	37765604	DEL	28878946	99			YES	BGIOSGA003137
1	36989835	1	37765604	CTX	NA	99			YES	-
1	12056582	1	38265238	ITX	26207148	99			YES	-
1	28438357	1	37778589	INV	9339530	99			YES	BGIOSGA001164
1	37018758	1	37766654	CTX	NA	99			YES	-
1	37764973	1	37779728	INV	14422	99			YES	-
1	37799599	1	37843706	INV	43559	99			YES	-
1	37941584	1	37943045	DEL	1485	99	YES			BGIOSGA004671
1	37976178	1	38024644	ITX	47462	99			YES	-
1	38009830	1	38052595	DEL	42786	99			YES	-
1	38247249	1	38249206	DEL	2086	99			YES	-
1	38299477	1	38301811	DEL	2253	99			YES	BGIOSGA004693
1	25352820	1	38625872	INV	13272431	99			YES	-
1	38377892	1	38387608	ITX	8604	99			YES	-
1	38388111	1	38388887	ITX	-368	99			YES	-
1	38389594	1	38391280	ITX	-384	99			YES	-
1	38391946	1	38392693	ITX	-358	99			YES	-
1	38604493	1	38609455	DEL	4894	99		YES		-
1	38651816	1	38652945	DEL	1154	99			YES	-
1	38679536	1	38680420	DEL	923	99	YES			BGIOSGA004715
1	38679522	1	38680420	DEL	932	99		YES		BGIOSGA004715
1	38682562	1	38683390	DEL	884	99		YES		-
1	38937970	1	38942519	DEL	4741	99		YES		BGIOSGA000553
1	38944368	1	38944886	DEL	689	99		YES		-
1	38972205	1	38972476	DEL	571	99			YES	-
1	39028053	1	39028964	DEL	977	99			YES	-
1	39133711	1	39169600	DEL	35548	99			YES	-
1	39197776	1	39199619	ITX	967	99			YES	BGIOSGA000539
1	39198065	1	39199732	DEL	1746	99			YES	BGIOSGA000539
1	39353873	1	39355691	DEL	1948	99			YES	-
1	39568618	1	39568989	DEL	604	99			YES	BGIOSGA000513
1	8972473	1	39785001	ITX	30811866	99	YES			BGIOSGA003145
1	39640824	1	39647031	DEL	6281	99			YES	-
1	39839980	1	39850653	DEL	10764	99	YES			BGIOSGA004793
1	39972553	1	39981932	ITX	8376	99			YES	-
1	39990547	1	39991520	DEL	1091	99	YES			BGIOSGA000490
1	40018610	1	40022349	DEL	3896	99			YES	-
1	40029789	1	40039301	ITX	8523	99			YES	-
1	40032026	1	40041935	DEL	10015	99			YES	-
1	30067645	1	40126406	DEL	10058786	99			YES	-
1	40429093	1	40432377	DEL	3402	99			YES	-
1	40463787	1	40463920	ITX	-400	99			YES	-
1	40468857	1	40482387	ITX	12418	99	YES			-
1	40610143	1	40611146	DEL	1124	99			YES	BGIOSGA000453
1	32942199	1	40890410	INV	7946377	99			YES	BGIOSGA000920
1	37766523	1	40890410	INV	3122281	99			YES	-
1	40872328	1	40890410	ITX	1983	99			YES	-
1	40871402	1	40873362	ITX	122	99	YES			-
1	40844769	1	40901732	DEL	56979	99			YES	-
1	40865992	1	40866539	ITX	-370	99			YES	-
1	40866810	1	40869278	ITX	-346	99			YES	-
1	40978728	1	41005625	DEL	26979	99			YES	BGIOSGA000437
1	41028888	1	41034992	DEL	6349	99			YES	BGIOSGA004860
1	41250115	1	41250882	DEL	656	99			YES	BGIOSGA004879
1	41642194	1	41644171	DEL	2129	99		YES		-
1	41422817	1	41428082	DEL	5636	99			YES	BGIOSGA004896
1	41485899	1	41487020	DEL	932	99	YES			-
1	41566730	1	41566987	DEL	612	99		YES		BGIOSGA004904
1	41752535	1	41767750	DEL	15413	99		YES		-
1	41872105	1	41873020	DEL	853	99	YES			-
1	41872340	1	41873020	DEL	824	99		YES		-
1	41998793	1	41999216	DEL	764	99			YES	-
1	41932948	1	41934479	DEL	1686	99		YES		BGIOSGA004928
1	41980791	1	42012882	DEL	32096	99	YES			-
1	42101470	1	42102531	DEL	1223	99		YES		BGIOSGA004938
1	42122502	1	42134980	DEL	12664	99		YES		BGIOSGA004940
1	42123173	1	42126512	DEL	3468	99			YES	-
1	42126754	1	42130873	DEL	3977	99			YES	BGIOSGA004941
1	42216070	1	42238352	ITX	21420	99	YES			-
1	42220230	1	42246414	ITX	25293	99		YES		-
1	42255603	1	42259463	DEL	4012	99	YES			-
1	42341610	1	42392010	DEL	50555	99			YES	-
1	873501	1	42776182	INV	41901436	99			YES	-
1	13714340	1	42775242	DEL	29061314	99			YES	-
1	42000098	1	42776182	INV	775842	99			YES	BGIOSGA004933
1	7679441	1	42772950	CTX	NA	99			YES	BGIOSGA002078
1	42772950	1	42776964	ITX	3166	99		YES		-
1	42777988	1	42784620	ITX	5597	99			YES	-
1	7767071	1	42788789	INV	35020916	99			YES	-
1	9055121	1	42779148	INV	33723916	99			YES	-
1	9713205	1	42785089	ITX	33071036	99			YES	-
1	27774039	1	42785089	INV	15010523	99			YES	-
1	37765470	1	42782742	INV	5015910	99			YES	-
1	20926710	1	42781592	DEL	21855040	99			YES	BGIOSGA003664
1	28438357	1	42785785	INV	14346880	99			YES	BGIOSGA001164
1	37778589	1	42785403	DEL	5006827	99			YES	-
1	30919089	1	42522765	INV	11603029	99		YES		BGIOSGA001040
1	36040516	1	42790161	DEL	6749635	99			YES	BGIOSGA000727
1	37015865	1	42783521	INV	5767250	99			YES	-
1	37766321	1	42774642	ITX	5007519	99			YES	-
1	40890410	1	42774642	INV	1884857	99			YES	-
1	42458649	1	42472260	DEL	13634	99			YES	-
1	42607920	1	42608329	DEL	797	99		YES		-
1	42665743	1	42668237	DEL	2574	99			YES	BGIOSGA004982
1	42815744	1	42816040	DEL	648	99		YES		-
1	9054200	1	42864085	INV	33809448	99			YES	-
1	25603698	1	42864085	INV	17259896	99			YES	-
1	42782742	1	43278969	DEL	496890	99			YES	-
1	36113273	1	43013720	DEL	6900585	99	YES			BGIOSGA000722
1	42834437	1	42858113	ITX	22786	99		YES		-
1	42915221	1	42916160	DEL	834	99	YES			BGIOSGA000313
1	42915220	1	42916160	DEL	928	99		YES		BGIOSGA000313
1	42959220	1	42960535	DEL	1454	99			YES	-
1	42995014	1	42998871	DEL	3754	99	YES			BGIOSGA005000
1	43009655	1	43026844	DEL	17328	99			YES	BGIOSGA005002
1	43033596	1	43066673	DEL	33050	99	YES			-
1	43082821	1	43093235	DEL	10452	99			YES	BGIOSGA005004
1	43118958	1	43147923	ITX	27890	99	YES			-
1	43144388	1	43149789	DEL	5517	99			YES	-
1	43148169	1	43201028	ITX	47533	99	YES			-
1	43148169	1	43201021	ITX	51922	99		YES		-
1	43149640	1	43202579	DEL	52993	99	YES			-
1	43213025	1	43214516	DEL	1346	99			YES	-
1	43268027	1	43269082	DEL	1183	99			YES	-
1	43311973	1	43314403	DEL	2482	99	YES			BGIOSGA000285
1	43411969	1	43457488	ITX	44399	99		YES		-
1	43721842	1	43725016	DEL	3314	99			YES	-
1	43730460	1	43736166	DEL	6235	99			YES	BGIOSGA000254
1	43737721	1	43739213	ITX	275	99	YES			-
1	43758105	1	43772526	DEL	14443	99			YES	-
1	43765059	1	43766954	DEL	2055	99			YES	-
1	43887248	1	43887730	CTX	NA	99			YES	BGIOSGA000241
1	43980094	1	43983137	DEL	3110	99			YES	BGIOSGA005064
1	44351488	1	44384816	DEL	33418	99		YES		-
1	44426299	1	44427996	DEL	1618	99	YES			BGIOSGA000214
1	44426968	1	44430201	ITX	2276	99	YES			-
1	44427253	1	44430461	DEL	3179	99			YES	-
1	16458672	1	45246449	INV	28787254	99		YES		-
1	44609414	1	44614621	DEL	5121	99			YES	-
1	44888572	1	44893157	DEL	4395	99			YES	-
1	44888955	1	44893157	DEL	4328	99		YES		-
1	3108902	1	45617419	ITX	42507596	99			YES	BGIOSGA002782
1	13629123	1	45644862	INV	32015198	99			YES	-
1	37764973	1	45644538	CTX	NA	99			YES	-
1	29797925	1	45397414	INV	15598937	99			YES	BGIOSGA004137
1	45497716	1	45501564	ITX	2764	99			YES	BGIOSGA005146
1	45499975	1	45508575	ITX	-84	99			YES	BGIOSGA000125
1	45512354	1	45594229	DEL	81655	99	YES			BGIOSGA000123
1	45530586	1	45688754	INV	157126	99			YES	BGIOSGA005148
1	45702784	1	45714947	ITX	11265	99	YES			-
1	45704610	1	45716814	DEL	12127	99			YES	-
1	45719430	1	45744553	ITX	24244	99	YES			-
1	45727905	1	45775634	ITX	46843	99			YES	-
1	45818101	1	45834892	DEL	16850	99		YES		-
1	45819861	1	45836243	DEL	16407	99		YES		BGIOSGA005163
1	45841993	1	45842819	DEL	955	99	YES			-
1	43823299	1	46203583	DEL	2380214	99			YES	-
1	45849158	1	45858214	DEL	9090	99		YES		BGIOSGA005167
1	45864070	1	45905539	ITX	40460	99		YES		BGIOSGA000107
1	45875153	1	45925390	ITX	49209	99		YES		BGIOSGA005173
1	45983161	1	45983818	DEL	767	99		YES		-
1	46053243	1	46064027	ITX	9749	99			YES	-
1	46167198	1	46167717	DEL	656	99		YES		-
1	1026442	1	46612974	ITX	45585540	99	YES			-
1	2099618	1	46613767	INV	44513636	99		YES		-
1	46390280	1	46394082	DEL	3789	99			YES	-
1	46490129	1	46491557	DEL	1172	99			YES	BGIOSGA000063
1	46520010	1	46521880	DEL	2169	99			YES	-
1	46522985	1	46525901	DEL	3004	99			YES	BGIOSGA005233
1	46535577	1	46536121	DEL	596	99		YES		BGIOSGA005234
1	46574867	1	46575596	DEL	841	99			YES	-
1	46593014	1	46593599	DEL	592	99			YES	-
1	46683333	1	46694653	ITX	10400	99			YES	-
1	46683628	1	46695089	DEL	11402	99			YES	-
1	46701752	1	46702496	DEL	924	99			YES	BGIOSGA005247
1	46724558	1	46725718	DEL	1825	99			YES	BGIOSGA000041
1	46723679	1	46728651	ITX	3533	99	YES			BGIOSGA005251
1	46733834	1	46739579	DEL	5775	99			YES	BGIOSGA000039
1	46735406	1	46740798	DEL	5514	99			YES	BGIOSGA000039
1	46766727	1	46783991	ITX	16322	99			YES	-
1	46795167	1	46836137	ITX	40076	99			YES	BGIOSGA000033
1	46795167	1	46836432	ITX	40156	99			YES	BGIOSGA000033
1	46795752	1	46836530	DEL	40866	99			YES	BGIOSGA000033
1	46819394	1	46835343	DEL	15901	99		YES		-
1	7912168	1	47183321	INV	39270884	99	YES			-
1	46841803	1	46846746	DEL	4798	99			YES	-
1	46910021	1	46913948	DEL	4052	99			YES	-
1	46910451	1	46925148	ITX	13844	99			YES	-
1	46956305	1	46959331	DEL	1307597	99			YES	-
1	46990617	1	47021596	DEL	31003	99			YES	-
1	46991959	1	46992324	ITX	-383	99			YES	-
1	47092243	1	47092776	DEL	603	99	YES			BGIOSGA000013
1	47143237	1	47144115	DEL	792	99			YES	-
1	47185066	1	47185608	DEL	617	99			YES	-
1	47198554	1	47198725	ITX	-430	99			YES	BGIOSGA005286
1	47203973	1	47205258	DEL	1397	99			YES	BGIOSGA000007
1	47209957	1	47215308	DEL	5428	99			YES	-
1	21434294	1	47266267	INV	25831226	99			YES	-
1	47220318	1	47224310	DEL	3850	99			YES	-
2	108283	2	114602	DEL	6535	99			YES	BGIOSGA007311
2	107615	2	120568	ITX	11454	99	YES			BGIOSGA007311
2	112046	2	123670	DEL	11594	99	YES			BGIOSGA007325
2	132806	2	133147	DEL	10347	99	YES			BGIOSGA007309
2	184379	2	289036	ITX	103118	99	YES			BGIOSGA007303
2	189927	2	226895	DEL	37082	99	YES			-
2	198083	2	229957	DEL	31943	99	YES			-
2	198613	2	230419	ITX	30947	99	YES			-
2	221218	2	237149	ITX	14872	99	YES			BGIOSGA007335
2	184379	2	402410	ITX	216971	99			YES	BGIOSGA007303
2	293353	2	302897	DEL	9500	99	YES			BGIOSGA007343
2	293915	2	303430	ITX	8521	99	YES			BGIOSGA007297
2	301681	2	325129	ITX	22395	99	YES			-
2	304749	2	345922	DEL	41191	99	YES			-
2	377192	2	519919	DEL	142658	99			YES	BGIOSGA007348
2	382361	2	529840	INV	147072	99		YES		BGIOSGA007349
2	392613	2	524405	INV	131310	99			YES	BGIOSGA007289
2	388351	2	528224	INV	139210	99		YES		BGIOSGA007350
2	398401	2	483689	DEL	85284	99			YES	-
2	479320	2	488356	DEL	9059	99	YES			-
2	509092	2	518012	ITX	7863	99			YES	-
2	511136	2	526948	ITX	15009	99	YES			BGIOSGA007356
2	555197	2	568810	ITX	12666	99			YES	BGIOSGA007274
2	598166	2	633545	DEL	35995	99			YES	BGIOSGA007365
2	634611	2	642877	DEL	8762	99		YES		BGIOSGA007266
2	658562	2	659436	INV	30	99			YES	-
2	659582	2	660526	INV	668	99			YES	BGIOSGA007369
2	669554	2	694784	ITX	24199	99	YES			-
2	835850	2	840841	DEL	5253	99		YES		-
2	875091	2	882589	DEL	7954	99		YES		-
2	970063	2	970927	DEL	1015	99	YES			BGIOSGA007244
2	1071992	2	1073805	DEL	1763	99			YES	BGIOSGA007398
2	185297	2	1053099	INV	867715	99	YES			BGIOSGA007303
2	1005080	2	1015819	ITX	9817	99		YES		BGIOSGA007394
2	1005358	2	1016196	DEL	10812	99			YES	BGIOSGA007394
2	1011076	2	1030895	DEL	19867	99	YES			-
2	1035931	2	1038966	DEL	2897	99	YES			BGIOSGA007396
2	1038286	2	1040602	ITX	927	99	YES			-
2	1041154	2	1049955	DEL	8882	99	YES			-
2	1094275	2	1119146	DEL	24904	99	YES			BGIOSGA007400
2	1116283	2	1121645	DEL	5504	99			YES	BGIOSGA007234
2	1123375	2	1156559	DEL	33239	99			YES	-
2	1178136	2	1200363	ITX	21141	99			YES	BGIOSGA007409
2	1273013	2	1273778	DEL	907	99			YES	BGIOSGA007220
2	1360656	2	1364216	DEL	3904	99		YES		-
2	1411783	2	1412505	DEL	853	99		YES		-
1	17445493	2	1599198	CTX	NA	99			YES	BGIOSGA003557
1	17450835	2	1601836	CTX	NA	99			YES	BGIOSGA001608
1	41603612	2	1745972	DEL	11040	99			YES	-
2	1734753	2	1745972	DEL	11170	99	YES			BGIOSGA007460
2	1439761	2	1445625	DEL	6090	99			YES	BGIOSGA007207
2	1449963	2	1454089	DEL	4387	99			YES	-
2	1462393	2	1463703	DEL	1151	99			YES	-
2	1559104	2	1592652	DEL	33851	99		YES		BGIOSGA007202
2	1701750	2	1736888	DEL	35104	99			YES	BGIOSGA007458
2	1707862	2	1741901	DEL	34146	99			YES	-
2	1708267	2	1742467	ITX	33190	99			YES	-
2	1709184	2	1743329	ITX	33108	99			YES	-
2	2092864	2	2094060	DEL	1201	99			YES	BGIOSGA007480
2	2127867	2	2128459	ITX	-410	99			YES	BGIOSGA007167
2	2140108	2	2142255	DEL	1978	99			YES	-
2	2447250	2	2448245	DEL	1140	99			YES	-
1	24261400	2	2321141	CTX	NA	99	YES			-
2	2170882	2	2227314	ITX	55386	99	YES			-
2	2170882	2	2227302	ITX	55322	99		YES		-
2	2249999	2	2267570	DEL	17593	99	YES			BGIOSGA007494
2	2301350	2	2303746	DEL	2431	99			YES	BGIOSGA007497
2	2313089	2	2314000	DEL	1014	99	YES			BGIOSGA007159
2	2315643	2	2345515	ITX	28867	99			YES	BGIOSGA007498
2	2378701	2	2381942	DEL	3211	99			YES	BGIOSGA007156
2	2481010	2	2503487	DEL	22344	99			YES	-
2	2487827	2	2503871	ITX	14996	99			YES	-
1	9054975	2	2710979	CTX	NA	99			YES	BGIOSGA007519
1	42778354	2	2710979	CTX	NA	99			YES	BGIOSGA007519
2	2700931	2	2710979	DEL	10204	99			YES	-
2	2479257	2	2558337	DEL	79110	99		YES		-
2	2639317	2	2644125	DEL	5389	99	YES			BGIOSGA007513
2	2673850	2	2677228	DEL	3492	99	YES			-
2	2873891	2	2902657	DEL	28959	99		YES		-
2	2568102	2	2992002	INV	423449	99	YES			BGIOSGA007148
2	2568819	2	2992002	INV	422696	99	YES			BGIOSGA007148
2	2572433	2	3025723	INV	452853	99			YES	BGIOSGA007148
2	2933098	2	3016477	DEL	83451	99			YES	-
2	2984008	2	2987836	DEL	3930	99	YES			-
2	2989571	2	3026975	ITX	36394	99			YES	BGIOSGA007527
2	2992705	2	3030363	DEL	37699	99		YES		BGIOSGA007528
2	3126943	2	3130336	DEL	3563	99	YES			-
2	3165374	2	3169603	ITX	3292	99			YES	-
2	3178327	2	3179387	DEL	1041	99			YES	-
1	42776036	2	3303831	CTX	NA	99			YES	-
2	3628582	2	3631136	DEL	2365	99			YES	BGIOSGA007106
2	3629026	2	3631136	DEL	2298	99			YES	BGIOSGA007106
2	3632039	2	3633192	DEL	953	99			YES	-
2	3632306	2	3633192	DEL	883	99			YES	-
2	3248600	2	3338990	DEL	90350	99			YES	-
2	3249034	2	3338990	DEL	90290	99		YES		-
2	3262675	2	3334897	DEL	72324	99			YES	-
2	3262716	2	3322674	ITX	59076	99			YES	-
2	3300669	2	3303234	DEL	2578	99			YES	-
2	3390159	2	3447663	ITX	56444	99			YES	BGIOSGA007124
2	3391237	2	3448248	DEL	57412	99			YES	BGIOSGA007123
2	3428868	2	3433018	ITX	3105	99			YES	BGIOSGA007120
2	3432431	2	3636189	ITX	202884	99			YES	BGIOSGA007119
2	3458734	2	3460023	DEL	1221	99			YES	BGIOSGA007115
2	3469114	2	3472172	DEL	1422729	99			YES	-
2	3477589	2	3614590	ITX	135859	99			YES	BGIOSGA007113
2	3614252	2	3627019	ITX	11764	99			YES	BGIOSGA007108
2	3594078	2	3595889	ITX	470	99			YES	BGIOSGA007564
2	3602408	2	3602692	DEL	611	99			YES	-
1	42786302	2	4409140	CTX	NA	99			YES	-
2	3445596	2	3673597	ITX	226331	99			YES	BGIOSGA007117
2	3645724	2	3671975	DEL	26218	99			YES	-
2	3685387	2	3685853	ITX	-389	99			YES	BGIOSGA007100
2	3686376	2	3687970	DEL	1587	99			YES	BGIOSGA007100
2	3795629	2	3826984	DEL	31221	99			YES	BGIOSGA007577
2	4005037	2	4005347	ITX	-368	99			YES	-
2	4050769	2	4066580	ITX	14793	99			YES	-
2	4117094	2	4117545	DEL	628	99	YES			BGIOSGA007598
2	4266492	2	4267040	ITX	-394	99			YES	-
2	4281008	2	4281514	DEL	723	99			YES	BGIOSGA007613
2	4347927	2	4349265	DEL	1146	99			YES	BGIOSGA007064
1	751678	2	4597797	CTX	NA	99			YES	-
2	4600926	2	4601381	DEL	670	99	YES			BGIOSGA007632
2	4711065	2	4745789	ITX	33886	99			YES	BGIOSGA007638
2	4715729	2	4746288	DEL	30684	99	YES			BGIOSGA007638
2	4752851	2	4753642	DEL	1083	99			YES	-
2	4774987	2	4778308	DEL	3190	99			YES	BGIOSGA007644
2	4803662	2	4840113	DEL	36510	99			YES	BGIOSGA007649
2	4835075	2	4841724	DEL	6652	99			YES	BGIOSGA007044
2	4856312	2	4856878	DEL	713	99	YES			-
2	4911201	2	4911996	DEL	857	99	YES			BGIOSGA007036
2	4911204	2	4911996	DEL	863	99		YES		BGIOSGA007036
2	1631487	2	5319824	INV	3688674	99		YES		-
2	4866554	2	4925327	ITX	57821	99			YES	-
2	5118024	2	5187276	ITX	68251	99	YES			-
2	5119083	2	5188183	DEL	69175	99	YES			-
2	5249052	2	5278171	ITX	28167	99	YES			-
2	5255470	2	5266949	DEL	11642	99			YES	-
2	5316783	2	5319899	DEL	3251	99		YES		BGIOSGA007016
2	5372216	2	5372626	DEL	619	99			YES	-
2	5449246	2	5501885	ITX	51719	99		YES		BGIOSGA007005
2	5520561	2	5522640	DEL	2259	99		YES		-
2	3303831	2	5734228	ITX	2429327	99			YES	-
2	5734228	2	5774140	DEL	40285	99			YES	-
2	5775109	2	5793282	DEL	18803	99			YES	BGIOSGA006989
2	5524944	2	5541956	DEL	17140	99		YES		-
2	5572198	2	5573157	DEL	1128	99		YES		BGIOSGA007688
2	5575249	2	5600214	DEL	25099	99		YES		-
2	5576422	2	5600635	ITX	23184	99			YES	BGIOSGA007689
2	5580071	2	5597530	DEL	17580	99		YES		-
2	5610585	2	5632663	ITX	21064	99		YES		-
2	5666770	2	5667678	ITX	35	99		YES		BGIOSGA006998
2	5687677	2	5712606	DEL	24722	99	YES			-
2	5688098	2	5712606	DEL	24597	99			YES	-
2	5688884	2	5713622	ITX	23733	99			YES	-
2	5748234	2	5772373	DEL	24129	99		YES		-
2	5748288	2	5792179	ITX	42901	99			YES	-
1	27204897	2	6270930	CTX	NA	99	YES			-
1	29797779	2	6417832	CTX	NA	99			YES	BGIOSGA004137
2	3965783	2	5902203	INV	1935328	99			YES	BGIOSGA007591
2	5885639	2	5891314	ITX	4790	99	YES			-
2	5885880	2	5891762	DEL	5817	99			YES	-
2	5904302	2	5905259	DEL	1094	99			YES	-
2	6045685	2	6056929	DEL	11342	99	YES			BGIOSGA006965
2	6153520	2	6158957	DEL	5427	99			YES	BGIOSGA007725
1	11707362	2	6912766	CTX	NA	99	YES			-
2	6575330	2	6578259	ITX	1450	99			YES	-
2	6506042	2	6509108	DEL	3198	99			YES	-
2	6513739	2	6515908	DEL	2197	99	YES			BGIOSGA007747
2	6513736	2	6515908	DEL	2173	99		YES		BGIOSGA007747
2	6527430	2	6561539	DEL	34028	99			YES	BGIOSGA006929
2	6723800	2	6762903	ITX	38164	99	YES			-
2	6939385	2	6958530	ITX	18042	99			YES	-
2	6947326	2	6960299	DEL	12853	99			YES	-
2	7043212	2	7055844	DEL	12627	99		YES		BGIOSGA006893
2	7067682	2	7068590	DEL	857	99		YES		-
2	7090534	2	7090934	DEL	599	99	YES			BGIOSGA006888
2	398401	2	7238279	INV	6839723	99			YES	-
2	484252	2	7238279	INV	6763576	99			YES	-
2	468242	2	7125451	INV	6656717	99	YES			BGIOSGA007355
2	468242	2	7228584	INV	6760012	99			YES	BGIOSGA007355
2	472049	2	7123325	INV	6650683	99		YES		BGIOSGA007284
2	472468	2	7121908	INV	6648939	99		YES		BGIOSGA007284
2	7127656	2	7130397	DEL	2991	99	YES			-
2	7133198	2	7133706	DEL	659	99	YES			BGIOSGA007773
2	7148979	2	7150055	INV	115	99	YES			-
2	7148979	2	7152311	INV	2664	99	YES			-
2	7150055	2	7150843	DEL	945	99	YES			-
2	7163264	2	7164742	DEL	1547	99		YES		-
2	7204839	2	7205321	DEL	667	99			YES	-
2	7242255	2	7257842	DEL	15690	99			YES	-
2	7290028	2	7291689	DEL	1700	99			YES	-
2	7301468	2	7303622	DEL	2112	99			YES	BGIOSGA006882
2	7408126	2	7471496	INV	62910	99			YES	BGIOSGA006874
2	7454819	2	7461749	ITX	5964	99			YES	BGIOSGA007787
2	7495561	2	7497988	ITX	1254	99		YES		-
2	7499473	2	7510737	DEL	11387	99		YES		BGIOSGA007791
2	7500003	2	7511264	ITX	10376	99		YES		BGIOSGA007791
2	7510665	2	7518041	DEL	7327	99			YES	BGIOSGA007793
2	7517176	2	7533443	ITX	15372	99		YES		BGIOSGA007794
2	7539509	2	7544678	ITX	4204	99	YES			BGIOSGA007796
2	7539947	2	7545199	DEL	5203	99			YES	BGIOSGA007796
2	7643565	2	7643803	ITX	-408	99	YES			-
2	7679824	2	7680510	DEL	839	99		YES		BGIOSGA006858
2	7908950	2	7910129	INV	368	99			YES	BGIOSGA007817
2	7970093	2	7987323	INV	16585	99			YES	BGIOSGA006849
2	8029483	2	8029817	DEL	577	99			YES	-
2	3205011	2	8524813	INV	5319670	99	YES			BGIOSGA007550
2	6908174	2	8524420	DEL	1616346	99			YES	-
2	8217211	2	8217383	ITX	-433	99			YES	BGIOSGA006836
2	8269062	2	8283704	DEL	14710	99	YES			BGIOSGA007835
2	8269062	2	8283704	DEL	14708	99		YES		BGIOSGA007835
2	8301828	2	8306328	DEL	4606	99	YES			-
2	8329403	2	8329897	ITX	-416	99			YES	BGIOSGA006832
2	8361160	2	8362213	INV	-117	99			YES	-
2	8724615	2	8849395	DEL	124618	99			YES	-
2	8908626	2	8941715	DEL	33088	99			YES	BGIOSGA006814
2	7771896	2	9516469	INV	1744445	99			YES	-
2	9343167	2	9349046	DEL	5899	99			YES	-
2	9067292	2	9067619	DEL	867	99	YES			BGIOSGA007868
2	9160197	2	9161242	DEL	1165	99	YES			-
2	9260355	2	9262309	DEL	1800	99		YES		BGIOSGA006795
2	9424505	2	9425664	DEL	1352	99	YES			BGIOSGA006781
2	9434942	2	9458017	DEL	23082	99			YES	BGIOSGA007892
2	9769673	2	9771281	ITX	-187	99			YES	-
2	9770231	2	9775777	DEL	5804	99			YES	-
2	9679977	2	9681813	DEL	1608	99			YES	BGIOSGA006761
2	9680548	2	9681813	DEL	1543	99		YES		BGIOSGA006761
1	37000625	2	9773240	CTX	NA	99			YES	-
1	37804361	2	9706350	CTX	NA	99			YES	BGIOSGA004656
2	4755792	2	9705385	DEL	4949734	99			YES	-
2	8228916	2	9637245	INV	1407419	99			YES	BGIOSGA007831
2	9037730	2	9652376	ITX	613797	99	YES			BGIOSGA006809
2	9541698	2	9543119	DEL	1568	99			YES	-
2	9546321	2	9547047	DEL	804	99			YES	-
2	9588236	2	9596644	DEL	8518	99		YES		-
2	9597389	2	9601937	DEL	4692	99		YES		-
2	9604505	2	9607563	DEL	3254	99		YES		-
2	9729245	2	9732281	DEL	3143	99		YES		-
2	9744110	2	9747646	DEL	3364	99			YES	-
2	9744510	2	9747646	DEL	3222	99		YES		-
2	4068184	2	9845007	INV	-257	99			YES	-
2	9843923	2	9845007	INV	-42	99			YES	-
2	9840179	2	9843090	DEL	2704	99			YES	BGIOSGA007906
2	9846357	2	9872204	DEL	25973	99			YES	BGIOSGA006751
2	9880956	2	9881651	DEL	875	99	YES			-
2	9928439	2	9935786	DEL	7262	99			YES	-
2	9827738	2	10458293	ITX	629503	99			YES	-
2	10345096	2	10346000	DEL	1010	99	YES			BGIOSGA007935
2	10384593	2	10386092	INV	1106	99	YES			BGIOSGA007941
2	10384593	2	10386238	DEL	1591	99			YES	BGIOSGA007941
2	10386092	2	10386447	INV	-122	99			YES	-
2	10384597	2	10386447	INV	1331	99		YES		BGIOSGA007941
2	10422458	2	10427054	DEL	4697	99	YES			-
2	10422463	2	10427054	DEL	4634	99		YES		-
2	10452084	2	10460085	DEL	8129	99			YES	-
2	10602858	2	10606972	DEL	3936	99			YES	-
2	10603224	2	10606972	DEL	3887	99		YES		-
1	16338691	2	10794935	CTX	NA	99			YES	BGIOSGA003512
2	10635578	2	10639030	DEL	3562	99		YES		-
2	10669963	2	10670416	ITX	-339	99			YES	-
2	10719695	2	10766709	INV	46580	99		YES		BGIOSGA007950
2	10731753	2	10732278	DEL	619	99			YES	BGIOSGA006716
2	10746266	2	10747075	DEL	935	99	YES			-
2	10746261	2	10747075	DEL	925	99		YES		-
2	10780275	2	10780628	DEL	587	99		YES		BGIOSGA007951
2	10827389	2	10861874	INV	34217	99			YES	-
2	10827389	2	10862125	INV	34318	99			YES	-
2	10974005	2	10974013	ITX	-455	99			YES	-
2	11143371	2	11144284	DEL	1043	99			YES	-
2	11160894	2	11161028	ITX	-402	99			YES	-
2	11216821	2	11218269	DEL	1509	99			YES	-
2	11337748	2	11338816	INV	92	99			YES	-
2	11362005	2	11369228	DEL	7415	99			YES	-
2	11371961	2	11372929	DEL	1021	99			YES	-
2	11374166	2	11375848	DEL	1797	99		YES		-
2	11360632	2	11510828	INV	149934	99			YES	-
2	11360632	2	11513585	INV	152331	99			YES	-
2	11510828	2	11512496	DEL	2635	99			YES	-
2	11376578	2	11383660	DEL	7272	99			YES	-
2	11404823	2	11415178	DEL	10355	99			YES	-
2	11431507	2	11433678	DEL	2212	99			YES	-
2	11435878	2	11451013	DEL	15323	99			YES	-
2	11565412	2	11566996	DEL	1673	99			YES	-
2	11588099	2	11590862	DEL	2457	99			YES	-
2	11588616	2	11590862	DEL	2335	99			YES	-
1	37773695	2	11983833	CTX	NA	99			YES	BGIOSGA006657
1	42772684	2	11983833	CTX	NA	99			YES	BGIOSGA006657
2	11664215	2	11664621	ITX	-408	99			YES	-
2	11684634	2	11730182	INV	44554	99			YES	BGIOSGA006674
2	11729483	2	11735457	ITX	4906	99			YES	-
2	11711336	2	11714084	DEL	3155	99			YES	-
2	11885982	2	11894352	DEL	8401	99		YES		BGIOSGA008000
2	11915379	2	11926435	DEL	11160	99		YES		BGIOSGA008003
2	11934273	2	11935559	DEL	1050	99			YES	-
2	12007386	2	12128995	ITX	120130	99			YES	BGIOSGA006656
2	12014758	2	12068358	DEL	53714	99		YES		BGIOSGA006655
2	12019806	2	12077564	ITX	56808	99			YES	-
2	12040737	2	12164400	INV	123138	99			YES	-
2	12041298	2	12164400	INV	122895	99			YES	-
2	12060260	2	12097192	DEL	37063	99		YES		-
2	12249537	2	12286454	DEL	37020	99		YES		BGIOSGA008014
1	40568590	2	12814031	CTX	NA	99	YES			BGIOSGA004832
2	9413489	2	12668140	INV	3254031	99			YES	-
2	12522998	2	12535290	ITX	11313	99			YES	-
2	12537628	2	12538591	DEL	968	99			YES	-
2	12687461	2	12691221	DEL	3894	99		YES		BGIOSGA006627
2	12703331	2	12707975	DEL	4836	99	YES			-
2	12808250	2	12830568	DEL	22727	99			YES	-
1	7724132	2	13001781	CTX	NA	99			YES	-
1	42790812	2	13001781	CTX	NA	99			YES	-
1	42790812	2	13001141	CTX	NA	99			YES	-
1	37766752	2	13001141	CTX	NA	99	YES			-
2	9278441	2	13240323	ITX	3961165	99			YES	BGIOSGA007883
2	13238786	2	13239633	DEL	933	99			YES	BGIOSGA006601
2	13235921	2	13244801	ITX	7981	99			YES	BGIOSGA006601
2	13247356	2	13248891	DEL	1590	99			YES	BGIOSGA006600
2	13877023	2	13883955	DEL	6627	99		YES		-
2	13513949	2	13514811	DEL	740	99			YES	-
2	13666337	2	13706575	DEL	40212	99			YES	-
2	13712725	2	13714069	DEL	1470	99			YES	-
2	13805006	2	13806443	DEL	1365	99			YES	-
2	5028955	2	14100193	INV	9070546	99			YES	-
2	5029217	2	14100193	INV	9070497	99			YES	-
2	5029730	2	14100193	INV	9069864	99			YES	-
2	8862841	2	14078408	INV	5214832	99			YES	-
2	14091532	2	14091765	ITX	-414	99			YES	BGIOSGA006571
2	14170215	2	14172216	DEL	1800	99			YES	-
2	14198843	2	14201131	DEL	2340	99			YES	-
2	14199535	2	14200339	ITX	-357	99			YES	-
1	22797707	2	14500715	CTX	NA	99			YES	-
1	22798269	2	14500715	CTX	NA	99			YES	-
1	36989689	2	14423049	CTX	NA	99			YES	-
1	37766752	2	14423049	CTX	NA	99			YES	-
2	10480523	2	14423049	CTX	NA	99			YES	-
2	14423732	2	14434106	DEL	10355	99			YES	-
2	14436212	2	14439003	DEL	2684	99			YES	-
2	14566564	2	14567219	ITX	-374	99			YES	-
2	14567481	2	14569452	ITX	-385	99			YES	-
2	14569672	2	14569877	ITX	-364	99			YES	-
2	14570146	2	14571284	ITX	-371	99			YES	-
2	14571947	2	14572072	ITX	-373	99			YES	-
2	14572515	2	14573010	ITX	-383	99			YES	-
2	14677545	2	14678223	ITX	-424	99			YES	-
2	15046786	2	15067968	DEL	21100	99			YES	-
2	15047253	2	15067968	DEL	20842	99			YES	-
2	15062799	2	15091408	DEL	28599	99			YES	BGIOSGA008123
2	15244688	2	15244919	ITX	-427	99			YES	-
1	36040370	2	15694433	CTX	NA	99			YES	BGIOSGA000727
1	42790812	2	15694433	CTX	NA	99			YES	-
2	13002153	2	15694736	INV	2692117	99			YES	-
2	8828963	2	15492033	INV	6662578	99			YES	-
2	15360281	2	15361819	ITX	492	99			YES	-
2	15487747	2	15493295	ITX	4556	99			YES	-
2	15488336	2	15493945	DEL	5712	99			YES	-
2	15658562	2	15688052	DEL	29393	99			YES	-
1	1214990	2	15834269	CTX	NA	99		YES		BGIOSGA002501
1	14693058	2	15846138	CTX	NA	99			YES	BGIOSGA008138
2	15727650	2	15744396	DEL	16797	99			YES	-
2	15841750	2	15852201	DEL	10454	99			YES	-
2	15858351	2	15868658	ITX	9401	99			YES	BGIOSGA008141
2	15882379	2	15884680	ITX	1607	99	YES			-
2	15882379	2	15885587	ITX	1742	99			YES	-
2	15887619	2	15888438	ITX	-132	99			YES	-
2	15313643	2	16390547	DEL	1077002	99	YES			-
2	15313717	2	16391128	ITX	1076141	99			YES	-
2	16518188	2	16520135	DEL	2110	99	YES			-
1	475405	2	16900320	CTX	NA	99			YES	BGIOSGA008176
2	16891884	2	16892821	DEL	485365	99	YES			BGIOSGA008175
1	35978728	2	16902704	CTX	NA	99			YES	BGIOSGA004537
2	11337748	2	16815447	INV	5944267	99			YES	-
2	16530257	2	16537832	DEL	7899	99		YES		-
2	16604648	2	16613455	DEL	8815	99			YES	-
2	15092350	2	17014966	ITX	1921537	99			YES	-
2	17018407	2	17019034	DEL	661	99			YES	-
2	17174756	2	17181853	ITX	6000	99			YES	-
2	17235924	2	17236648	DEL	670	99			YES	-
2	17313573	2	17332607	ITX	17530	99			YES	-
2	17345959	2	17346845	INV	173	99			YES	-
2	17444488	2	17444501	CTX	NA	99			YES	-
2	17472347	2	17571723	INV	98968	99			YES	BGIOSGA006487
2	17606978	2	17627074	DEL	20126	99			YES	-
2	17796837	2	17798168	ITX	-387	99			YES	-
2	17809248	2	17809700	ITX	-402	99			YES	-
2	17875323	2	17877286	INV	1543	99			YES	BGIOSGA006467
2	17933550	2	17937559	DEL	4137	99		YES		-
2	17944827	2	17998525	ITX	52697	99	YES			BGIOSGA008216
2	17945160	2	17998733	DEL	53571	99			YES	BGIOSGA008216
2	17945160	2	17999256	DEL	54037	99			YES	BGIOSGA008216
2	17995403	2	18014488	DEL	19034	99			YES	-
2	2513742	2	18098482	INV	15584212	99			YES	-
2	2514926	2	18098482	INV	15583065	99			YES	-
2	2515834	2	18097006	INV	15580559	99			YES	-
2	7970818	2	18164617	INV	10193148	99			YES	BGIOSGA006849
2	14259661	2	18195878	INV	3935771	99			YES	-
2	14264437	2	18192084	INV	3927130	99			YES	-
2	17996612	2	18040690	ITX	43035	99			YES	BGIOSGA008218
2	18040306	2	18087720	ITX	42524	99	YES			BGIOSGA008219
2	18106900	2	18108112	DEL	1140	99		YES		-
2	18113378	2	18114851	ITX	521	99			YES	BGIOSGA006455
2	18119259	2	18148021	ITX	27566	99			YES	-
2	18311785	2	18312528	DEL	792	99		YES		BGIOSGA006452
2	18314733	2	18315155	INV	-117	99			YES	BGIOSGA006452
2	18315301	2	18315986	INV	72	99			YES	BGIOSGA006452
1	17544290	2	18396441	CTX	NA	99			YES	-
2	18594880	2	18598101	DEL	3316	99			YES	-
2	18599631	2	18663289	INV	63112	99			YES	-
2	18588952	2	18663289	ITX	72292	99			YES	BGIOSGA008244
2	4688448	2	18584849	INV	13896045	99			YES	BGIOSGA007636
2	4689402	2	18584849	INV	13895085	99			YES	BGIOSGA007636
2	18366633	2	18369629	DEL	3068	99			YES	-
2	18380479	2	18380583	ITX	-442	99			YES	BGIOSGA008236
2	18409347	2	18420685	ITX	9904	99			YES	-
2	18476326	2	18476537	ITX	-402	99			YES	BGIOSGA006448
2	18480774	2	18483627	DEL	2984	99			YES	BGIOSGA006448
2	18494011	2	18498196	DEL	4330	99			YES	BGIOSGA006447
2	18528593	2	18529185	DEL	751	99			YES	-
2	18566273	2	18566802	DEL	846	99			YES	-
2	18570927	2	18572071	DEL	1323	99			YES	BGIOSGA006443
2	18577196	2	18578096	DEL	979	99			YES	-
1	16289374	2	18942929	ITX	-407	99			YES	-
1	28692544	2	18781753	CTX	NA	99			YES	BGIOSGA004068
2	9255395	2	18695724	INV	9439900	99	YES			-
2	18577196	2	18759585	INV	182030	99			YES	-
2	18626056	2	18700057	DEL	74628	99			YES	-
2	18797556	2	18799234	DEL	1572	99			YES	BGIOSGA006431
2	18838306	2	18839485	DEL	1131	99			YES	-
2	18880137	2	18886833	DEL	6367	99	YES			-
2	18880739	2	18886833	DEL	6275	99			YES	-
2	18894411	2	18903982	DEL	9659	99			YES	-
1	37764827	2	19368683	CTX	NA	99			YES	-
1	45692084	2	19267564	CTX	NA	99			YES	BGIOSGA000117
2	73620	2	19392415	INV	19318158	99		YES		-
2	74532	2	19392415	INV	19317768	99			YES	-
2	18985224	2	19077096	DEL	91920	99			YES	-
2	19284325	2	19287672	DEL	3348	99			YES	-
2	19329916	2	19330995	INV	321	99			YES	-
2	19394394	2	19399816	ITX	4005	99			YES	-
1	3826397	2	20104655	CTX	NA	99			YES	BGIOSGA002849
2	13216720	2	20104655	DEL	6887696	99			YES	BGIOSGA006603
1	23120558	2	20185281	CTX	NA	99	YES			BGIOSGA006374
1	23121232	2	20185281	CTX	NA	99			YES	BGIOSGA006374
2	1348815	2	19882063	INV	18533102	99			YES	-
2	19848911	2	19876029	DEL	27098	99		YES		-
2	19958043	2	19959568	DEL	1547	99			YES	-
2	20140118	2	20246536	ITX	104936	99			YES	-
2	20141530	2	20142474	DEL	1079	99			YES	-
2	20196475	2	20206366	DEL	9916	99	YES			-
2	20325940	2	20336714	ITX	9756	99			YES	-
2	20394510	2	20395777	DEL	1470	99	YES			-
1	37766377	2	20835219	CTX	NA	99			YES	BGIOSGA006343
1	43831618	2	20692418	CTX	NA	99			YES	-
2	7494311	2	20704679	ITX	12265909	99			YES	-
2	18078228	2	20500752	ITX	2421570	99			YES	-
2	19299129	2	20836056	CTX	NA	99			YES	BGIOSGA008277
2	20552884	2	20565239	DEL	12367	99			YES	-
1	36986301	2	20960041	CTX	NA	99			YES	-
1	36989689	2	20960041	CTX	NA	99			YES	-
1	20966160	2	21168755	CTX	NA	99			YES	-
2	20971086	2	20987103	DEL	16033	99	YES			BGIOSGA006334
2	20971170	2	20988063	ITX	15898	99	YES			BGIOSGA006334
2	21043471	2	21062010	ITX	17302	99			YES	BGIOSGA006324
2	21107871	2	21110143	DEL	2375	99		YES		-
2	21343684	2	21430177	DEL	86478	99			YES	-
2	10240730	2	21978943	ITX	10563644	99			YES	-
2	22113562	2	22115596	DEL	1878	99			YES	-
2	21890967	2	21908818	DEL	17998	99		YES		-
2	21937085	2	21940381	DEL	3401	99			YES	-
2	22083466	2	22086493	DEL	3191	99		YES		-
2	22126121	2	22143494	DEL	17616	99		YES		-
2	22178349	2	22183859	DEL	5459	99			YES	BGIOSGA008399
2	22178604	2	22184725	ITX	5095	99			YES	BGIOSGA008399
1	3198644	2	22486349	CTX	NA	99			YES	BGIOSGA002789
1	3200545	2	22486349	CTX	NA	99		YES		BGIOSGA002386
1	37022243	2	22633598	CTX	NA	99			YES	BGIOSGA000662
2	22233932	2	22244453	DEL	10613	99		YES		-
2	22333269	2	22334006	DEL	713	99			YES	BGIOSGA006280
2	22386530	2	22387067	DEL	679	99			YES	-
2	22442826	2	22468483	DEL	25589	99		YES		-
2	22700071	2	22700578	INV	-114	99			YES	BGIOSGA008425
2	22746333	2	22753551	DEL	7309	99			YES	-
2	22890631	2	22896502	DEL	5901	99			YES	BGIOSGA008434
2	22927365	2	22956608	ITX	28177	99			YES	BGIOSGA006247
2	22940224	2	22941164	DEL	943	99			YES	-
2	23051817	2	23073554	DEL	21882	99	YES			BGIOSGA006240
2	23204187	2	23213917	ITX	8991	99			YES	-
1	14088476	2	23346940	CTX	NA	99			YES	BGIOSGA008459
2	23210988	2	23300829	DEL	90470	99			YES	-
2	23407502	2	23409773	DEL	2396	99		YES		-
2	23424343	2	23443519	DEL	19484	99		YES		BGIOSGA008465
2	23453445	2	23453790	CTX	NA	99			YES	-
2	23607358	2	23632401	DEL	24956	99		YES		-
1	5786249	2	23995210	CTX	NA	99			YES	BGIOSGA002189
1	5786249	2	23995723	CTX	NA	99			YES	BGIOSGA002189
1	12028787	2	23852508	CTX	NA	99	YES			-
1	12028787	2	23853092	CTX	NA	99			YES	-
2	10241715	2	23852697	INV	13611021	99	YES			-
2	10241715	2	23853309	INV	13611072	99			YES	-
2	23698984	2	23700651	DEL	1612	99	YES			BGIOSGA006205
2	23811459	2	23815070	ITX	2737	99			YES	-
2	23813965	2	23830525	ITX	15673	99	YES			-
2	23813965	2	23830553	ITX	15702	99		YES		-
2	23854669	2	23857792	DEL	3193	99		YES		BGIOSGA008483
2	23855482	2	23858648	ITX	2149	99		YES		BGIOSGA008483
2	23857678	2	23858823	DEL	1270	99	YES			BGIOSGA008483
2	24225968	2	24226018	DEL	788	99			YES	-
2	24227161	2	24227387	DEL	686	99			YES	-
2	24437051	2	24459196	INV	21690	99			YES	-
2	24463261	2	24469368	DEL	5981	99			YES	-
2	24478901	2	24501810	DEL	22864	99	YES			-
2	24673074	2	24673763	DEL	601	99			YES	-
2	24724181	2	24785106	DEL	60933	99	YES			-
2	24727047	2	24756823	DEL	29766	99	YES			-
2	24727335	2	24776967	ITX	48550	99	YES			-
2	24727335	2	24776974	ITX	48514	99		YES		-
2	24728466	2	24777869	DEL	49513	99			YES	-
2	24830613	2	24858491	ITX	26878	99			YES	-
2	24833843	2	24868272	ITX	33640	99		YES		BGIOSGA008537
2	24834226	2	24868963	DEL	34741	99		YES		BGIOSGA008537
2	24844811	2	24922464	ITX	76661	99		YES		BGIOSGA006126
2	24880009	2	24926385	DEL	46433	99		YES		-
2	24953586	2	24968372	DEL	14703	99			YES	BGIOSGA008545
2	24990437	2	24993183	DEL	2692	99			YES	-
2	24990972	2	25015333	ITX	23279	99		YES		-
2	24991674	2	25015850	DEL	24299	99		YES		-
2	25043627	2	25051599	DEL	9064	99		YES		BGIOSGA008551
2	25041983	2	25055221	ITX	11521	99		YES		BGIOSGA008551
2	25066728	2	25070891	DEL	4258	99		YES		-
2	25044117	2	25073385	DEL	30550	99		YES		BGIOSGA008551
2	25055221	2	25135582	DEL	80455	99		YES		BGIOSGA008552
2	25055367	2	25135949	ITX	79446	99		YES		BGIOSGA008552
2	25127211	2	25128101	ITX	-369	99			YES	-
2	25186104	2	25205276	DEL	19170	99		YES		-
2	25186104	2	25205786	DEL	19326	99		YES		-
2	25216855	2	25219598	DEL	2848	99	YES			-
2	25216860	2	25219598	DEL	2836	99		YES		-
2	25225207	2	25235453	DEL	10169	99			YES	BGIOSGA008565
2	25252641	2	25255395	DEL	2900	99		YES		-
2	25278404	2	25279316	DEL	803	99		YES		BGIOSGA008573
2	25395179	2	25401421	DEL	6355	99		YES		BGIOSGA008582
2	3436273	2	25648423	DEL	22212086	99	YES			-
2	18815056	2	25655040	INV	6839597	99			YES	-
2	25412729	2	25500973	INV	87853	99		YES		BGIOSGA008585
2	25413352	2	25500973	INV	87227	99		YES		BGIOSGA008585
2	25443313	2	25447435	DEL	4317	99		YES		-
2	25464853	2	25469389	DEL	4727	99		YES		-
2	25474403	2	25479001	DEL	4657	99		YES		BGIOSGA006085
2	25503257	2	25504390	DEL	1270	99		YES		-
2	25506937	2	25509134	DEL	2261	99		YES		BGIOSGA006081
2	25533967	2	25534658	DEL	608	99		YES		-
2	25578354	2	25581411	DEL	3055	99	YES			BGIOSGA006075
2	25604993	2	25606027	DEL	905	99			YES	-
2	25644322	2	25646046	DEL	1713	99	YES			BGIOSGA006072
2	25645039	2	25646046	DEL	1133	99			YES	-
2	25707854	2	25709047	DEL	1339	99			YES	BGIOSGA006067
2	25873169	2	25901860	DEL	28766	99			YES	BGIOSGA008613
1	9055968	2	26105311	CTX	NA	99			YES	-
1	9332078	2	26105311	CTX	NA	99			YES	BGIOSGA003173
2	15150434	2	25971384	INV	10820389	99			YES	-
2	19623446	2	26120957	INV	6496942	99			YES	-
2	19624370	2	26104945	INV	6479945	99	YES			-
2	19625856	2	26118577	INV	6492241	99		YES		-
2	19626967	2	26116698	INV	6489350	99		YES		BGIOSGA006400
2	25946981	2	25981247	DEL	34245	99		YES		BGIOSGA008615
2	26010228	2	26015721	DEL	5589	99		YES		-
2	26038814	2	26039252	DEL	601	99		YES		BGIOSGA008621
2	26044535	2	26046560	DEL	792	99	YES			-
2	26108749	2	26121922	DEL	13226	99	YES			-
1	37766752	2	26284213	CTX	NA	99			YES	BGIOSGA008630
2	26046823	2	26217209	ITX	169520	99	YES			BGIOSGA006046
2	26062239	2	26212826	DEL	150853	99	YES			-
2	26206590	2	26211332	DEL	4893	99	YES			BGIOSGA006040
2	26168094	2	26229052	DEL	59360	99			YES	-
2	26180740	2	26222160	ITX	35011	99			YES	-
2	26214276	2	26216577	INV	297	99	YES			BGIOSGA008627
2	26219307	2	26223444	DEL	4202	99	YES			BGIOSGA006038
2	26303773	2	26312814	DEL	9189	99			YES	-
2	26360355	2	26363059	DEL	2872	99		YES		BGIOSGA006028
2	26368481	2	26372570	DEL	4187	99	YES			BGIOSGA006027
2	26378558	2	26387908	DEL	9139	99			YES	-
2	26378996	2	26387908	DEL	9038	99		YES		-
2	26543765	2	26544329	DEL	656	99			YES	-
2	26553318	2	26554822	ITX	536	99	YES			-
1	21748003	2	26679693	CTX	NA	99		YES		-
1	37315904	2	27048388	CTX	NA	99			YES	BGIOSGA004622
2	1559104	2	26601557	INV	25041742	99		YES		BGIOSGA007202
2	17746453	2	26577827	INV	8830649	99		YES		-
2	26567194	2	26567378	ITX	-369	99			YES	-
2	26567194	2	26568250	ITX	-362	99			YES	-
2	26568332	2	26568692	ITX	-374	99			YES	-
2	26911038	2	26913356	DEL	2277	99		YES		-
2	26917112	2	26917488	DEL	1154	99		YES		-
2	26928048	2	26930088	DEL	1950	99			YES	-
2	26961215	2	26999143	DEL	37993	99			YES	-
2	27012180	2	27144325	ITX	131105	99	YES			-
2	27036026	2	27051197	ITX	14116	99	YES			-
1	14959114	2	27452031	CTX	NA	99			YES	BGIOSGA001716
1	36989689	2	27373239	CTX	NA	99			YES	BGIOSGA008688
1	37765632	2	27373239	CTX	NA	99			YES	BGIOSGA008688
2	14423732	2	27373239	CTX	NA	99			YES	BGIOSGA008688
2	27586053	2	27588295	DEL	2263	99			YES	-
2	27728116	2	27729115	DEL	1051	99	YES			-
2	27819369	2	27819881	DEL	626	99			YES	-
2	27801135	2	27940772	ITX	137873	99	YES			BGIOSGA005938
2	28053000	2	28053976	DEL	892	99		YES		-
2	28353662	2	28354068	DEL	559	99	YES			-
2	28496520	2	28497411	DEL	901	99			YES	-
2	28530373	2	28534897	DEL	4574	99			YES	-
2	28607290	2	28621046	DEL	13934	99			YES	-
2	29068263	2	29068646	DEL	592	99		YES		-
2	29071388	2	29072708	DEL	1478	99			YES	-
1	42776036	2	29300783	CTX	NA	99			YES	-
1	20801361	2	29473175	CTX	NA	99			YES	-
2	29468266	2	29469347	DEL	997	99			YES	BGIOSGA005847
2	29471008	2	29472126	DEL	1307	99		YES		BGIOSGA008806
2	26620108	2	29961910	DEL	3341940	99			YES	BGIOSGA006007
2	29888113	2	29898017	DEL	9841	99	YES			BGIOSGA005826
1	29797925	2	30529498	CTX	NA	99			YES	BGIOSGA004137
2	6417989	2	30529498	CTX	NA	99			YES	BGIOSGA006938
2	27909169	2	30708375	INV	2798202	99			YES	-
2	30145105	2	30168977	DEL	23797	99		YES		BGIOSGA008839
2	30432232	2	30446736	ITX	13570	99			YES	-
2	30574985	2	30575869	DEL	894	99	YES			-
2	30737774	2	30738147	DEL	590	99		YES		-
1	26769909	2	30912175	CTX	NA	99			YES	-
2	19498236	2	31015083	ITX	11515012	99			YES	-
2	30297428	2	31191041	DEL	894227	99			YES	-
2	30821666	2	30822224	DEL	654	99		YES		BGIOSGA005781
2	30841633	2	30858172	DEL	16470	99			YES	-
2	30955396	2	30966346	DEL	11080	99	YES			-
2	30965379	2	31009698	ITX	43256	99	YES			-
2	31061875	2	31062930	DEL	923	99			YES	BGIOSGA005769
2	31063169	2	31063981	DEL	632	99			YES	BGIOSGA005768
2	31070098	2	31075231	DEL	4984	99	YES			BGIOSGA008891
2	31126669	2	31127427	DEL	791	99	YES			-
1	44835386	2	31424976	CTX	NA	99			YES	BGIOSGA000185
2	16815447	2	31622021	INV	14806019	99			YES	-
2	31620376	2	31622021	ITX	281	99			YES	BGIOSGA005734
2	31622021	2	31623635	DEL	1503	99			YES	BGIOSGA005734
2	16815447	2	31623949	INV	14808084	99			YES	-
2	31621448	2	31624690	DEL	3515	99			YES	BGIOSGA005734
2	31271161	2	31287765	DEL	16557	99	YES			-
2	31271143	2	31287765	DEL	16556	99		YES		-
2	31272489	2	31272825	DEL	568	99			YES	-
2	31322610	2	31333547	DEL	11047	99	YES			BGIOSGA008907
2	31382220	2	31383982	DEL	1867	99			YES	-
2	31385938	2	31388014	DEL	1996	99			YES	-
2	31407818	2	31410132	DEL	2404	99		YES		-
2	31411315	2	31416138	ITX	3696	99	YES			BGIOSGA005747
2	31422965	2	31429489	DEL	6900	99			YES	BGIOSGA005745
2	31527996	2	31570970	ITX	41986	99			YES	BGIOSGA008916
2	31644106	2	31655962	DEL	11704	99			YES	BGIOSGA005732
1	36989689	2	32300462	CTX	NA	99			YES	BGIOSGA005687
2	18721773	2	32084032	INV	13361757	99			YES	-
1	42776036	2	32238224	CTX	NA	99			YES	BGIOSGA005694
2	29300940	2	32238797	INV	2937348	99			YES	-
2	31695655	2	31697663	DEL	1937	99			YES	-
2	31798394	2	31798487	DEL	562	99		YES		BGIOSGA005725
2	32008581	2	32013635	INV	4561	99			YES	BGIOSGA008955
[truncated: 9,229 more rows]

## Sheet: JBT-line9
#Chr1	Pos1	Chr2	Pos2	Type	Size	Score	ONLY_JBT 36/14	ONLY_LINE-9	BOTH	GENE
1	27621	1	27916	ITX	-364	99			YES	-
1	112887	1	115808	ITX	1796	99	YES			BGIOSGA002583
1	176324	1	194343	DEL	17949	99			YES	-
1	228140	1	229196	DEL	1201	99	YES			-
1	229155	1	230260	DEL	1062	99		YES		BGIOSGA002591
1	240964	1	241279	ITX	-388	99			YES	-
1	244197	1	256236	ITX	11111	99			YES	BGIOSGA002593
1	244475	1	256633	DEL	12136	99			YES	BGIOSGA002593
1	244688	1	259902	ITX	14244	99	YES			BGIOSGA002593
1	244688	1	259955	ITX	14279	99		YES		BGIOSGA002593
1	246905	1	263255	DEL	16439	99			YES	BGIOSGA002594
1	248412	1	268661	DEL	20309	99	YES			BGIOSGA002594
1	248413	1	268661	DEL	20244	99		YES		BGIOSGA002594
1	280607	1	298494	DEL	17926	99			YES	-
1	311255	1	313265	DEL	1969	99			YES	BGIOSGA002557
1	314041	1	317128	ITX	1140	99			YES	BGIOSGA002556
1	318239	1	319089	DEL	1120	99		YES		-
1	319758	1	326930	DEL	7319	99			YES	BGIOSGA002599
1	320271	1	327569	ITX	5881	99			YES	BGIOSGA002599
1	332624	1	334695	DEL	1937	99			YES	-
1	389150	1	398927	ITX	8756	99	YES			BGIOSGA002602
1	390853	1	412196	DEL	21523	99		YES		BGIOSGA002602
1	390937	1	412791	ITX	20790	99		YES		BGIOSGA002602
1	450458	1	459137	DEL	8598	99			YES	-
1	457506	1	521441	ITX	62645	99		YES		BGIOSGA002604
1	451765	1	476597	DEL	24729	99		YES		-
1	491884	1	517723	DEL	26130	99		YES		BGIOSGA002606
1	615795	1	618011	DEL	2164	99	YES			BGIOSGA002619
1	642898	1	644267	DEL	1439	99	YES			-
1	668370	1	678560	DEL	10131	99			YES	BGIOSGA002625
1	724572	1	744591	ITX	19069	99			YES	BGIOSGA002535
1	725714	1	745861	DEL	20147	99	YES			BGIOSGA002535
1	747933	1	748376	DEL	634	99			YES	-
1	780244	1	800612	DEL	20357	99			YES	BGIOSGA002529
1	782743	1	803258	ITX	19011	99		YES		BGIOSGA002528
1	793895	1	804586	DEL	10833	99	YES			-
1	798689	1	821002	DEL	19930	99			YES	-
1	798689	1	822459	DEL	23652	99			YES	-
1	823379	1	823513	CTX	NA	99			YES	-
1	833069	1	842918	ITX	8729	99			YES	-
1	833882	1	843142	DEL	9176	99			YES	BGIOSGA002636
1	834788	1	843718	ITX	7861	99			YES	BGIOSGA002636
1	835145	1	843980	DEL	8900	99			YES	BGIOSGA002636
1	835529	1	844693	ITX	8122	99			YES	BGIOSGA002636
1	871137	1	918603	DEL	47035	99		YES		BGIOSGA002639
1	893927	1	899214	DEL	5221	99			YES	-
1	951452	1	1038734	ITX	85605	99			YES	BGIOSGA002518
1	949512	1	1036854	ITX	86084	99			YES	BGIOSGA002519
1	927401	1	999854	DEL	72572	99			YES	BGIOSGA002523
1	943877	1	1031267	DEL	87428	99	YES			BGIOSGA002519
1	945464	1	1032627	ITX	86191	99		YES		BGIOSGA002519
1	956053	1	1041596	DEL	85763	99		YES		BGIOSGA002646
1	972648	1	973912	DEL	1390	99			YES	-
1	975061	1	1012837	ITX	36839	99		YES		-
1	984051	1	984937	DEL	1012	99	YES			-
1	984050	1	984937	DEL	974	99		YES		-
1	1050064	1	1057699	DEL	7679	99		YES		BGIOSGA002650 ; BGIOSGA002510
1	1050786	1	1058616	ITX	6017	99			YES	BGIOSGA002650
1	1051799	1	1058616	ITX	6012	99		YES		BGIOSGA002650
1	1056116	1	1059225	DEL	3165	99			YES	-
1	1068611	1	1068946	ITX	314	99			YES	BGIOSGA002652
1	1068611	1	1070113	ITX	157	99			YES	BGIOSGA002652
1	1125723	1	1126352	DEL	782	99			YES	-
1	1134192	1	1151431	DEL	17251	99			YES	-
1	1153102	1	1162291	DEL	9350	99			YES	-
1	1173460	1	1175276	DEL	1859	99		YES		BGIOSGA002505
1	1255273	1	1255493	ITX	-379	99			YES	-
1	1255698	1	1256050	ITX	-370	99			YES	-
1	1296043	1	1307702	ITX	10361	99			YES	BGIOSGA002659
1	1505394	1	1506350	DEL	1080	99			YES	BGIOSGA002664
1	1632166	1	1633687	ITX	335	99			YES	BGIOSGA002486
1	1644399	1	1645802	DEL	1452	99	YES			-
1	1885571	1	1887411	DEL	1894	99			YES	BGIOSGA002467
1	1919538	1	1980776	DEL	61331	99			YES	BGIOSGA002701
1	1936945	1	1945926	ITX	7921	99			YES	-
1	2003553	1	2007110	DEL	3736	99			YES	-
1	2272959	1	2274779	DEL	2082	99		YES		-
1	2277911	1	2279145	DEL	1398	99		YES		BGIOSGA002446
1	2281661	1	2282640	DEL	1105	99		YES		-
1	2289259	1	2289768	DEL	744	99		YES		-
1	2293219	1	2293964	DEL	856	99		YES		-
1	2295473	1	2297869	DEL	2391	99		YES		-
1	2343003	1	2380463	ITX	36530	99		YES		BGIOSGA002725
1	2348632	1	2349474	INV	32514	99		YES		BGIOSGA002726
1	2317036	1	2500109	INV	182497	99		YES		BGIOSGA002441
1	2318246	1	2500109	INV	181178	99		YES		BGIOSGA002441
1	2523911	1	2548867	ITX	23886	99		YES		BGIOSGA002743
1	2525314	1	2550083	DEL	25161	99		YES		-
1	2523822	1	2548220	DEL	24431	99		YES		BGIOSGA002743
1	2518554	1	2532559	ITX	12539	99		YES		-
1	2521730	1	2543818	DEL	22147	99		YES		BGIOSGA002742
1	2522129	1	2546593	ITX	23475	99		YES		BGIOSGA002742 ; BGIOSGA002743
1	2536188	1	2537735	DEL	1472	99		YES		-
1	2552371	1	2557475	DEL	5182	99		YES		-
1	2554685	1	2568394	ITX	12601	99		YES		-
1	2582301	1	2588377	DEL	6122	99			YES	-
1	2602895	1	2662550	DEL	59714	99	YES			BGIOSGA002748
1	2634900	1	2637801	DEL	2321	99	YES			BGIOSGA002751 ; BGIOSGA002425
1	2634900	1	2639866	DEL	5009	99	YES			BGIOSGA002751 ; BGIOSGA002425
1	2643645	1	2644549	DEL	952	99	YES			-
1	2703023	1	2712963	DEL	10001	99	YES			BGIOSGA002757
1	2829486	1	2846312	ITX	15909	99	YES			BGIOSGA002411
1	2844858	1	2847837	ITX	1899	99			YES	-
1	2863259	1	2949845	DEL	84441	99	YES			BGIOSGA002764
1	2893087	1	2931538	DEL	38297	99		YES		-
1	2869817	1	2887201	DEL	17461	99		YES		BGIOSGA002765
1	2895335	1	2952475	ITX	54095	99	YES			-
1	2977765	1	2983780	DEL	6169	99			YES	BGIOSGA002774
1	2987585	1	2995520	ITX	6849	99			YES	BGIOSGA002775 ; BGIOSGA002404
1	2988217	1	2995708	DEL	7550	99			YES	BGIOSGA002775 ; BGIOSGA002404
1	2989272	1	2996595	ITX	6426	99			YES	BGIOSGA002404
1	2989272	1	2996900	ITX	6503	99			YES	BGIOSGA002404
1	2991212	1	2997219	DEL	6304	99		YES		BGIOSGA002404 ; BGIOSGA002403
1	2993009	1	2999407	ITX	5335	99	YES			BGIOSGA002403
1	2993009	1	2999453	ITX	5372	99		YES		BGIOSGA002403
1	2994040	1	2999511	DEL	5528	99			YES	BGIOSGA002403 ; BGIOSGA002776
1	3005276	1	3011378	ITX	4882	99		YES		BGIOSGA002400
1	3016170	1	3017644	DEL	1943	99			YES	-
1	3045932	1	3064609	ITX	17667	99	YES			BGIOSGA002396
1	3074703	1	3094137	DEL	20194	99	YES			BGIOSGA002779
1	3095472	1	3100864	DEL	6154	99		YES		-
1	3081401	1	3083702	DEL	2459	99	YES			BGIOSGA002393
1	3141531	1	3154159	ITX	11741	99		YES		BGIOSGA002784
1	3139311	1	3208234	DEL	68931	99		YES		-
1	3159467	1	3217088	ITX	56678	99	YES			BGIOSGA002390
1	3161164	1	3218520	ITX	56306	99	YES			BGIOSGA002389
1	3161618	1	3218729	DEL	57152	99			YES	BGIOSGA002389
1	3203760	1	3214426	DEL	10896	99		YES		BGIOSGA002790
1	3224115	1	3272859	DEL	49550	99			YES	BGIOSGA002792
1	3238693	1	3240902	ITX	1275	99	YES			-
1	3246202	1	3246899	DEL	627	99	YES			BGIOSGA002796
1	3249149	1	3249725	DEL	731	99			YES	BGIOSGA002796
1	3258272	1	3259718	DEL	1497	99			YES	BGIOSGA002797
1	3254248	1	3284664	ITX	28820	99			YES	BGIOSGA002797
1	3280686	1	3287706	DEL	7112	99			YES	BGIOSGA002802
1	3288285	1	3288938	DEL	661	99			YES	BGIOSGA002803 ; BGIOSGA002804
1	3280879	1	3291885	ITX	9990	99			YES	BGIOSGA002802
1	3282449	1	3293361	DEL	11029	99	YES			BGIOSGA002803
1	3295309	1	3295968	DEL	763	99			YES	BGIOSGA002383
1	3299460	1	3354816	INV	54924	99			YES	BGIOSGA002381
1	3300825	1	3354816	INV	54236	99			YES	-
1	3311418	1	3313053	DEL	1503	99			YES	BGIOSGA002380 ; BGIOSGA002806
1	3333213	1	3341935	DEL	8786	99			YES	-
1	3393841	1	3398642	DEL	5151	99			YES	-
1	3698880	1	3701476	DEL	3146	99			YES	-
1	790679	1	3974152	DEL	3183399	99		YES		-
1	802472	1	3974360	ITX	3170753	99			YES	BGIOSGA002526
1	2264181	1	4087930	INV	3892137	99		YES		BGIOSGA002448
1	3703740	1	3712789	DEL	9842	99			YES	-
1	3716142	1	3725892	DEL	10068	99			YES	BGIOSGA002336
1	3721886	1	3735534	ITX	178741	99		YES		BGIOSGA002842
1	3792979	1	3799373	DEL	6209	99			YES	-
1	3905445	1	3929803	DEL	24469	99	YES			BGIOSGA002312
1	3928923	1	3932379	DEL	3815	99			YES	BGIOSGA002309
1	3919727	1	3929681	ITX	8931	99	YES			-
1	3961085	1	3961859	DEL	905	99			YES	-
1	3993944	1	4059700	DEL	65696	99			YES	-
1	3994953	1	4060562	ITX	64554	99			YES	-
1	4035583	1	4043618	DEL	8202	99			YES	-
1	4052038	1	4063336	DEL	11450	99		YES		BGIOSGA002303
1	4170823	1	4177462	ITX	5579	99	YES			BGIOSGA002865
1	4176676	1	4178670	DEL	2149	99	YES			BGIOSGA002293
1	4176674	1	4178670	DEL	2183	99		YES		BGIOSGA002293
1	4208957	1	4227657	DEL	18737	99	YES			-
1	4239274	1	4249089	ITX	8746	99			YES	-
1	4239274	1	4249078	ITX	8793	99		YES		-
1	4249166	1	4290321	ITX	40103	99	YES			BGIOSGA002870
1	4251904	1	4301809	ITX	48934	99	YES			BGIOSGA002288
1	4253694	1	4303576	DEL	49992	99	YES			BGIOSGA002288
1	4253838	1	4304311	ITX	49384	99	YES			BGIOSGA002288
1	4305510	1	4306059	DEL	3828	99			YES	BGIOSGA002284
1	4256654	1	4309506	DEL	52977	99	YES			-
1	4278106	1	4310649	ITX	31542	99	YES			BGIOSGA002871
1	4273744	1	4274462	DEL	1332948	99			YES	-
1	4286911	1	4325776	DEL	39593	99			YES	BGIOSGA002872
1	4278021	1	4287352	DEL	9452	99		YES		BGIOSGA002871
1	4281484	1	4314102	DEL	32724	99	YES			-
1	4298161	1	4347549	DEL	49472	99	YES			-
1	4331576	1	4333218	DEL	1465	99			YES	BGIOSGA002281
1	4347423	1	4348709	DEL	1121	99			YES	BGIOSGA002279
1	4349805	1	4350520	DEL	881	99			YES	BGIOSGA002874
1	222887	1	5145503	INV	4922234	99			YES	BGIOSGA002590
1	222887	1	5145789	INV	4922981	99			YES	BGIOSGA002590
1	4422755	1	4423175	DEL	617	99	YES			BGIOSGA002879
1	4422745	1	4423175	DEL	684	99		YES		BGIOSGA002879
1	4434433	1	4434967	DEL	28906	99			YES	-
1	4434433	1	4495495	DEL	61145	99			YES	-
1	4499306	1	4502695	DEL	3370	99			YES	BGIOSGA002268
1	4761955	1	4762791	DEL	930	99	YES			-
1	4902269	1	4903171	DEL	1016	99	YES			BGIOSGA002241
1	4902283	1	4903171	DEL	990	99		YES		BGIOSGA002241
1	4940368	1	4944504	DEL	4094	99			YES	-
1	5141098	1	5142382	DEL	1340	99	YES			BGIOSGA002230
1	5141097	1	5142382	DEL	1307	99		YES		BGIOSGA002230
1	5162843	1	5168960	DEL	6054	99		YES		-
1	5320194	1	5321501	DEL	1044	99			YES	-
1	5341591	1	5346666	DEL	5117	99	YES			-
1	5457972	1	5467392	ITX	8674	99			YES	-
1	5458377	1	5468011	DEL	9669	99			YES	BGIOSGA002206
1	5594116	1	5595488	ITX	319	99			YES	-
1	5739928	1	5741201	INV	1002	99			YES	-
1	5773084	1	5774408	DEL	1469	99			YES	-
1	5858947	1	5859692	ITX	-389	99	YES			-
1	5948157	1	5951946	DEL	3683	99	YES			-
1	5976028	1	5976975	DEL	1093	99	YES			-
1	5991364	1	6075784	DEL	84518	99	YES			BGIOSGA002176
1	5991697	1	6076364	ITX	83609	99	YES			BGIOSGA002176
1	6010704	1	6011261	DEL	727	99		YES		-
1	6024201	1	6096241	DEL	71986	99		YES		-
1	6025308	1	6036962	DEL	11666	99		YES		-
1	6025608	1	6039147	ITX	12554	99		YES		-
1	6025939	1	6039657	DEL	13703	99		YES		-
1	6030687	1	6100155	DEL	69552	99	YES			-
1	6106549	1	6106965	DEL	628	99			YES	-
1	6126470	1	6152772	ITX	25409	99			YES	-
1	6145863	1	6153734	DEL	7739	99			YES	-
1	6172513	1	6173478	DEL	10172	99			YES	BGIOSGA002963
1	6172513	1	6173881	DEL	1426	99			YES	BGIOSGA002963
1	6172513	1	6188262	DEL	15760	99			YES	BGIOSGA002963
1	6173648	1	6173881	DEL	14172	99			YES	BGIOSGA002963
1	6174076	1	6188262	DEL	14290	99			YES	-
1	6259985	1	6296549	ITX	35541	99		YES		BGIOSGA002972
1	6261309	1	6298048	DEL	36821	99	YES			BGIOSGA002972 ; BGIOSGA002156
1	6261548	1	6298739	ITX	36187	99			YES	BGIOSGA002972 ; BGIOSGA002156
1	6262563	1	6307351	ITX	43710	99			YES	BGIOSGA002156
1	6310852	1	6318258	DEL	7503	99		YES		BGIOSGA002976
1	6314046	1	6318611	ITX	3525	99			YES	BGIOSGA002976
1	6811054	1	6821268	ITX	8774	99			YES	-
1	7191949	1	7196951	DEL	5061	99			YES	BGIOSGA002103
1	7275579	1	7279248	DEL	3735	99			YES	BGIOSGA003032
1	7391034	1	7391452	DEL	1200	99			YES	BGIOSGA002090
1	4404915	1	7721204	INV	3315873	99	YES			BGIOSGA002878
1	7485215	1	7489938	DEL	4838	99			YES	-
1	7486906	1	7499746	ITX	11800	99	YES			-
1	7540334	1	7547563	INV	6707	99	YES			-
1	7541408	1	7546540	DEL	5398	99	YES			-
1	7568503	1	7620642	ITX	50608	99	YES			BGIOSGA002088 ; BGIOSGA002087
1	7570124	1	7621959	ITX	50898	99	YES			BGIOSGA002087
1	7570803	1	7622776	DEL	51937	99	YES			BGIOSGA002087
1	7587597	1	7638538	DEL	52634	99	YES			BGIOSGA002085
1	7587597	1	7640217	DEL	53242	99	YES			BGIOSGA002085
1	7661726	1	7662100	DEL	605	99	YES			-
1	7693826	1	7701734	DEL	7935	99	YES			BGIOSGA002077
1	7702731	1	7713737	DEL	10880	99			YES	-
1	7917675	1	7959702	ITX	40625	99			YES	-
1	7920357	1	7956966	DEL	36874	99			YES	BGIOSGA002069
1	7987479	1	8012551	DEL	25030	99			YES	-
1	8014249	1	8031846	DEL	17657	99	YES			-
1	8016242	1	8018934	DEL	2884	99			YES	-
1	8048238	1	8050702	DEL	2423	99			YES	-
1	8063450	1	8066518	DEL	3234	99	YES			BGIOSGA003084 ; BGIOSGA002062
1	8217035	1	8252939	ITX	34814	99		YES		BGIOSGA002051
1	8227707	1	8228007	ITX	-340	99			YES	-
1	8248610	1	8253866	DEL	5246	99			YES	BGIOSGA002047
1	8254819	1	8255647	DEL	969	99		YES		BGIOSGA002047 ; BGIOSGA002046
1	8288279	1	8299500	ITX	10178	99		YES		-
1	8309148	1	8309599	DEL	670	99		YES		BGIOSGA003100
1	8352582	1	8367784	ITX	14260	99		YES		BGIOSGA002039 ; BGIOSGA003103
1	8354098	1	8369292	DEL	15224	99	YES			BGIOSGA002039 ; BGIOSGA003103
1	8370669	1	8390791	DEL	20385	99			YES	BGIOSGA003106
1	8369932	1	8421975	ITX	50631	99		YES		-
1	8372177	1	8423748	DEL	51627	99		YES		BGIOSGA003106
1	8432231	1	8451620	ITX	18473	99		YES		BGIOSGA002032 ; BGIOSGA002031
1	8446258	1	8446848	DEL	1213	99		YES		-
1	8491557	1	8496601	DEL	5067	99		YES		-
1	8447545	1	8631222	INV	183474	99	YES			BGIOSGA003116
1	8559543	1	8561009	ITX	518	99		YES		BGIOSGA002021
1	8574387	1	8610445	ITX	35005	99		YES		-
1	8604635	1	8611715	ITX	6039	99		YES		-
1	8606312	1	8626455	DEL	20090	99		YES		-
1	8608909	1	8628950	DEL	20117	99	YES			-
1	8698152	1	8700208	DEL	2160	99			YES	-
1	8736286	1	8764640	ITX	27416	99		YES		BGIOSGA002008
1	8806672	1	8824503	ITX	16863	99			YES	-
1	8833253	1	8834122	DEL	624	99			YES	-
1	3826396	1	8886206	DEL	5059591	99			YES	BGIOSGA002849
1	8851813	1	8854751	DEL	2801	99		YES		BGIOSGA003135
1	8865473	1	8917228	DEL	51886	99		YES		-
1	8866421	1	8918237	ITX	50795	99		YES		-
1	8924782	1	8924912	CTX	NA	99			YES	BGIOSGA003142
1	8928213	1	9002003	DEL	73951	99			YES	-
1	8960893	1	8992120	ITX	30214	99		YES		BGIOSGA001992
1	8961906	1	8993050	DEL	31247	99		YES		BGIOSGA001992
1	8963641	1	8995233	ITX	30375	99		YES		-
1	8964030	1	9061163	DEL	97216	99		YES		-
1	8995233	1	9061163	DEL	65931	99		YES		-
1	8972308	1	9012282	DEL	40143	99		YES		BGIOSGA003145
1	8998348	1	9028676	DEL	30497	99		YES		-
1	8998425	1	9029201	ITX	29825	99		YES		-
1	9017342	1	9067357	DEL	49984	99		YES		-
1	9025223	1	9075455	ITX	49117	99		YES		BGIOSGA003147
1	9033319	1	9080465	DEL	47141	99		YES		-
1	9043260	1	9043763	ITX	-376	99			YES	-
1	9044574	1	9046038	ITX	-368	99			YES	-
1	9044574	1	9047081	ITX	-376	99			YES	-
1	9044574	1	9050483	ITX	-137	99			YES	-
1	9046282	1	9048357	ITX	-354	99			YES	-
1	9054411	1	9054975	INV	-3	99			YES	-
1	9055399	1	9332051	ITX	273479	99			YES	-
1	9325491	1	9331082	DEL	6012	99		YES		BGIOSGA003172
1	9087404	1	9139510	DEL	52062	99		YES		BGIOSGA003152
1	9115813	1	9152545	DEL	36680	99		YES		BGIOSGA003155 ; BGIOSGA003156
1	9127563	1	9158755	ITX	30099	99		YES		-
1	9184293	1	9184440	ITX	-358	99			YES	BGIOSGA003163
1	9185694	1	9185913	ITX	-389	99			YES	-
1	9188521	1	9215937	DEL	27473	99		YES		BGIOSGA003164
1	9225236	1	9237531	ITX	10624	99			YES	BGIOSGA003167
1	9230668	1	9255950	ITX	24207	99		YES		BGIOSGA003168
1	9272495	1	9289607	DEL	17226	99		YES		-
1	9273367	1	9290515	ITX	16187	99		YES		-
1	9280618	1	9291782	ITX	10136	99		YES		BGIOSGA001975
1	9291896	1	9309326	ITX	16307	99		YES		-
1	9292874	1	9310218	DEL	17410	99		YES		-
1	9322185	1	9328512	DEL	6395	99		YES		-
1	9322583	1	9329010	ITX	5445	99		YES		-
1	9336791	1	9382502	INV	45289	99		YES		BGIOSGA003174
1	9378176	1	9382502	ITX	3184	99	YES			BGIOSGA003179
1	9340901	1	9396117	INV	54975	99	YES			BGIOSGA003175
1	9386592	1	9396117	ITX	8478	99			YES	BGIOSGA001970
1	9372278	1	9389914	INV	17111	99	YES			-
1	9372278	1	9390724	INV	17761	99	YES			-
1	9398567	1	9399737	DEL	1223	99		YES		-
1	9407790	1	9410700	ITX	1869	99		YES		-
1	9409966	1	9412511	DEL	2577	99		YES		-
1	9422527	1	9451874	DEL	29445	99		YES		BGIOSGA001965
1	9423288	1	9452790	ITX	28428	99		YES		BGIOSGA001965
1	9423678	1	9453046	DEL	29514	99		YES		BGIOSGA001965
1	9424608	1	9454161	ITX	28423	99		YES		BGIOSGA001965
1	9433597	1	9454223	DEL	20660	99		YES		-
1	9465604	1	9485147	DEL	19703	99	YES			-
1	9486128	1	9489799	DEL	3783	99	YES			BGIOSGA003181
1	9514965	1	9557442	ITX	41479	99		YES		-
1	9516602	1	9557690	DEL	41185	99		YES		-
1	9519455	1	9560476	DEL	41143	99		YES		-
1	9551566	1	9563180	DEL	11682	99		YES		-
1	9555328	1	9567186	ITX	10780	99		YES		-
1	9602316	1	9602815	ITX	-231	99		YES		BGIOSGA003188
1	9610969	1	9614387	DEL	3391	99			YES	-
1	9615040	1	9622158	ITX	6228	99	YES			BGIOSGA003190 ; BGIOSGA003191
1	9621826	1	9623503	DEL	1720	99			YES	-
1	9629807	1	9631439	ITX	596	99		YES		BGIOSGA003192
1	9704296	1	9707762	DEL	3565	99		YES		-
1	9751304	1	9755798	DEL	4450	99	YES			-
1	9761186	1	9776856	DEL	15693	99		YES		BGIOSGA001947
1	9796638	1	9800114	DEL	3447	99			YES	-
1	9811653	1	9852026	ITX	39208	99		YES		-
1	9857185	1	9866870	DEL	9332	99		YES		-
1	9857412	1	9875094	ITX	16540	99		YES		-
1	9858527	1	9876081	DEL	17590	99			YES	-
1	9894927	1	9898539	ITX	2604	99			YES	BGIOSGA001939
1	9895414	1	9900261	DEL	4743	99			YES	BGIOSGA001939
1	9904647	1	9968409	ITX	62750	99		YES		-
1	9905020	1	9968409	ITX	62652	99			YES	-
1	9921972	1	9968716	DEL	47601	99		YES		-
1	9959223	1	9975338	ITX	15109	99		YES		-
1	9996588	1	10009286	ITX	11763	99		YES		BGIOSGA001933
1	9997793	1	10010483	DEL	12719	99			YES	-
1	10061903	1	10067098	DEL	5156	99			YES	BGIOSGA003216
1	10062139	1	10070625	ITX	7601	99		YES		BGIOSGA003216
1	10065233	1	10082664	DEL	17960	99		YES		-
1	10064023	1	10089245	ITX	23492	99		YES		BGIOSGA003216
1	10066925	1	10118016	DEL	51157	99			YES	-
1	10104281	1	10105550	DEL	1268	99		YES		BGIOSGA003220 ; BGIOSGA003221
1	10136023	1	10146282	DEL	10277	99		YES		BGIOSGA003222
1	10145878	1	10201883	DEL	55904	99			YES	BGIOSGA003224
1	10158316	1	10206807	DEL	48446	99		YES		-
1	10235359	1	10236467	INV	-118	99			YES	-
1	10244613	1	10245724	DEL	939	99	YES			BGIOSGA001919 ; BGIOSGA001918
1	1540790	1	10342018	INV	8800237	99			YES	-
1	1540790	1	10343929	INV	8802736	99			YES	-
1	10307445	1	10341162	DEL	34078	99			YES	-
1	10218384	1	10251939	DEL	33554	99			YES	BGIOSGA003230
1	10237963	1	10256330	DEL	18311	99		YES		BGIOSGA003231
1	10238962	1	10256994	ITX	17096	99		YES		BGIOSGA003231
1	10251882	1	10258127	DEL	6363	99			YES	BGIOSGA001917
1	10275579	1	10277749	DEL	2184	99			YES	-
1	10466868	1	10470169	DEL	3183	99	YES			-
1	10540793	1	10546437	DEL	5778	99	YES			BGIOSGA001906
1	10612342	1	10618206	DEL	6013	99	YES			-
1	7024472	1	10702004	ITX	3676059	99		YES		BGIOSGA002116 ; BGIOSGA002115
1	10683829	1	10684829	DEL	1039	99	YES			-
1	10687596	1	10688543	DEL	1073	99			YES	-
1	10744693	1	10747018	DEL	2457	99			YES	BGIOSGA001893
1	10822589	1	10826383	DEL	3960	99		YES		-
1	10970308	1	10970891	DEL	704	99			YES	-
1	10982119	1	10982587	DEL	623	99	YES			BGIOSGA003271
1	11090697	1	11121340	DEL	30593	99		YES		BGIOSGA003280
1	11101810	1	11103302	ITX	557	99			YES	-
1	11127705	1	11132174	DEL	4400	99			YES	-
1	3792516	1	11159709	INV	7366679	99			YES	-
1	11225347	1	11241320	DEL	15962	99			YES	-
1	11226331	1	11242381	ITX	15176	99			YES	-
1	11235505	1	11242647	DEL	7235	99		YES		-
1	11260336	1	11261794	DEL	1871	99		YES		-
1	11282305	1	11290558	DEL	8422	99		YES		BGIOSGA003291
1	11306719	1	11307344	DEL	865	99	YES			-
1	11424094	1	11429655	ITX	4196	99		YES		-
1	11484728	1	11485678	DEL	1051	99		YES		BGIOSGA001862
1	11507524	1	11542741	DEL	35178	99			YES	BGIOSGA003309
1	11585132	1	11586341	DEL	1404	99		YES		-
1	11663167	1	11665126	DEL	2002	99			YES	-
1	11880599	1	11883039	DEL	2382	99			YES	-
1	11885163	1	11956376	DEL	71677	99			YES	-
1	12056131	1	12057534	DEL	1200	99			YES	-
1	12085978	1	12086941	DEL	1100	99			YES	BGIOSGA003332
1	12154303	1	12160074	DEL	5476	99			YES	-
1	12154783	1	12160074	DEL	5372	99			YES	-
1	12247800	1	12250452	DEL	2872	99	YES			-
1	12262980	1	12263552	DEL	628	99	YES			-
1	12271024	1	12271534	DEL	807	99		YES		-
1	8542798	1	12561754	INV	4018418	99			YES	-
1	12414687	1	12415979	DEL	1423	99			YES	-
1	12443915	1	12461898	ITX	16983	99		YES		-
1	12602760	1	12604390	DEL	1310	99			YES	-
1	12634623	1	12637558	DEL	3052	99			YES	-
1	12676488	1	12678496	DEL	2082	99	YES			BGIOSGA001799
1	12309164	1	12965936	INV	655803	99		YES		-
1	12309164	1	12966929	INV	657673	99		YES		-
1	12309164	1	12988637	INV	679161	99		YES		-
1	12964861	1	12988637	ITX	22711	99		YES		BGIOSGA003369
1	12684125	1	12689620	DEL	5490	99	YES			-
1	12687472	1	12696546	DEL	9168	99	YES			-
1	12731352	1	12732910	DEL	1500	99		YES		-
1	13005601	1	13011016	DEL	5504	99			YES	-
1	13070282	1	13130027	ITX	58725	99	YES			BGIOSGA003373
1	13070578	1	13130228	DEL	59642	99			YES	BGIOSGA003373
1	13193741	1	13199130	ITX	4609	99			YES	-
1	13193741	1	13199426	ITX	4740	99			YES	-
1	13200695	1	13202315	DEL	1569	99			YES	-
1	13208694	1	13233597	DEL	24823	99			YES	-
1	13251502	1	13265690	ITX	13077	99			YES	-
1	13270409	1	13367920	ITX	92381	99		YES		-
1	13278733	1	13283904	DEL	5168	99		YES		-
1	13281476	1	13286589	DEL	5218	99		YES		-
1	13306068	1	13343610	ITX	36598	99		YES		BGIOSGA001785
1	13336254	1	13368966	DEL	32690	99			YES	BGIOSGA003387
1	13393072	1	13414809	DEL	21446	99			YES	BGIOSGA001778
1	13393318	1	13414809	DEL	21318	99			YES	BGIOSGA001778
1	13422741	1	13434410	ITX	10681	99			YES	-
1	13428144	1	13439989	ITX	10845	99			YES	-
1	13456846	1	13475645	ITX	17850	99			YES	BGIOSGA003389
1	13462023	1	13486880	ITX	23881	99	YES			-
1	13462402	1	13487073	DEL	24734	99			YES	-
1	13498180	1	13591857	INV	93237	99		YES		-
1	13503532	1	13504114	DEL	669	99			YES	-
1	13504677	1	13505373	DEL	903	99			YES	-
1	13505719	1	13510590	DEL	4818	99			YES	-
1	13584608	1	13662622	INV	77523	99			YES	-
1	13601018	1	13641250	ITX	39152	99			YES	-
1	13643719	1	13745172	ITX	100711	99	YES			BGIOSGA001766 ; BGIOSGA003393
1	13643719	1	13749410	ITX	104723	99		YES		BGIOSGA001766 ; BGIOSGA003393
1	13745172	1	13748793	DEL	3680	99		YES		BGIOSGA001764
1	13669955	1	13696610	DEL	26582	99			YES	-
1	13754263	1	13766580	DEL	12298	99			YES	-
1	13818415	1	13835617	DEL	17297	99			YES	-
1	13889078	1	13899155	ITX	9213	99			YES	BGIOSGA001757
1	13895231	1	13918891	DEL	23785	99			YES	BGIOSGA001756
1	13956284	1	13970685	DEL	14413	99			YES	-
1	14006764	1	14009215	DEL	2321	99			YES	-
1	14053089	1	14055718	DEL	3736	99	YES			-
1	14066475	1	14069766	DEL	3444	99	YES			-
1	14080522	1	14083123	DEL	2711	99			YES	-
1	14114480	1	14115466	ITX	-381	99			YES	-
1	14134743	1	14136160	DEL	1367	99			YES	-
1	14205862	1	14218436	INV	11364	99			YES	-
1	14210761	1	14218436	INV	7166	99			YES	-
1	14239604	1	14240581	DEL	1034	99	YES			BGIOSGA003420
1	14337737	1	14340725	DEL	3040	99	YES			-
1	14382951	1	14405244	ITX	21341	99			YES	-
1	14389449	1	14404764	DEL	15457	99			YES	-
1	14439464	1	14463858	DEL	24461	99			YES	-
1	14443614	1	14460608	DEL	17150	99	YES			-
1	14459481	1	14504477	DEL	45055	99			YES	-
1	14473405	1	14475040	DEL	1706	99	YES			-
1	14552480	1	14554170	DEL	1776	99	YES			BGIOSGA003429
1	14552484	1	14554170	DEL	1726	99		YES		BGIOSGA003429
1	14601160	1	14602972	DEL	1877	99			YES	BGIOSGA003433
1	14644986	1	14654562	DEL	9586	99			YES	-
1	9055121	1	14783886	INV	5728409	99			YES	-
1	9055121	1	14784466	INV	8820715	99			YES	-
1	14656103	1	14695646	DEL	39516	99	YES			-
1	14675604	1	14703585	DEL	27515	99		YES		BGIOSGA003438
1	14678909	1	14706317	ITX	26484	99		YES		BGIOSGA003439
1	14684110	1	14706694	DEL	22693	99		YES		-
1	14685134	1	14707786	ITX	21567	99		YES		BGIOSGA003440
1	14728911	1	14762147	DEL	33262	99		YES		BGIOSGA001727
1	14765676	1	14767155	INV	1784	99			YES	-
1	14765676	1	14873458	INV	107787	99		YES		-
1	14873087	1	14886911	ITX	11864	99	YES			-
1	14794835	1	14803914	DEL	9204	99			YES	BGIOSGA001725
1	14818714	1	14869285	INV	50070	99			YES	-
1	14818714	1	14869830	INV	50190	99		YES		-
1	14871544	1	14872065	DEL	543	99	YES			-
1	14908897	1	14909262	INV	-133	99		YES		-
1	14932119	1	14975650	ITX	42420	99		YES		-
1	14933377	1	14975804	DEL	42581	99		YES		-
1	14979499	1	14988902	ITX	8374	99		YES		BGIOSGA003448
1	14983808	1	15015857	DEL	32076	99			YES	-
1	15042045	1	15053667	DEL	11335	99			YES	-
1	15042486	1	15053667	DEL	80668	99			YES	-
1	15070427	1	15074236	ITX	2841	99			YES	BGIOSGA003453
1	15070751	1	15075653	DEL	4778	99			YES	BGIOSGA003453
1	15074236	1	15075653	DEL	1270	99			YES	BGIOSGA003453
1	15097906	1	15101366	DEL	3480	99		YES		BGIOSGA001709
1	15102357	1	15109512	DEL	7209	99		YES		BGIOSGA001709
1	15111462	1	15120963	DEL	9510	99		YES		BGIOSGA001708
1	15132648	1	15169806	ITX	36204	99			YES	-
1	15134948	1	15170428	DEL	35395	99			YES	-
1	15135337	1	15142986	ITX	6576	99			YES	-
1	15136269	1	15143840	ITX	6536	99			YES	-
1	15167945	1	15175408	ITX	6397	99	YES			-
1	15176487	1	15194523	ITX	17061	99			YES	-
1	15178897	1	15198943	ITX	19046	99			YES	-
1	15179635	1	15199761	DEL	20058	99			YES	-
1	15224497	1	15225206	DEL	780	99			YES	-
1	15245804	1	15248805	ITX	2021	99	YES			BGIOSGA003458
1	15247027	1	15249332	DEL	2451	99			YES	BGIOSGA003459
1	15251905	1	15254032	DEL	2272	99			YES	BGIOSGA001706
1	15257174	1	15257795	DEL	787	99			YES	-
1	15263158	1	15264999	DEL	1978	99	YES			-
1	15263164	1	15264999	DEL	1953	99		YES		-
1	15270601	1	15273138	DEL	2678	99			YES	-
1	15290961	1	15292676	DEL	2238	99			YES	-
1	15301512	1	15342300	INV	40363	99			YES	-
1	15341251	1	15341733	DEL	681	99			YES	BGIOSGA003467
1	15305292	1	15305576	INV	-305	99			YES	-
1	15307238	1	15307629	DEL	211668	99			YES	-
1	15311906	1	15334021	INV	21599	99			YES	BGIOSGA001703 ; BGIOSGA003464
1	15360743	1	15366286	DEL	5704	99			YES	BGIOSGA003469
1	15366956	1	15367422	DEL	693	99			YES	BGIOSGA001700
1	15382146	1	15388040	DEL	5831	99		YES		-
1	15386426	1	15389525	ITX	2266	99			YES	-
1	15407676	1	15410368	DEL	2813	99			YES	-
1	15441552	1	15450238	DEL	8970	99			YES	-
1	15448196	1	15448507	ITX	-424	99			YES	-
1	15458830	1	15481780	ITX	21820	99			YES	-
1	15580531	1	15581432	DEL	589	99			YES	-
1	15591207	1	15642799	DEL	51603	99			YES	-
1	15706190	1	15735939	DEL	29514	99			YES	-
1	15706616	1	15735939	DEL	29440	99			YES	-
1	15769863	1	15777350	DEL	7652	99		YES		BGIOSGA001689
1	15796691	1	15805194	DEL	8470	99		YES		-
1	15920776	1	15921694	DEL	817	99			YES	BGIOSGA001681
1	15948447	1	15948472	CTX	NA	99			YES	-
1	15992214	1	15994836	DEL	2647	99	YES			BGIOSGA003495
1	15996162	1	15997195	DEL	1616	99			YES	BGIOSGA003496
1	16043012	1	16048422	DEL	5197	99		YES		BGIOSGA001675
1	16065703	1	16091800	DEL	26000	99			YES	-
1	16065870	1	16092070	ITX	25134	99			YES	-
1	16143284	1	16160262	DEL	17202	99			YES	-
1	16156193	1	16159391	DEL	3345	99	YES			-
1	16163455	1	16168518	DEL	5201	99			YES	BGIOSGA001668
1	16206224	1	16219471	DEL	13391	99			YES	-
1	16279623	1	16292493	ITX	11924	99			YES	-
1	16294495	1	16322896	ITX	27529	99			YES	-
1	16321863	1	16322316	DEL	647	99			YES	BGIOSGA003509
1	16296684	1	16325416	DEL	28804	99	YES			BGIOSGA003507
1	16296412	1	16326008	ITX	28434	99			YES	BGIOSGA003507
1	16331268	1	16337367	ITX	5312	99			YES	BGIOSGA001659 ; BGIOSGA003511
1	16331753	1	16337408	DEL	5688	99			YES	BGIOSGA001659 ; BGIOSGA003511
1	16332843	1	16346533	DEL	13822	99			YES	BGIOSGA003511 ; BGIOSGA001658
1	16375445	1	16376689	DEL	1152	99			YES	-
1	16375701	1	16376689	DEL	958	99			YES	-
1	16380186	1	16384254	DEL	4125	99			YES	-
1	16389476	1	16394100	DEL	4571	99			YES	BGIOSGA003513 ; BGIOSGA003514
1	16416666	1	16474272	ITX	56670	99			YES	BGIOSGA003517
1	16456831	1	16457499	DEL	824	99			YES	-
1	16468792	1	16479505	DEL	10788	99		YES		BGIOSGA001649
1	16485707	1	16488228	DEL	2695	99			YES	-
1	16535482	1	16547565	DEL	12070	99		YES		BGIOSGA003519
1	16554558	1	16555258	DEL	630	99	YES			-
1	16558425	1	16563312	DEL	5163	99			YES	-
1	16587329	1	16602557	DEL	15238	99			YES	-
1	16600466	1	16607168	DEL	6684	99			YES	BGIOSGA001644 ; BGIOSGA001643
1	16627447	1	16636254	DEL	8723	99			YES	-
1	16629948	1	16642873	DEL	12876	99		YES		BGIOSGA001638
1	16703391	1	16705063	DEL	1540	99			YES	BGIOSGA001636
1	11635581	1	17034975	INV	5398862	99			YES	-
1	11636480	1	17034975	INV	5398210	99			YES	-
1	13949038	1	16824752	ITX	2874892	99			YES	-
1	16552989	1	16998016	ITX	443940	99			YES	-
1	16762986	1	16764686	DEL	1684	99	YES			BGIOSGA003529
1	16806748	1	16822844	ITX	15012	99			YES	BGIOSGA001631
1	16834919	1	16847499	DEL	12488	99			YES	BGIOSGA001629
1	16880774	1	16927877	DEL	47245	99			YES	-
1	16898564	1	16900833	DEL	2213	99			YES	-
1	16907584	1	16908708	INV	-146	99			YES	-
1	16969621	1	17043406	ITX	72713	99			YES	BGIOSGA001622
1	17048650	1	17051331	ITX	1708	99			YES	-
1	17070419	1	17071775	DEL	1715	99			YES	-
1	17048902	1	17117872	DEL	69012	99			YES	-
1	17051331	1	17117872	DEL	66449	99			YES	-
1	17111006	1	17111329	INV	-155	99	YES			BGIOSGA003546
1	17111475	1	17112033	INV	244	99			YES	BGIOSGA003546
1	17230308	1	17235763	DEL	5440	99			YES	BGIOSGA003552
1	13329311	1	17712351	ITX	4381998	99	YES			BGIOSGA003386
1	13858324	1	17511822	ITX	3652734	99			YES	BGIOSGA001762
1	17371126	1	17378685	ITX	6628	99	YES			-
1	17385552	1	17399339	DEL	13764	99			YES	-
1	17454720	1	17460097	DEL	5397	99	YES			BGIOSGA001608
1	17456873	1	17462470	ITX	4719	99			YES	BGIOSGA001608
1	17457138	1	17462921	DEL	5732	99			YES	BGIOSGA001608
1	17469355	1	17494670	DEL	25330	99			YES	-
1	17469561	1	17494916	ITX	24370	99			YES	-
1	17478918	1	17507979	ITX	28097	99			YES	-
1	17696310	1	17713181	DEL	16996	99			YES	-
1	14768754	1	18061571	ITX	3291743	99			YES	-
1	14769108	1	18061571	ITX	3291553	99			YES	-
1	17887373	1	17932224	DEL	44844	99			YES	-
1	17912877	1	17917622	DEL	4872	99	YES			-
1	18175709	1	18179552	DEL	3971	99			YES	-
1	18261000	1	18292204	DEL	31181	99	YES			-
1	18261358	1	18292455	ITX	30086	99			YES	-
1	18350670	1	18360941	DEL	10364	99			YES	-
1	18404497	1	18414014	DEL	9193	99			YES	-
1	18492338	1	18494050	DEL	1711	99			YES	-
1	18534788	1	18537854	DEL	3223	99			YES	-
1	18613830	1	18618048	ITX	-362	99			YES	-
1	18616456	1	18618732	ITX	-359	99			YES	-
1	18620157	1	18620844	ITX	-366	99			YES	-
1	18621922	1	18622165	ITX	-369	99			YES	-
1	18663114	1	18666846	DEL	3790	99	YES			-
1	18663678	1	18667299	ITX	2656	99			YES	-
1	18698144	1	18700500	DEL	2402	99	YES			-
1	18726623	1	18739540	ITX	11715	99			YES	-
1	18739032	1	18750469	ITX	10337	99			YES	-
1	18728413	1	18748555	ITX	19095	99			YES	-
1	18786253	1	18786411	ITX	-350	99			YES	-
1	18788395	1	18788709	ITX	-436	99	YES			-
1	18852697	1	18854531	DEL	2352	99	YES			-
1	19043722	1	19044863	DEL	853	99			YES	-
1	19080174	1	19087034	DEL	7003	99			YES	BGIOSGA003595
1	19120066	1	19121236	DEL	1269	99			YES	-
1	19186603	1	19191403	DEL	4772	99	YES			-
1	19223711	1	19224978	DEL	1030	99			YES	-
1	19388529	1	19389478	DEL	926	99			YES	-
1	9996486	1	19946580	DEL	9950162	99	YES			BGIOSGA001933
1	19685275	1	19688157	DEL	2962	99	YES			-
1	19685275	1	19688157	DEL	2965	99		YES		-
1	19746030	1	19759393	DEL	14024	99			YES	-
1	19999738	1	20007582	ITX	6871	99			YES	-
1	20045673	1	20049967	DEL	4262	99	YES			BGIOSGA001541
1	20045654	1	20049967	DEL	4283	99		YES		BGIOSGA001541
1	20067027	1	20073756	ITX	5709	99		YES		-
1	20139716	1	20149740	DEL	9967	99			YES	-
1	20266957	1	20269877	DEL	2824	99			YES	-
1	20277853	1	20280642	DEL	2805	99			YES	-
1	20345778	1	20353458	DEL	7268	99			YES	-
1	20346337	1	20353458	DEL	7255	99			YES	-
1	20368436	1	20394478	DEL	25995	99			YES	BGIOSGA001531
1	20387159	1	20422352	DEL	35155	99			YES	BGIOSGA001530 ; BGIOSGA001529
1	20475680	1	20484254	DEL	8686	99			YES	BGIOSGA001524
1	20495830	1	20514961	ITX	18115	99			YES	BGIOSGA001522
1	20606719	1	20606958	ITX	-442	99			YES	-
1	20617756	1	20629964	DEL	12160	99			YES	-
1	20763967	1	20799176	DEL	35277	99			YES	-
1	8924173	1	20856047	INV	11931306	99			YES	-
1	9053633	1	20926329	DEL	11873213	99			YES	-
1	17751661	1	20858402	DEL	3106756	99			YES	BGIOSGA001599
1	20937940	1	20978305	DEL	40125	99			YES	-
1	20938358	1	20978305	DEL	40030	99			YES	-
1	20982203	1	20988180	DEL	5991	99			YES	-
1	21051715	1	21057389	DEL	5839	99			YES	BGIOSGA003670
1	21061795	1	21062750	INV	573	99			YES	-
1	21067333	1	21070764	DEL	3437	99			YES	-
1	21114673	1	21120665	DEL	6104	99			YES	-
1	16166884	1	21239680	ITX	5071897	99			YES	BGIOSGA001668
1	21152659	1	21156435	DEL	3760	99	YES			-
1	21331896	1	21346283	DEL	15001	99			YES	BGIOSGA003679
1	21377932	1	21381860	DEL	3886	99			YES	BGIOSGA003682
1	21407973	1	21408296	DEL	597	99			YES	-
1	21417670	1	21425090	DEL	7144	99			YES	-
1	21418117	1	21425090	DEL	7137	99		YES		-
1	21455990	1	21460216	DEL	4205	99			YES	-
1	1207569	1	21725434	DEL	20517716	99		YES		BGIOSGA002501
1	1209387	1	21727151	ITX	20516714	99		YES		BGIOSGA002501
1	1209851	1	21727419	DEL	20517662	99		YES		BGIOSGA002501
1	9979348	1	21816356	INV	11836282	99			YES	-
1	17591059	1	21567185	INV	3975730	99		YES		-
1	21394682	1	21496096	ITX	100272	99			YES	-
1	21633080	1	21669053	DEL	35550	99		YES		-
1	21672611	1	21679204	ITX	5713	99			YES	-
1	21756870	1	21760280	DEL	3568	99			YES	BGIOSGA003695
1	21812396	1	21840832	ITX	27501	99	YES			BGIOSGA001488 ; BGIOSGA001489
1	21844286	1	21846455	ITX	-212	99			YES	-
1	22044483	1	22050311	DEL	5896	99			YES	-
1	21904207	1	21914468	DEL	10153	99			YES	BGIOSGA003697 ; BGIOSGA001481
1	21914905	1	21946460	DEL	31938	99		YES		-
1	21914366	1	21946460	DEL	31996	99			YES	-
1	21913581	1	21938609	ITX	24165	99			YES	-
1	21913581	1	21938899	ITX	24215	99		YES		-
1	21925990	1	21928274	DEL	2383	99			YES	BGIOSGA003698
1	21928967	1	21945152	DEL	16105	99			YES	BGIOSGA003698
1	21984743	1	21996476	DEL	11816	99			YES	-
1	21985063	1	21994139	ITX	7502	99			YES	-
1	22014854	1	22028545	ITX	12820	99			YES	BGIOSGA003700
1	22016151	1	22028936	DEL	12817	99			YES	BGIOSGA003700
1	22017050	1	22029586	ITX	11594	99			YES	BGIOSGA003700
1	22034771	1	22039561	DEL	3722	99			YES	-
1	22036463	1	22039561	DEL	3043	99			YES	-
1	22054957	1	22055991	DEL	1027	99			YES	-
1	22089193	1	22091217	DEL	2190	99			YES	-
1	22095634	1	22101252	DEL	5742	99		YES		BGIOSGA001472
1	22168934	1	22169766	DEL	970	99			YES	BGIOSGA003703
1	22171894	1	22235179	DEL	63218	99			YES	-
1	22260435	1	22355228	DEL	94774	99			YES	BGIOSGA001467
1	22260848	1	22355468	ITX	93709	99			YES	BGIOSGA001467
1	22302693	1	22303298	DEL	613	99	YES			-
1	22419632	1	22472928	DEL	53323	99			YES	-
1	10720740	1	22494599	INV	11773094	99			YES	-
1	22406532	1	22459135	DEL	52684	99	YES			-
1	22406540	1	22459135	DEL	52612	99		YES		-
1	22414259	1	22461597	DEL	47381	99	YES			-
1	22415659	1	22462840	ITX	46134	99	YES			-
1	22421858	1	22475377	ITX	47609	99	YES			BGIOSGA003712
1	22436217	1	22483216	ITX	45922	99			YES	-
1	22434149	1	22485279	INV	50574	99			YES	-
1	22435086	1	22485279	INV	48564	99			YES	-
1	22437420	1	22486498	DEL	49049	99		YES		-
1	22442212	1	22444728	DEL	2486	99		YES		-
1	22447471	1	22488390	DEL	40973	99			YES	-
1	22453855	1	22489226	ITX	34557	99			YES	-
1	22453855	1	22489611	ITX	34677	99			YES	-
1	22454845	1	22509138	DEL	54362	99			YES	-
1	22491217	1	22503403	ITX	11532	99			YES	-
1	22495809	1	22510664	DEL	14901	99			YES	-
1	22496075	1	22511978	ITX	14821	99			YES	-
1	22498422	1	22510210	ITX	11017	99			YES	BGIOSGA003714
1	22500606	1	22501104	DEL	678	99			YES	BGIOSGA003715
1	22538723	1	22542074	ITX	2451	99			YES	BGIOSGA003717
1	22548591	1	22551269	DEL	2794	99			YES	-
1	22562711	1	22563446	DEL	855	99			YES	BGIOSGA003719
1	22574220	1	22584170	DEL	9987	99			YES	BGIOSGA001461
1	22578355	1	22588066	ITX	8675	99			YES	-
1	22583957	1	22598785	DEL	14815	99			YES	BGIOSGA001460
1	22590324	1	22602349	DEL	12159	99	YES			BGIOSGA001459
1	22594100	1	22606894	DEL	12828	99	YES			BGIOSGA001459
1	22594359	1	22609442	ITX	14142	99	YES			BGIOSGA001459
1	22595572	1	22616385	ITX	19725	99			YES	-
1	22597210	1	22618007	DEL	20778	99			YES	-
1	22597375	1	22618476	ITX	20019	99			YES	-
1	22598645	1	22619444	DEL	20801	99	YES			-
1	22627157	1	22645278	ITX	17203	99			YES	BGIOSGA003721
1	22687455	1	22688851	INV	810	99	YES			BGIOSGA003728
1	22687465	1	22688851	INV	738	99		YES		BGIOSGA003728
1	22688851	1	22691245	INV	2297	99			YES	-
1	22689702	1	22695253	ITX	4172	99	YES			-
1	22700365	1	22727545	ITX	26256	99	YES			BGIOSGA001451
1	22703636	1	22731318	ITX	26787	99	YES			-
1	22704032	1	22732096	DEL	27903	99			YES	-
1	22705949	1	22742408	DEL	36578	99			YES	-
1	22753359	1	22754037	DEL	803	99	YES			-
1	22753363	1	22754037	DEL	812	99		YES		-
1	22756360	1	22759603	ITX	2197	99			YES	BGIOSGA003730
1	22756906	1	22760059	DEL	3114	99			YES	BGIOSGA003730
1	22770744	1	22777227	DEL	6437	99			YES	BGIOSGA001446
1	22784864	1	22811152	ITX	25302	99			YES	-
1	22785551	1	22812469	DEL	27042	99			YES	-
1	22787373	1	22814481	ITX	26082	99	YES			-
1	22810581	1	22814552	DEL	3960	99			YES	-
1	22839698	1	22840892	DEL	1904	99			YES	-
1	22841509	1	22857525	DEL	16151	99			YES	-
1	22876890	1	22877764	DEL	726	99			YES	BGIOSGA001442
1	22880053	1	22908423	DEL	28321	99			YES	-
1	22880453	1	22908708	ITX	27292	99			YES	-
1	22882920	1	22909865	ITX	25977	99			YES	-
1	22913402	1	22915918	DEL	2463	99			YES	-
1	22914577	1	22937026	ITX	21472	99			YES	-
1	22956582	1	22959569	DEL	3098	99			YES	BGIOSGA001440
1	22960439	1	22978817	DEL	18934	99			YES	-
1	22957691	1	22963321	DEL	5667	99		YES		BGIOSGA001440
1	22974791	1	22975524	DEL	854	99		YES		BGIOSGA001439
1	22984183	1	22991490	DEL	7405	99			YES	-
1	22988906	1	22994620	DEL	5521	99			YES	-
1	22995147	1	23024509	DEL	29339	99			YES	-
1	22996341	1	23025711	ITX	27112	99			YES	-
1	23016950	1	23021924	DEL	5091	99	YES			-
1	23016960	1	23021924	DEL	5093	99		YES		-
1	20726653	1	23208406	ITX	2480754	99			YES	-
1	22492577	1	23049486	ITX	555974	99			YES	-
1	23003757	1	23060016	DEL	56378	99			YES	BGIOSGA003738
1	23004410	1	23060751	ITX	55304	99			YES	-
1	23020420	1	23027519	DEL	7009	99			YES	-
1	23029789	1	23031121	DEL	1260	99			YES	-
1	23037236	1	23063962	ITX	25947	99			YES	-
1	23039354	1	23064466	ITX	22617	99			YES	-
1	23039354	1	23040707	ITX	21914	99			YES	-
1	23059324	1	23071397	ITX	11219	99	YES			BGIOSGA001435
1	23059936	1	23072184	DEL	12265	99			YES	BGIOSGA001435
1	23064684	1	23077602	ITX	11787	99			YES	-
1	23127131	1	23192079	ITX	63978	99	YES			-
1	23129111	1	23193317	ITX	63235	99			YES	-
1	23233781	1	23236140	ITX	1552	99			YES	-
1	15891220	1	23334321	INV	7442585	99		YES		BGIOSGA003494
1	15902552	1	23333790	INV	7430942	99			YES	BGIOSGA001683
1	19002082	1	23399066	INV	4397471	99			YES	-
1	20458755	1	23593907	ITX	3134243	99			YES	BGIOSGA001526
1	23276491	1	23297143	DEL	20597	99		YES		-
1	23294674	1	23302173	ITX	6497	99	YES			-
1	23295841	1	23303265	ITX	6516	99			YES	-
1	23312955	1	23320363	DEL	7510	99			YES	-
1	23384283	1	23385519	DEL	1227	99			YES	BGIOSGA001421
1	23708658	1	23710073	DEL	1554	99			YES	-
1	19043132	1	23977740	INV	4934163	99			YES	-
1	19054228	1	23947722	INV	4893024	99	YES			BGIOSGA001572
1	23881015	1	23919675	DEL	38641	99		YES		BGIOSGA003782
1	23885074	1	23922590	ITX	36521	99			YES	BGIOSGA001397
1	23892538	1	23893223	DEL	647	99			YES	-
1	23892780	1	23893223	DEL	644	99			YES	-
1	23894385	1	23929868	DEL	36236	99	YES			-
1	23895423	1	23931657	ITX	35189	99	YES			-
1	23896175	1	23931799	DEL	35655	99			YES	-
1	23922890	1	23923605	INV	-218	99			YES	BGIOSGA003785
1	23938969	1	23944711	DEL	5329	99	YES			-
1	23979923	1	23988391	DEL	8363	99			YES	-
1	23980174	1	23988391	DEL	8311	99			YES	-
1	23980497	1	23988894	ITX	7556	99			YES	-
1	23982347	1	23990965	DEL	8681	99			YES	-
1	24036999	1	24038426	DEL	1365	99			YES	BGIOSGA003788
1	24087333	1	24116001	DEL	28733	99	YES			-
1	24123888	1	24137968	DEL	14159	99	YES			-
1	24132954	1	24133858	DEL	999	99	YES			-
1	24188699	1	24189296	DEL	1202	99		YES		BGIOSGA003797
1	24196297	1	24201336	DEL	5112	99			YES	BGIOSGA001376
1	24208682	1	24221541	DEL	12665	99			YES	-
1	24209086	1	24221541	DEL	12552	99			YES	-
1	24222117	1	24233596	DEL	12055	99		YES		-
1	24212583	1	24212955	ITX	-403	99			YES	-
1	24217643	1	24223635	ITX	5013	99	YES			-
1	24217643	1	24223652	ITX	5025	99		YES		-
1	24236474	1	24238538	DEL	2037	99	YES			BGIOSGA003798
1	24236500	1	24238538	DEL	2014	99		YES		BGIOSGA003798
1	24241610	1	24269930	ITX	27225	99	YES			BGIOSGA001374
1	24268871	1	24283012	DEL	14219	99		YES		BGIOSGA001372
1	24308201	1	24405192	INV	96435	99			YES	-
1	24309177	1	24405192	INV	95686	99			YES	-
1	24324981	1	24336762	DEL	11779	99			YES	-
1	24350675	1	24350738	ITX	19922	99			YES	-
1	24370399	1	24377058	DEL	6596	99			YES	BGIOSGA001366
1	24390250	1	24393642	DEL	3392	99			YES	BGIOSGA003806
1	24401530	1	24402523	DEL	1116	99			YES	BGIOSGA003808
1	24449387	1	24452255	DEL	2761	99		YES		-
1	24454047	1	24455617	DEL	1482	99			YES	BGIOSGA001364
1	24483900	1	24535961	ITX	51090	99			YES	BGIOSGA003813
1	24569178	1	24577547	DEL	8375	99	YES			-
1	24573615	1	24581163	DEL	7254	99			YES	-
1	24574068	1	24581163	DEL	7224	99			YES	-
1	24639695	1	24654927	ITX	14196	99			YES	BGIOSGA001361
1	24599755	1	24702740	DEL	103115	99	YES			BGIOSGA003819
1	24600116	1	24703302	ITX	102111	99			YES	BGIOSGA003819
1	24718164	1	24774123	DEL	55874	99			YES	BGIOSGA001359
1	24752381	1	24758615	DEL	6211	99			YES	-
1	24828342	1	24842375	ITX	12975	99			YES	-
1	24832277	1	24846201	DEL	13906	99			YES	-
1	24835099	1	24847814	ITX	11844	99			YES	-
1	24838077	1	24849703	DEL	11703	99			YES	-
1	24839022	1	24850732	ITX	10639	99			YES	-
1	24840178	1	24850881	DEL	10793	99			YES	-
1	24843706	1	24872512	ITX	27936	99			YES	-
1	24851661	1	24868858	ITX	16305	99			YES	-
1	24851661	1	24869107	ITX	16390	99			YES	-
1	24875323	1	24885705	DEL	11057	99			YES	BGIOSGA003826
1	24876263	1	24890436	ITX	13159	99			YES	-
1	24877964	1	24891914	DEL	14470	99		YES		BGIOSGA001353
1	24904673	1	24911335	DEL	6760	99			YES	BGIOSGA001351
1	21709888	1	25014599	INV	3304402	99			YES	BGIOSGA001494
1	24972215	1	25014599	ITX	41402	99			YES	BGIOSGA001350
1	24927039	1	24930467	DEL	3399	99			YES	-
1	24930997	1	24962400	DEL	31559	99			YES	-
1	24941435	1	24942225	DEL	740	99			YES	BGIOSGA003831
1	25004441	1	25006564	DEL	2240	99			YES	BGIOSGA003834
1	25091311	1	25093689	DEL	2535	99			YES	-
1	25094781	1	25096893	DEL	2266	99		YES		-
1	25095569	1	25097707	DEL	2190	99			YES	-
1	25125762	1	25126123	INV	109	99	YES			-
1	25125762	1	25126685	INV	349	99	YES			-
1	25126123	1	25126685	INV	18	99			YES	-
1	25130797	1	25142272	ITX	10582	99	YES			-
1	25131328	1	25142906	DEL	11603	99			YES	-
1	25149136	1	25149875	DEL	878	99			YES	BGIOSGA003841
1	25261889	1	25287708	ITX	24845	99	YES			-
1	25309228	1	25372008	ITX	62046	99			YES	BGIOSGA003857 ; BGIOSGA001332
1	25309611	1	25372419	DEL	62909	99			YES	BGIOSGA001332
1	25371328	1	25412852	ITX	40511	99	YES			BGIOSGA001331 ; BGIOSGA001330
1	25374821	1	25413090	DEL	38309	99	YES			BGIOSGA001330
1	25375569	1	25413625	ITX	37080	99	YES			-
1	25379152	1	25414153	DEL	35222	99	YES			BGIOSGA003862
1	25421737	1	25443989	ITX	21201	99			YES	BGIOSGA001328
1	25559416	1	25570486	DEL	11195	99			YES	-
1	9139912	1	25770163	ITX	16629300	99			YES	-
1	25770605	1	25793912	DEL	23250	99			YES	-
1	25676443	1	25684732	DEL	8369	99	YES			-
1	25676445	1	25684732	DEL	8352	99		YES		-
1	25694064	1	25700035	DEL	5846	99			YES	BGIOSGA001308
1	25707124	1	25734954	ITX	26805	99	YES			BGIOSGA003875
1	25755703	1	25781494	ITX	24873	99	YES			BGIOSGA003878
1	25756011	1	25782009	DEL	25962	99			YES	BGIOSGA003878
1	25757278	1	25760180	DEL	2819	99			YES	-
1	25757836	1	25760180	DEL	2437	99			YES	-
1	25761282	1	25762915	DEL	1422	99			YES	-
1	25847977	1	25849942	DEL	1962	99			YES	-
1	25877407	1	25878389	DEL	1133	99			YES	BGIOSGA003888
1	25898930	1	25936278	DEL	37295	99			YES	-
1	25936985	1	25957310	ITX	19321	99			YES	-
1	25985934	1	25989573	DEL	3767	99	YES			-
1	26025801	1	26201830	DEL	175965	99	YES			-
1	26049518	1	26057510	ITX	6953	99			YES	-
1	26054574	1	26055557	DEL	932	99		YES		BGIOSGA003906
1	26065275	1	26065716	DEL	700	99		YES		BGIOSGA003908
1	26134367	1	26170299	DEL	36059	99	YES			-
1	26164857	1	26167890	DEL	3224	99			YES	-
1	26223584	1	26240374	DEL	16817	99	YES			-
1	26225178	1	26242054	ITX	15824	99	YES			-
1	26235282	1	26242177	DEL	6940	99			YES	-
1	26266163	1	26269992	DEL	3824	99			YES	BGIOSGA001284
1	26314112	1	26321605	DEL	7474	99			YES	BGIOSGA001281
1	26323780	1	26324378	DEL	784	99	YES			-
1	26361945	1	26371895	DEL	10208	99		YES		BGIOSGA001280
1	26382382	1	26450802	ITX	67436	99	YES			-
1	26399417	1	26399972	DEL	729	99		YES		BGIOSGA001275
1	26408110	1	26453379	ITX	44125	99	YES			BGIOSGA001274
1	26410402	1	26453462	DEL	43322	99	YES			BGIOSGA001273
1	26424030	1	26429584	DEL	5687	99		YES		BGIOSGA001271
1	26443424	1	26457717	DEL	14248	99		YES		-
1	26460844	1	26471476	ITX	9366	99			YES	-
1	26469152	1	26477955	ITX	7708	99	YES			BGIOSGA001266 ; BGIOSGA001265
1	26469152	1	26477938	ITX	7719	99		YES		BGIOSGA001266 ; BGIOSGA001265
1	26469478	1	26478164	DEL	8680	99			YES	BGIOSGA001266 ; BGIOSGA001265
1	1003450	1	26581622	DEL	17909840	99	YES			BGIOSGA002514
1	26581898	1	26598373	DEL	8732	99			YES	BGIOSGA003932
1	26505714	1	26519420	DEL	13789	99			YES	BGIOSGA001261
1	26518022	1	26574638	ITX	55721	99			YES	BGIOSGA003928
1	26518022	1	26575153	ITX	56183	99			YES	BGIOSGA003928
1	26519365	1	26576492	DEL	57167	99			YES	-
1	26532068	1	26532606	DEL	705	99			YES	-
1	26533482	1	26534298	DEL	823	99			YES	-
1	26600981	1	26602386	DEL	1508	99			YES	BGIOSGA003936
1	26602969	1	26654687	DEL	51537	99			YES	BGIOSGA003937
1	26661818	1	26666169	INV	3966	99			YES	BGIOSGA003939
1	26663275	1	26666169	INV	2383	99			YES	BGIOSGA003939
1	26697113	1	26743077	ITX	45082	99			YES	-
1	26732461	1	26734591	DEL	2244	99			YES	-
1	26738416	1	26783050	DEL	44644	99			YES	-
1	26798112	1	26801031	DEL	2898	99	YES			BGIOSGA001248
1	26800845	1	26802521	DEL	1782	99		YES		BGIOSGA001247
1	26901489	1	26922173	DEL	20627	99			YES	BGIOSGA001242
1	26954730	1	26964287	ITX	8537	99			YES	-
1	26958188	1	26995600	DEL	37495	99			YES	-
1	26979845	1	26981029	DEL	1325	99		YES		-
1	27011034	1	27013768	DEL	3531	99			YES	BGIOSGA001237
1	27011112	1	27018754	ITX	6623	99		YES		BGIOSGA001237
1	27011997	1	27019940	ITX	6951	99		YES		BGIOSGA001237
1	27046018	1	27046840	DEL	886	99		YES		-
1	27051959	1	27065267	ITX	12428	99		YES		BGIOSGA001235
1	27052172	1	27065736	DEL	13462	99			YES	BGIOSGA001235
1	27092705	1	27098024	DEL	5394	99	YES			BGIOSGA001232
1	27173379	1	27174378	DEL	1138	99			YES	-
1	27481680	1	27493061	DEL	11404	99			YES	-
1	27495619	1	27533143	DEL	37415	99			YES	-
1	27566384	1	27609764	DEL	43548	99			YES	-
1	27615299	1	27643997	DEL	28634	99		YES		BGIOSGA003999
1	27631844	1	27644931	DEL	13003	99			YES	BGIOSGA001198
1	27650812	1	27672895	ITX	21053	99	YES			BGIOSGA004002
1	27651928	1	27673743	DEL	21701	99			YES	-
1	27685958	1	27689197	DEL	3110	99			YES	BGIOSGA001195
1	27737659	1	27790640	ITX	51929	99			YES	BGIOSGA004007
1	27821308	1	27824205	DEL	3066	99			YES	-
1	27856248	1	27861286	DEL	4969	99			YES	-
1	27914991	1	27916515	DEL	1573	99			YES	-
1	27938418	1	27943294	DEL	4969	99			YES	-
1	27953982	1	27969109	DEL	15133	99	YES			-
1	27965356	1	27970095	DEL	4658	99			YES	-
1	28088865	1	28091515	DEL	2821	99		YES		-
1	28137893	1	28142331	DEL	4580	99			YES	-
1	28171050	1	28176051	DEL	5141	99		YES		-
1	28259490	1	28261007	DEL	1584	99			YES	BGIOSGA001169
1	28365449	1	28369147	DEL	3616	99			YES	BGIOSGA004045
1	28384253	1	28385598	DEL	1128	99	YES			BGIOSGA004046
1	28411196	1	28412400	DEL	1350	99	YES			BGIOSGA004049
1	28418967	1	28421057	DEL	2082	99			YES	BGIOSGA004050
1	28480951	1	28506110	DEL	25035	99			YES	-
1	7221446	1	28644535	INV	21423504	99		YES		-
1	9029201	1	28644535	INV	19615154	99		YES		-
1	28482602	1	28511677	ITX	28091	99			YES	-
1	28534304	1	28554266	ITX	19006	99	YES			-
1	28631526	1	28634824	DEL	3396	99	YES			-
1	28676057	1	28740982	ITX	63904	99	YES			BGIOSGA001150
1	28676314	1	28741174	DEL	64893	99			YES	BGIOSGA001150
1	28695444	1	28701089	DEL	5783	99	YES			BGIOSGA004068
1	28723704	1	28728807	DEL	5202	99			YES	BGIOSGA001148
1	28768627	1	28771015	DEL	2308	99		YES		-
1	28802936	1	28803494	DEL	715	99		YES		-
1	879175	1	29226780	INV	28346950	99			YES	BGIOSGA002640
1	28840022	1	28847473	DEL	7510	99			YES	-
1	28872466	1	28880064	ITX	6543	99	YES			-
1	28907650	1	28968928	DEL	61371	99			YES	BGIOSGA004083
1	28969760	1	28982652	DEL	13688	99		YES		BGIOSGA004092
1	28968697	1	28982652	DEL	13704	99			YES	BGIOSGA004092
1	29002860	1	29009418	DEL	6703	99		YES		BGIOSGA001135
1	29207618	1	29209580	DEL	1695	99			YES	BGIOSGA001126
1	29231754	1	29232557	DEL	894	99	YES			BGIOSGA001124
1	29512735	1	29515871	DEL	3089	99			YES	BGIOSGA004122
1	2860861	1	30017627	INV	27156412	99			YES	BGIOSGA002764
1	30017627	1	30059350	INV	41206	99		YES		-
1	23052558	1	30139233	INV	7086420	99			YES	-
1	29830202	1	29832004	DEL	1930	99			YES	-
1	30006218	1	30016310	DEL	10130	99			YES	-
1	30131506	1	30141210	ITX	8837	99			YES	-
1	30137911	1	30176697	DEL	38591	99			YES	-
1	7899877	1	30727975	INV	22827586	99		YES		-
1	30262222	1	30264559	DEL	2325	99			YES	BGIOSGA004153
1	30295047	1	30297093	ITX	-346	99			YES	BGIOSGA001073
1	30297239	1	30298316	DEL	2816	99			YES	BGIOSGA001073
1	30301681	1	30314825	DEL	13280	99			YES	BGIOSGA001073
1	30351903	1	30371218	DEL	19448	99	YES			-
1	30443718	1	30459690	DEL	16080	99			YES	-
1	30552864	1	30565774	DEL	12671	99			YES	BGIOSGA004169
1	30553160	1	30565774	DEL	12534	99			YES	BGIOSGA004169
1	30654282	1	30674778	DEL	20462	99			YES	-
1	30732271	1	30733215	DEL	937	99			YES	-
1	7724132	1	31001088	CTX	NA	99			YES	BGIOSGA001033
1	29681359	1	31135988	DEL	1454622	99			YES	-
1	30781054	1	30784121	DEL	3187	99	YES			-
1	30800160	1	30801141	DEL	1001	99			YES	-
1	30838874	1	30838993	ITX	-373	99			YES	-
1	30911998	1	30912484	ITX	-392	99			YES	-
1	31188934	1	31188960	CTX	NA	99			YES	-
1	391877	1	31887500	ITX	31494410	99			YES	BGIOSGA002602
1	31474516	1	31475404	DEL	996	99	YES			-
1	31555695	1	31558855	DEL	3240	99			YES	BGIOSGA004222
1	31604450	1	31611063	DEL	6731	99			YES	-
1	31637042	1	31638372	DEL	1635	99			YES	BGIOSGA001006
1	31662836	1	31668705	DEL	6006	99			YES	BGIOSGA001002
1	31753482	1	31772563	DEL	19496	99		YES		BGIOSGA000997
1	31864333	1	31876029	DEL	11366	99			YES	-
1	14744416	1	32154144	INV	17409404	99		YES		-
1	17429271	1	32039671	INV	14610091	99	YES			BGIOSGA001609
1	26324218	1	31909328	INV	5584234	99			YES	-
1	31931702	1	31946705	DEL	14941	99			YES	BGIOSGA000982
1	31984840	1	32017640	DEL	32900	99	YES			BGIOSGA004252
1	31985159	1	32026767	ITX	40475	99			YES	BGIOSGA004252
1	32016884	1	32028468	DEL	11624	99		YES		BGIOSGA000977
1	32035622	1	32036640	DEL	1210	99			YES	-
1	32130666	1	32131041	DEL	607	99			YES	BGIOSGA000969
1	32643449	1	32644261	CTX	NA	99			YES	BGIOSGA004300
1	32644407	1	32644449	CTX	NA	99			YES	BGIOSGA004300
1	32890553	1	32891898	DEL	1331	99	YES			BGIOSGA000923
1	32890544	1	32891898	DEL	1300	99		YES		BGIOSGA000923
1	32926790	1	32927863	DEL	1368	99			YES	BGIOSGA004326
1	32987025	1	32987443	INV	-176	99			YES	BGIOSGA004331
1	2766674	1	33504123	DEL	30738064	99			YES	-
1	33562671	1	33579425	ITX	15694	99	YES			-
1	33576872	1	33581981	DEL	5177	99			YES	BGIOSGA000886
1	33592814	1	33595147	DEL	1950	99			YES	BGIOSGA004384
1	33593301	1	33595147	DEL	1910	99			YES	-
1	33688397	1	33689283	DEL	952	99	YES			BGIOSGA004392
1	33830421	1	33836467	DEL	6143	99		YES		BGIOSGA004404
1	767047	1	34093841	INV	33326218	99			YES	-
1	14494505	1	34090755	INV	19595780	99			YES	BGIOSGA001733 ; BGIOSGA001732
1	14494505	1	34092274	INV	19597264	99			YES	BGIOSGA001733 ; BGIOSGA001732
1	16939974	1	34349758	INV	17409058	99			YES	BGIOSGA001623
1	17040780	1	34349758	INV	17308368	99			YES	-
1	17040780	1	34351785	INV	17311012	99			YES	-
1	34077636	1	34091592	ITX	13058	99			YES	BGIOSGA004429
1	34452071	1	34453177	DEL	1058	99			YES	-
1	34602668	1	34606200	DEL	3569	99			YES	-
1	34642022	1	34644110	DEL	2227	99			YES	BGIOSGA000824
1	475404	1	34941461	INV	34465780	99			YES	-
1	21610548	1	34973619	INV	13362394	99			YES	BGIOSGA001496
1	21611333	1	34973619	INV	13361872	99			YES	BGIOSGA001496
1	34773158	1	34773693	DEL	743	99		YES		-
1	34802355	1	34803014	ITX	-378	99			YES	-
1	34805416	1	34809810	ITX	-381	99			YES	-
1	34874865	1	34890457	DEL	15612	99		YES		-
1	34877147	1	34888097	DEL	10971	99			YES	-
1	34906701	1	34910656	DEL	4036	99			YES	-
1	34907997	1	34913446	ITX	4540	99		YES		-
1	34961751	1	34969259	DEL	7513	99		YES		BGIOSGA000801
1	35028452	1	35033356	DEL	5037	99			YES	-
1	35031122	1	35059720	DEL	28656	99			YES	-
1	35115330	1	35119063	ITX	2763	99			YES	-
1	35122533	1	35127947	DEL	5593	99			YES	-
1	35123108	1	35151931	ITX	27790	99			YES	-
1	35124741	1	35154358	INV	12016	99			YES	-
1	35173956	1	35185480	ITX	9983	99			YES	-
1	35174764	1	35187898	DEL	13225	99			YES	-
1	35280142	1	35286482	ITX	5247	99		YES		BGIOSGA000783
1	35330695	1	35343393	DEL	12781	99		YES		BGIOSGA000777
1	35341756	1	35344148	DEL	2445	99	YES			BGIOSGA004499
1	35372705	1	35400978	DEL	28413	99			YES	BGIOSGA000772
1	35378408	1	35418720	ITX	39390	99	YES			-
1	35379923	1	35421196	ITX	40285	99			YES	-
1	35382870	1	35459357	ITX	75506	99			YES	BGIOSGA000771
1	35508062	1	35510921	ITX	1845	99			YES	-
1	36114099	1	36116744	ITX	1625	99			YES	BGIOSGA004547
1	35521740	1	35565273	ITX	42582	99		YES		BGIOSGA000761 ; BGIOSGA000762
1	35525111	1	35586328	ITX	60175	99			YES	BGIOSGA000761
1	35526745	1	35587866	DEL	61069	99			YES	-
1	35594223	1	35612194	DEL	18026	99			YES	-
1	35596230	1	35614148	ITX	16999	99	YES			-
1	35596673	1	35614525	DEL	17867	99			YES	-
1	36110136	1	36133913	DEL	23795	99			YES	-
1	36209800	1	36210410	INV	-200	99			YES	BGIOSGA004556
1	36209822	1	36210410	INV	-13	99		YES		BGIOSGA004556
1	36276477	1	36288022	DEL	11563	99			YES	-
1	23098835	1	36579408	INV	13480199	99			YES	-
1	36352985	1	36379831	DEL	26867	99			YES	-
1	36362996	1	36387920	ITX	23848	99			YES	BGIOSGA004564
1	36447328	1	36448146	DEL	704	99			YES	-
1	36704071	1	36762413	DEL	58330	99			YES	-
1	3684346	1	36988679	INV	33303530	99			YES	BGIOSGA002342 ; BGIOSGA002839
1	12269849	1	36988124	DEL	24718078	99			YES	-
1	5514386	1	37352583	INV	31837756	99			YES	-
1	8887457	1	36989837	INV	28102502	99			YES	-
1	9055121	1	36989837	INV	27934262	99			YES	-
1	33307309	1	36986447	INV	3678479	99			YES	-
1	37114513	1	37116552	DEL	2171	99			YES	BGIOSGA004605
1	37142691	1	37144339	DEL	1755	99			YES	BGIOSGA000655
1	3274407	1	37773180	CTX	NA	99			YES	BGIOSGA002800 ; BGIOSGA002384
1	9053633	1	37773180	CTX	NA	99			YES	-
1	20926710	1	37773180	CTX	NA	99			YES	BGIOSGA003664
1	9053633	1	37765474	INV	28711374	99			YES	-
1	9053633	1	37777965	INV	28723942	99			YES	-
1	9713499	1	37765102	CTX	NA	99			YES	-
1	25603698	1	37765474	INV	12161188	99			YES	-
1	37765474	1	37777428	CTX	NA	99			YES	-
1	9055121	1	37777428	CTX	NA	99			YES	-
1	14784466	1	37777965	INV	22992720	99			YES	-
1	8887457	1	37765604	DEL	28878952	99			YES	-
1	36989837	1	37765604	CTX	NA	99			YES	-
1	28438357	1	37778690	INV	9339535	99			YES	BGIOSGA001164
1	37018707	1	37766654	CTX	NA	99			YES	-
1	37378331	1	37382950	DEL	4586	99			YES	-
1	37378982	1	37383357	ITX	3465	99			YES	-
1	37624296	1	37728301	DEL	104002	99			YES	-
1	37624766	1	37728708	DEL	103894	99			YES	-
1	37727918	1	37749289	DEL	21473	99	YES			-
1	37727921	1	37749289	DEL	21478	99		YES		-
1	37764971	1	37779728	INV	14422	99			YES	-
1	37799599	1	37843659	INV	43575	99			YES	-
1	37813756	1	37843893	DEL	30155	99			YES	BGIOSGA004657
1	12056582	1	38265073	ITX	26207204	99			YES	-
1	37941584	1	37943045	DEL	1456	99	YES			BGIOSGA004671
1	37976161	1	38024642	ITX	47483	99			YES	-
1	38009829	1	38052595	DEL	42792	99			YES	-
1	38246905	1	38249200	DEL	2118	99			YES	-
1	38247237	1	38249200	DEL	2081	99			YES	-
1	38299480	1	38301811	DEL	2250	99			YES	BGIOSGA004693
1	38377892	1	38387576	ITX	8606	99			YES	-
1	38388111	1	38388878	ITX	-363	99			YES	-
1	38389579	1	38391304	ITX	-376	99			YES	-
1	38391914	1	38392804	ITX	-354	99			YES	-
1	25353121	1	38625725	INV	13272438	99			YES	-
1	38679536	1	38680420	DEL	923	99	YES			BGIOSGA004715
1	38682557	1	38683389	DEL	911	99		YES		-
1	38937970	1	38942518	DEL	4695	99		YES		BGIOSGA000553
1	38944368	1	38944886	DEL	709	99		YES		-
1	38971773	1	38972476	DEL	597	99			YES	-
1	39028045	1	39028964	DEL	965	99			YES	-
1	8972464	1	39785085	ITX	30811860	99			YES	BGIOSGA003145
1	9009786	1	39794524	DEL	30784786	99			YES	BGIOSGA001988
1	39134114	1	39169600	DEL	35535	99			YES	-
1	39197777	1	39199639	ITX	933	99			YES	BGIOSGA000539
1	39198066	1	39199740	DEL	1714	99			YES	BGIOSGA000539
1	39353870	1	39355691	DEL	1959	99			YES	-
1	39640803	1	39647031	DEL	6289	99		YES		-
1	39839980	1	39850654	DEL	10764	99	YES			BGIOSGA004793
1	1070113	1	40081936	INV	39011400	99			YES	BGIOSGA002652
1	1070680	1	40081936	INV	39011016	99		YES		BGIOSGA002652
1	1071956	1	40081936	INV	39010120	99		YES		BGIOSGA002652
1	30067562	1	40126406	DEL	10058815	99			YES	-
1	39972073	1	39974824	DEL	2615	99			YES	-
1	39972552	1	39981912	ITX	8413	99		YES		-
1	39990547	1	39991520	DEL	1091	99	YES			BGIOSGA000490
1	40018624	1	40022349	DEL	3883	99		YES		-
1	40029777	1	40039263	ITX	8582	99		YES		-
1	40429056	1	40432377	DEL	3393	99			YES	-
1	40463787	1	40463929	ITX	-397	99			YES	-
1	40468857	1	40482387	ITX	12418	99	YES			-
1	40610149	1	40611143	DEL	1122	99			YES	BGIOSGA000453
1	40865996	1	40866563	ITX	-372	99			YES	-
1	40866800	1	40869582	ITX	-354	99			YES	-
1	32942199	1	40889798	INV	7946387	99			YES	BGIOSGA000920
1	37766523	1	40889798	INV	3122280	99			YES	-
1	40872328	1	40889798	ITX	2219	99			YES	-
1	40871126	1	40873362	ITX	122	99	YES			-
1	40844006	1	40900907	DEL	56864	99			YES	-
1	40844728	1	40901746	DEL	56971	99			YES	-
1	40978717	1	41005625	DEL	26959	99			YES	BGIOSGA000437
1	41028883	1	41034992	DEL	6355	99		YES		BGIOSGA004860
1	41250102	1	41250882	DEL	704	99			YES	BGIOSGA004879 ; BGIOSGA000421
1	41383468	1	41463392	ITX	78997	99	YES			BGIOSGA000415
1	41422830	1	41428082	DEL	5647	99			YES	BGIOSGA004896
1	41485899	1	41487020	DEL	932	99	YES			-
1	41642192	1	41644171	DEL	2173	99		YES		-
1	41998775	1	41999216	DEL	736	99			YES	-
1	41752526	1	41767750	DEL	15425	99		YES		-
1	41872105	1	41873020	DEL	853	99	YES			-
1	41872320	1	41873020	DEL	820	99		YES		-
1	41932948	1	41934479	DEL	1704	99		YES		BGIOSGA004928
1	41980791	1	42012882	DEL	32096	99	YES			-
1	42101473	1	42102532	DEL	1225	99			YES	BGIOSGA004938
1	42123172	1	42126512	DEL	3504	99			YES	-
1	25166007	1	42339576	INV	17173098	99			YES	-
1	42122505	1	42134980	DEL	12623	99		YES		BGIOSGA004940
1	42216070	1	42238352	ITX	21420	99	YES			-
1	42220444	1	42246771	DEL	26222	99		YES		-
1	42255603	1	42259463	DEL	4012	99	YES			-
1	42255578	1	42259463	DEL	3983	99		YES		-
1	42341316	1	42392010	DEL	50580	99			YES	-
1	42394787	1	42395625	DEL	899	99		YES		-
1	42458634	1	42472260	DEL	13657	99			YES	-
1	42607890	1	42608276	DEL	815	99		YES		-
1	42665579	1	42668237	DEL	2593	99			YES	BGIOSGA004982
1	873502	1	42776213	INV	41901452	99			YES	-
1	13714340	1	42775242	DEL	29061310	99			YES	-
1	41999941	1	42776213	INV	775839	99			YES	BGIOSGA004933
1	7679501	1	42772950	CTX	NA	99			YES	BGIOSGA002078
1	42777988	1	42784624	ITX	5606	99			YES	-
1	40889798	1	42774635	INV	1884856	99			YES	-
1	37766321	1	42774635	ITX	5007524	99			YES	-
1	7767193	1	42788785	INV	35020912	99			YES	-
1	39119881	1	42788785	ITX	3667598	99			YES	-
1	20926710	1	42781592	DEL	21855062	99			YES	BGIOSGA003664
1	37765474	1	42782691	INV	5015912	99			YES	-
1	25603698	1	42864085	INV	17259896	99			YES	-
1	9055121	1	42779146	INV	33723916	99			YES	-
1	9713205	1	42785118	ITX	30064546	99			YES	-
1	27774039	1	42785118	INV	15010519	99			YES	-
1	28438357	1	42785785	INV	14346880	99			YES	BGIOSGA001164
1	37778690	1	42785403	DEL	5006836	99			YES	-
1	36040516	1	42790161	DEL	6749642	99			YES	BGIOSGA000727
1	36113273	1	43013720	DEL	6900585	99	YES			BGIOSGA000722
1	37015865	1	42783521	INV	5767257	99			YES	-
1	42692751	1	42698007	DEL	5142	99		YES		BGIOSGA000325
1	42815764	1	42816040	DEL	713	99		YES		-
1	42834434	1	42858113	ITX	22738	99		YES		-
1	42915221	1	42916159	DEL	834	99	YES			BGIOSGA000313
1	42959214	1	42960535	DEL	1447	99			YES	-
1	42995243	1	42998871	DEL	3751	99	YES			-
1	43009672	1	43026844	DEL	17332	99			YES	BGIOSGA005002
1	43033596	1	43066673	DEL	33050	99	YES			-
1	43082837	1	43093235	DEL	10422	99			YES	BGIOSGA005004 ; BGIOSGA000303
1	42782691	1	43278969	DEL	496891	99			YES	-
1	43144387	1	43149789	DEL	5507	99			YES	-
1	43148169	1	43201028	ITX	47533	99	YES			-
1	43213086	1	43214533	DEL	1368	99			YES	-
1	43268032	1	43269082	DEL	1188	99			YES	-
1	43311973	1	43314403	DEL	2482	99	YES			BGIOSGA000285 ; BGIOSGA005019
1	43411969	1	43457488	ITX	44385	99			YES	-
1	43460345	1	43481687	ITX	20452	99		YES		-
1	43460647	1	43482212	DEL	21551	99		YES		-
1	43567632	1	43573581	DEL	5973	99	YES			-
1	43704340	1	43710659	DEL	6282	99			YES	BGIOSGA000255
1	43721519	1	43725016	DEL	3367	99			YES	-
1	43721825	1	43725016	DEL	3307	99		YES		-
1	43730454	1	43736166	DEL	6250	99			YES	BGIOSGA000254
1	43737721	1	43739213	ITX	275	99	YES			-
1	43758107	1	43772513	DEL	14427	99			YES	-
1	43765037	1	43766954	DEL	2063	99			YES	-
1	43980091	1	43983137	DEL	3086	99		YES		BGIOSGA005064 ; BGIOSGA000234
1	44351504	1	44384798	DEL	33388	99		YES		-
1	44426299	1	44427997	DEL	1626	99	YES			BGIOSGA000214
1	44426961	1	44430201	ITX	2276	99	YES			-
1	44426961	1	44430200	ITX	2276	99		YES		-
1	44888525	1	44893157	DEL	4400	99			YES	-
1	44888963	1	44893157	DEL	4347	99			YES	-
1	868121	1	45508564	ITX	2705353	99			YES	BGIOSGA002639
1	45500179	1	45508564	INV	7024	99			YES	BGIOSGA000125
1	3108898	1	45617509	ITX	42507572	99			YES	BGIOSGA002782
1	13629135	1	45644862	INV	32015204	99			YES	-
1	37764971	1	45644538	CTX	NA	99			YES	-
1	16458693	1	45246476	INV	28787196	99		YES		-
1	29797931	1	45397517	INV	15598944	99			YES	BGIOSGA004137
1	45497716	1	45501561	ITX	2765	99			YES	BGIOSGA005146
1	45512721	1	45594229	DEL	81643	99			YES	BGIOSGA000123
1	45530613	1	45688754	INV	156280	99			YES	BGIOSGA005148
1	45702784	1	45714947	ITX	11265	99	YES			-
1	45704601	1	45716734	DEL	12111	99			YES	-
1	11645486	1	45800643	INV	34154932	99		YES		-
1	45727905	1	45775596	ITX	46799	99			YES	-
1	45818101	1	45834885	DEL	16826	99		YES		-
1	45841993	1	45842823	DEL	955	99	YES			-
1	45849149	1	45858221	DEL	9129	99		YES		BGIOSGA005167
1	45864033	1	45905514	ITX	40449	99		YES		BGIOSGA000107
1	45870883	1	45921349	DEL	50465	99		YES		-
1	45875114	1	45925374	ITX	47147	99		YES		BGIOSGA005173
1	45983145	1	45983818	DEL	758	99		YES		-
1	46053243	1	46064043	ITX	9801	99			YES	-
1	46167193	1	46167717	DEL	702	99		YES		-
1	1026442	1	46612974	ITX	45585540	99	YES			-
1	43823297	1	46203532	DEL	2380203	99			YES	-
1	46390259	1	46394082	DEL	3814	99			YES	-
1	46484463	1	46490603	DEL	6072	99	YES			BGIOSGA005228
1	46490097	1	46491555	DEL	1194	99			YES	BGIOSGA000063
1	46520010	1	46521880	DEL	2142	99			YES	-
1	46574825	1	46575596	DEL	863	99		YES		-
1	46683345	1	46694644	ITX	10418	99			YES	-
1	46683634	1	46695089	DEL	11412	99			YES	-
1	46701749	1	46702496	DEL	907	99			YES	BGIOSGA005247 ; BGIOSGA000042
1	46724579	1	46725753	DEL	1798	99			YES	BGIOSGA000041
1	46723679	1	46728651	ITX	3533	99	YES			BGIOSGA005251
1	46733855	1	46739567	DEL	5765	99			YES	BGIOSGA000039
1	46735420	1	46740789	DEL	5483	99			YES	BGIOSGA000039 ; BGIOSGA005252
1	46766716	1	46783991	ITX	16380	99			YES	-
1	46795167	1	46836084	ITX	40115	99			YES	BGIOSGA000033
1	46795751	1	46836530	DEL	40840	99			YES	BGIOSGA000033
1	46819398	1	46835343	DEL	15920	99			YES	-
1	46841755	1	46846746	DEL	4805	99			YES	-
1	46842066	1	46846746	DEL	4806	99		YES		-
1	46910025	1	46914269	DEL	3993	99			YES	-
1	46910451	1	46925221	ITX	13952	99			YES	-
1	46956305	1	46959331	DEL	2449016	99			YES	-
1	46990621	1	47021596	DEL	31027	99			YES	-
1	46991959	1	46992704	ITX	-368	99			YES	-
1	47092243	1	47092776	DEL	603	99	YES			BGIOSGA000013 ; BGIOSGA005280
1	47143478	1	47144115	DEL	793	99			YES	-
1	7912168	1	47183321	INV	39270880	99	YES			-
1	21434302	1	47266249	INV	25831122	99			YES	-
1	47101797	1	47160527	DEL	58798	99	YES			-
1	47198554	1	47198683	ITX	-431	99			YES	BGIOSGA005286
1	47203991	1	47205261	DEL	1387	99			YES	BGIOSGA000007
1	47209965	1	47215308	DEL	5434	99			YES	-
1	47220092	1	47224310	DEL	3818	99			YES	-
1	47220575	1	47224310	DEL	3840	99			YES	-
2	108283	2	114602	DEL	6532	99			YES	BGIOSGA007311
2	107615	2	120568	ITX	11454	99	YES			BGIOSGA007311
2	112046	2	123670	DEL	11594	99	YES			BGIOSGA007325
2	132806	2	133147	DEL	9777	99	YES			BGIOSGA007309 ; BGIOSGA007328
2	189927	2	226895	DEL	37070	99	YES			-
2	184378	2	402421	ITX	206093	99			YES	BGIOSGA007303
2	198083	2	229957	DEL	31943	99	YES			-
2	198613	2	230419	ITX	30947	99	YES			-
2	221218	2	237149	ITX	14872	99	YES			BGIOSGA007335
2	293353	2	302897	DEL	9500	99	YES			BGIOSGA007343 ; BGIOSGA007297
2	304749	2	345922	DEL	41191	99	YES			-
2	385586	2	516638	INV	130513	99			YES	BGIOSGA007290
2	398403	2	483689	DEL	85286	99			YES	-
2	479320	2	488356	DEL	9059	99	YES			-
2	377192	2	519919	DEL	142677	99			YES	BGIOSGA007348
2	382361	2	529773	INV	147085	99		YES		BGIOSGA007349
2	388283	2	528234	INV	139283	99		YES		BGIOSGA007350
2	394136	2	523748	INV	129445	99			YES	BGIOSGA007289
2	509092	2	518019	ITX	7886	99			YES	-
2	555199	2	568815	ITX	12647	99			YES	BGIOSGA007274
2	598177	2	633643	DEL	35993	99			YES	BGIOSGA007365
2	634660	2	642877	DEL	8779	99			YES	BGIOSGA007266 ; BGIOSGA007367
2	658507	2	659450	INV	-28	99		YES		-
2	659596	2	660425	INV	678	99			YES	BGIOSGA007369
2	669570	2	694784	ITX	24193	99	YES			-
2	796198	2	806240	DEL	10143	99		YES		-
2	835851	2	840841	DEL	5277	99		YES		-
2	875091	2	882589	DEL	7968	99		YES		-
2	970063	2	970927	DEL	1015	99	YES			BGIOSGA007244
2	185297	2	1053099	INV	867715	99	YES			BGIOSGA007303
2	1005080	2	1015825	ITX	9822	99		YES		BGIOSGA007394
2	1005507	2	1016196	DEL	10812	99			YES	BGIOSGA007394 ; BGIOSGA007240
2	1011076	2	1030895	DEL	19867	99	YES			-
2	1035931	2	1038966	DEL	2897	99	YES			BGIOSGA007396
2	1038286	2	1040602	ITX	927	99	YES			-
2	1041154	2	1049955	DEL	8882	99	YES			-
2	1111484	2	1120464	DEL	8970	99	YES			BGIOSGA007234
2	1116262	2	1121645	DEL	5493	99			YES	BGIOSGA007234
2	1123380	2	1156557	DEL	33283	99			YES	-
2	1178143	2	1200357	ITX	21151	99			YES	BGIOSGA007409
2	1250759	2	1251610	DEL	850	99		YES		BGIOSGA007414
2	1273017	2	1273778	DEL	900	99			YES	BGIOSGA007220
2	1347845	2	1351933	DEL	4075	99		YES		-
2	1360662	2	1364216	DEL	3953	99		YES		-
1	17450837	2	1601836	CTX	NA	99			YES	BGIOSGA001608
2	1734753	2	1745972	DEL	11170	99	YES			BGIOSGA007460
2	1734770	2	1745972	DEL	11153	99		YES		BGIOSGA007460
2	1411786	2	1412505	DEL	861	99		YES		-
2	1439761	2	1445625	DEL	6122	99		YES		BGIOSGA007207
2	1449953	2	1454089	DEL	4348	99			YES	-
2	1462396	2	1463704	DEL	1148	99			YES	-
2	1462735	2	1463704	DEL	1092	99			YES	-
2	1559160	2	1592652	DEL	33861	99		YES		BGIOSGA007202
2	1701741	2	1736888	DEL	35116	99			YES	BGIOSGA007458
2	1707855	2	1741901	DEL	34153	99			YES	-
2	1708267	2	1742467	ITX	33221	99			YES	-
2	1709184	2	1743335	ITX	33121	99			YES	-
2	2092899	2	2094060	DEL	1176	99			YES	BGIOSGA007480
2	2447250	2	2448245	DEL	1167	99			YES	-
2	2108916	2	2110581	DEL	1569	99			YES	BGIOSGA007168
2	2127823	2	2128456	ITX	-407	99			YES	BGIOSGA007167
2	2140141	2	2142255	DEL	1964	99			YES	-
2	2169657	2	2224964	ITX	54371	99	YES			-
2	2170882	2	2227314	ITX	55386	99	YES			-
2	2170882	2	2227305	ITX	55413	99		YES		-
2	2249999	2	2267570	DEL	17593	99	YES			BGIOSGA007494
2	2301347	2	2303746	DEL	2436	99			YES	BGIOSGA007497
2	2313089	2	2314000	DEL	1014	99	YES			BGIOSGA007159
2	2315613	2	2345517	ITX	28842	99			YES	BGIOSGA007498
2	2378697	2	2381942	DEL	3184	99			YES	BGIOSGA007156
1	9054975	2	2711295	CTX	NA	99			YES	BGIOSGA007519
1	42778362	2	2711295	CTX	NA	99			YES	BGIOSGA007519
2	2700854	2	2710979	DEL	10167	99			YES	-
2	2479201	2	2558337	DEL	79194	99		YES		-
2	2487827	2	2503871	ITX	14990	99			YES	-
2	2639317	2	2644136	DEL	5378	99	YES			BGIOSGA007513
2	2673850	2	2677228	DEL	3492	99	YES			-
1	44828292	2	3050894	CTX	NA	99			YES	BGIOSGA000185 ; BGIOSGA007534
2	2568102	2	2992002	INV	423449	99	YES			BGIOSGA007148
2	2568819	2	2992002	INV	422696	99	YES			BGIOSGA007148
2	2572486	2	3025717	INV	452858	99			YES	BGIOSGA007148
2	2873860	2	2902653	DEL	28998	99		YES		-
2	2933102	2	3016477	DEL	83464	99			YES	-
2	2984008	2	2987836	DEL	3930	99	YES			-
2	2989571	2	3026944	ITX	36442	99			YES	BGIOSGA007527
2	2992704	2	3030441	DEL	37664	99		YES		BGIOSGA007528
2	3126943	2	3130342	DEL	3559	99	YES			-
2	3165355	2	3169603	ITX	3312	99			YES	-
2	3166839	2	3169849	DEL	2806	99			YES	-
2	3178358	2	3179387	DEL	1064	99			YES	-
1	42776067	2	3303831	CTX	NA	99			YES	-
2	3248356	2	3338990	DEL	90461	99			YES	-
2	3249034	2	3338990	DEL	90326	99		YES		-
2	3263246	2	3334899	DEL	72343	99			YES	-
2	3300663	2	3303232	DEL	2621	99			YES	-
2	3390137	2	3447677	ITX	56465	99			YES	BGIOSGA007124
2	3391336	2	3448252	DEL	57438	99			YES	BGIOSGA007123
2	3428869	2	3433071	ITX	3100	99			YES	BGIOSGA007120
2	3458734	2	3460023	DEL	1217	99			YES	BGIOSGA007115
2	3469165	2	3472172	DEL	1618547	99			YES	-
2	3628645	2	3631136	DEL	2347	99			YES	BGIOSGA007106
2	3629042	2	3631136	DEL	2285	99			YES	BGIOSGA007106
2	3631984	2	3633192	DEL	973	99			YES	-
2	3632313	2	3633192	DEL	926	99			YES	-
2	3432437	2	3636119	ITX	202917	99			YES	BGIOSGA007119
2	3645789	2	3671975	DEL	26237	99			YES	-
2	3477589	2	3614590	ITX	135882	99			YES	BGIOSGA007113
2	3614252	2	3627019	ITX	11745	99			YES	BGIOSGA007108
2	3602408	2	3602692	DEL	643	99			YES	-
2	3685404	2	3685776	ITX	-368	99			YES	BGIOSGA007100
2	3686388	2	3687970	DEL	1583	99			YES	BGIOSGA007100
2	3795642	2	3826984	DEL	31205	99			YES	BGIOSGA007577 ; BGIOSGA007089
2	4005577	2	4005694	ITX	-371	99			YES	-
1	751684	2	4597797	CTX	NA	99			YES	-
1	8719850	2	4395393	CTX	NA	99			YES	BGIOSGA002009
1	42786302	2	4409138	CTX	NA	99			YES	-
2	4266492	2	4267158	ITX	-396	99			YES	-
2	4281040	2	4281518	DEL	729	99			YES	BGIOSGA007613
2	4600926	2	4601425	DEL	670	99	YES			BGIOSGA007632
2	4711063	2	4745908	ITX	33894	99			YES	BGIOSGA007638
2	4715729	2	4746292	DEL	30699	99	YES			BGIOSGA007638
2	4752851	2	4753642	DEL	1038	99			YES	-
2	4752859	2	4753642	DEL	970	99		YES		-
2	4775002	2	4778308	DEL	3193	99			YES	BGIOSGA007644
2	4803473	2	4840113	DEL	36549	99			YES	-
2	4835060	2	4841724	DEL	6623	99			YES	BGIOSGA007044 ; BGIOSGA007045
2	4856312	2	4856913	DEL	713	99	YES			-
2	4911201	2	4911996	DEL	857	99	YES			BGIOSGA007036
2	5118024	2	5187276	ITX	68251	99	YES			-
2	5119083	2	5188183	DEL	69175	99	YES			-
2	5249052	2	5278161	ITX	28167	99	YES			-
2	5255468	2	5266949	DEL	11626	99		YES		-
2	5316814	2	5319898	DEL	3279	99		YES		BGIOSGA007016
2	5371984	2	5372626	DEL	633	99			YES	-
2	5520559	2	5522643	DEL	2278	99		YES		-
2	5525037	2	5541956	DEL	17137	99		YES		-
2	5526401	2	5542746	ITX	15234	99		YES		-
2	5572185	2	5573156	DEL	1085	99		YES		BGIOSGA007688
2	5576422	2	5600628	ITX	23167	99			YES	BGIOSGA007689
2	5580071	2	5597530	DEL	17602	99		YES		-
2	5666767	2	5667684	ITX	43	99		YES		BGIOSGA006998
2	3303831	2	5734228	ITX	2429379	99			YES	-
2	5734228	2	5774090	DEL	40279	99			YES	-
2	5775109	2	5793282	DEL	18787	99			YES	BGIOSGA006989
2	3965785	2	5902185	INV	1935285	99			YES	BGIOSGA007591
2	5688884	2	5713622	ITX	23729	99		YES		-
2	5748234	2	5772213	DEL	24014	99		YES		-
2	5748288	2	5792171	ITX	42927	99			YES	-
2	5885209	2	5889137	DEL	3905	99			YES	-
2	5885639	2	5891314	ITX	4790	99	YES			-
2	5885639	2	5891333	ITX	4780	99		YES		-
2	5885877	2	5891750	DEL	5832	99			YES	-
2	5904293	2	5905259	DEL	1078	99		YES		-
2	6045685	2	6056929	DEL	11342	99	YES			BGIOSGA006965
2	6153536	2	6158957	DEL	5425	99			YES	BGIOSGA007725
1	11707362	2	6912779	CTX	NA	99	YES			-
1	27204971	2	6270930	CTX	NA	99	YES			-
1	29797785	2	6417832	CTX	NA	99			YES	BGIOSGA004137 ; BGIOSGA006938
2	6575470	2	6578284	ITX	1408	99			YES	-
2	6506050	2	6509108	DEL	3201	99			YES	-
2	6513739	2	6515908	DEL	2197	99	YES			BGIOSGA007747
2	6527446	2	6561525	DEL	33994	99			YES	BGIOSGA006929
2	6529448	2	6563458	ITX	32968	99		YES		BGIOSGA006929 ; BGIOSGA006928
2	6723800	2	6762903	ITX	38164	99	YES			-
2	398403	2	7238279	INV	6839655	99			YES	-
2	484219	2	7238279	INV	6763972	99			YES	-
2	468187	2	7125451	INV	6656717	99	YES			BGIOSGA007355
2	468187	2	7228582	INV	6759996	99			YES	BGIOSGA007355
2	6939385	2	6958544	ITX	18058	99			YES	-
2	7090534	2	7090934	DEL	599	99	YES			BGIOSGA006888
2	7127656	2	7129962	DEL	2986	99	YES			-
2	7133198	2	7133706	DEL	659	99	YES			BGIOSGA007773
2	7148979	2	7150055	INV	115	99	YES			-
2	7148979	2	7152311	INV	2664	99	YES			-
2	7150055	2	7150843	DEL	945	99	YES			-
2	7204839	2	7205321	DEL	698	99			YES	-
2	7242247	2	7257842	DEL	15706	99			YES	-
2	7290028	2	7291687	DEL	1686	99			YES	-
2	7301400	2	7303621	DEL	2108	99			YES	-
2	7404723	2	7471514	INV	87275	99			YES	BGIOSGA007784
2	7408128	2	7471514	INV	62874	99			YES	BGIOSGA006874
2	7408549	2	7469391	INV	60239	99			YES	BGIOSGA006874
2	7454818	2	7461773	ITX	5980	99			YES	BGIOSGA007787
2	7495561	2	7498021	ITX	1259	99		YES		-
2	7496194	2	7498021	ITX	1115	99		YES		-
2	7499460	2	7510737	DEL	11381	99		YES		BGIOSGA007791
2	7510682	2	7518038	DEL	7280	99			YES	BGIOSGA007793
2	7517154	2	7533436	ITX	15394	99		YES		BGIOSGA007794
2	7539939	2	7545155	DEL	5167	99			YES	BGIOSGA007796
2	7679834	2	7680508	DEL	798	99		YES		BGIOSGA006858
2	7908950	2	7909719	INV	375	99			YES	BGIOSGA007817
2	7970152	2	7987362	INV	16602	99			YES	BGIOSGA006849
2	8217213	2	8217383	ITX	-419	99			YES	BGIOSGA006836
2	8227224	2	8237041	ITX	8792	99		YES		-
2	8269062	2	8283714	DEL	14732	99	YES			BGIOSGA007835
2	8269058	2	8283714	DEL	14725	99		YES		BGIOSGA007835
2	8301828	2	8306329	DEL	4606	99	YES			-
2	8329403	2	8329848	ITX	-440	99			YES	BGIOSGA006832
2	8361160	2	8362133	INV	-160	99			YES	-
2	3205011	2	8524836	INV	5319670	99	YES			BGIOSGA007550
2	6908160	2	8524420	DEL	1616333	99			YES	-
2	9067292	2	9067619	DEL	867	99	YES			BGIOSGA007868
2	9160197	2	9161242	DEL	1165	99	YES			-
2	9680540	2	9681813	DEL	1594	99			YES	BGIOSGA006761
2	7771900	2	9516451	INV	1744466	99			YES	-
2	8228855	2	9636799	INV	1407366	99			YES	BGIOSGA007831
2	9343172	2	9349046	DEL	5891	99			YES	-
2	9037730	2	9652376	ITX	613797	99	YES			BGIOSGA006809
2	9424505	2	9425664	DEL	1352	99	YES			BGIOSGA006781
2	9434949	2	9458017	DEL	23047	99			YES	BGIOSGA007892
2	9541702	2	9543119	DEL	1579	99			YES	-
2	9546339	2	9547047	DEL	826	99			YES	-
2	9588215	2	9596643	DEL	8535	99		YES		-
2	9597384	2	9601937	DEL	4718	99		YES		-
2	9604508	2	9607562	DEL	3207	99		YES		-
2	9769673	2	9771281	ITX	-151	99			YES	-
2	9770216	2	9775777	DEL	5833	99			YES	-
1	37000629	2	9773240	CTX	NA	99			YES	-
1	37804361	2	9706256	CTX	NA	99			YES	BGIOSGA004656 ; BGIOSGA006758
2	4067922	2	9845312	INV	-235	99			YES	-
2	9843813	2	9845312	INV	-22	99			YES	-
2	4755792	2	9705385	DEL	4949727	99			YES	-
2	9729287	2	9732281	DEL	3153	99			YES	-
2	9744056	2	9747647	DEL	3408	99			YES	-
2	9744510	2	9747647	DEL	3265	99		YES		-
2	9804238	2	9804287	CTX	NA	99			YES	-
2	9832265	2	9833244	DEL	795	99		YES		BGIOSGA006752
2	9840193	2	9843090	DEL	2705	99			YES	BGIOSGA007906
2	9846346	2	9872204	DEL	25958	99			YES	BGIOSGA006751
2	9880956	2	9881605	DEL	875	99	YES			-
2	9928433	2	9935786	DEL	7278	99			YES	-
2	9827738	2	10458223	ITX	581059	99			YES	-
2	10345096	2	10346000	DEL	1010	99	YES			BGIOSGA007935
2	10384593	2	10386071	INV	1065	99	YES			BGIOSGA007941
2	10384593	2	10386237	DEL	1662	99			YES	BGIOSGA007941
2	10386071	2	10386447	INV	-99	99			YES	-
2	10400015	2	10413944	DEL	13796	99			YES	-
2	10422458	2	10427055	DEL	4697	99	YES			-
2	10452087	2	10460085	DEL	8126	99			YES	-
1	16338655	2	10794935	CTX	NA	99			YES	BGIOSGA003512
2	10602803	2	10606972	DEL	3980	99			YES	-
2	10603224	2	10606972	DEL	3923	99		YES		-
2	10635610	2	10639030	DEL	3566	99			YES	-
2	10669963	2	10670356	ITX	-333	99			YES	-
2	10719594	2	10766707	INV	46600	99		YES		BGIOSGA007950
2	10731670	2	10732278	DEL	642	99			YES	BGIOSGA006716
2	10746266	2	10747075	DEL	935	99	YES			-
2	10746251	2	10747075	DEL	936	99		YES		-
2	10827392	2	10862136	INV	34283	99			YES	-
2	10974005	2	10974013	ITX	-447	99			YES	-
2	11143375	2	11144283	DEL	1062	99			YES	-
2	11160894	2	11161033	ITX	-407	99			YES	-
2	11216811	2	11218269	DEL	1569	99			YES	-
2	11337708	2	11338620	INV	29	99			YES	-
2	11360632	2	11510828	INV	149934	99			YES	-
2	11360632	2	11513554	INV	152327	99			YES	-
2	11510828	2	11512496	DEL	2629	99			YES	-
2	11362010	2	11369218	DEL	7414	99			YES	-
2	11371965	2	11372929	DEL	995	99			YES	-
2	11373678	2	11375848	DEL	1901	99			YES	-
2	11374176	2	11375848	DEL	1965	99			YES	-
2	11376546	2	11383660	DEL	7241	99			YES	-
2	11404820	2	11415178	DEL	10379	99			YES	-
2	11431514	2	11433678	DEL	2241	99		YES		-
2	11435874	2	11451014	DEL	15305	99			YES	-
2	11565411	2	11566996	DEL	1679	99			YES	-
2	11588627	2	11590862	DEL	2376	99			YES	-
2	11664415	2	11664572	ITX	-416	99			YES	-
2	11673328	2	11701677	DEL	28185	99			YES	BGIOSGA006675
2	11711336	2	11713784	DEL	3173	99			YES	-
2	11729036	2	11735463	ITX	4936	99			YES	-
2	11886058	2	11894344	DEL	8385	99		YES		BGIOSGA008000
1	37773690	2	11983835	CTX	NA	99			YES	BGIOSGA006657
1	42772685	2	11983835	CTX	NA	99			YES	BGIOSGA006657
2	11915352	2	11926436	DEL	11171	99		YES		BGIOSGA008003
2	11934663	2	11935559	DEL	1013	99			YES	-
2	12007426	2	12128953	ITX	120140	99			YES	BGIOSGA006656
2	12014757	2	12068357	DEL	53725	99		YES		BGIOSGA006655
2	12019806	2	12077555	ITX	56810	99			YES	-
2	12041258	2	12164398	INV	122886	99			YES	-
2	12053228	2	12053483	ITX	-370	99		YES		-
2	12060259	2	12097192	DEL	37050	99		YES		-
1	28634985	2	12396411	CTX	NA	99			YES	-
2	12249544	2	12286497	DEL	37012	99		YES		BGIOSGA008014
2	12523009	2	12535366	ITX	11349	99			YES	-
2	12537633	2	12538591	DEL	932	99			YES	-
2	12687446	2	12691221	DEL	3804	99	YES			BGIOSGA006627
2	12687453	2	12691221	DEL	3824	99		YES		BGIOSGA006627
2	12703331	2	12707975	DEL	4836	99	YES			-
1	7724132	2	13001781	CTX	NA	99			YES	-
1	42790805	2	13001781	CTX	NA	99			YES	-
1	42790805	2	13001141	CTX	NA	99			YES	-
1	37766756	2	13001141	CTX	NA	99	YES			-
1	40568590	2	12814031	CTX	NA	99	YES			BGIOSGA004832 ; BGIOSGA008037
2	12808394	2	12830567	DEL	22714	99			YES	-
2	13238801	2	13239633	DEL	950	99			YES	BGIOSGA006601
2	13239568	2	13246969	DEL	7388	99		YES		BGIOSGA006601
2	13247356	2	13248891	DEL	1580	99			YES	BGIOSGA006600
2	13514047	2	13514811	DEL	674	99			YES	-
2	13632238	2	13633322	DEL	935	99		YES		-
1	28721062	2	13883955	CTX	NA	99		YES		BGIOSGA001148
2	13876917	2	13883955	DEL	6643	99		YES		-
2	8862841	2	14078408	INV	5214879	99			YES	-
2	13666320	2	13706575	DEL	40170	99			YES	-
2	13712691	2	13714069	DEL	1497	99			YES	-
2	13804938	2	13806443	DEL	1374	99			YES	-
2	14091532	2	14091794	ITX	-423	99			YES	BGIOSGA006571
2	14170263	2	14172217	DEL	1812	99			YES	-
1	22797706	2	14500715	CTX	NA	99			YES	-
1	22798269	2	14500715	CTX	NA	99			YES	-
1	36989691	2	14423531	CTX	NA	99			YES	-
2	14423744	2	14434106	DEL	10361	99			YES	-
1	37766756	2	14423049	CTX	NA	99			YES	-
2	10480523	2	14423049	CTX	NA	99			YES	-
2	11880315	2	14275892	INV	2395124	99		YES		-
2	14198822	2	14201131	DEL	2367	99			YES	-
2	14199542	2	14200800	ITX	-359	99			YES	-
2	14566892	2	14567147	ITX	-370	99			YES	-
2	14568116	2	14568824	ITX	-380	99			YES	-
2	14569672	2	14570270	ITX	-362	99			YES	-
2	14570620	2	14571055	ITX	-373	99			YES	-
2	14571942	2	14572149	ITX	-361	99			YES	-
2	14572516	2	14572607	ITX	-373	99			YES	-
2	14677545	2	14678237	ITX	-409	99			YES	-
2	15046787	2	15068046	DEL	21098	99			YES	-
2	15047267	2	15068046	DEL	20859	99			YES	-
2	15053722	2	15055042	DEL	1297	99			YES	-
2	15062790	2	15091407	DEL	28576	99			YES	BGIOSGA008123
2	8828958	2	15491953	INV	6662572	99			YES	-
2	15244688	2	15244919	ITX	-431	99			YES	-
2	15358366	2	15360575	ITX	546	99			YES	-
2	15360281	2	15361821	ITX	512	99			YES	-
2	15487747	2	15493276	ITX	4569	99			YES	-
2	15488342	2	15493946	DEL	5737	99			YES	-
1	1214997	2	15834269	CTX	NA	99		YES		BGIOSGA002501 ; BGIOSGA006540
1	1215900	2	15834269	CTX	NA	99		YES		BGIOSGA002501 ; BGIOSGA006540
1	36040370	2	15694433	CTX	NA	99			YES	BGIOSGA000727
1	42790805	2	15694433	CTX	NA	99			YES	-
2	13002157	2	15694735	INV	2692120	99			YES	-
1	14693005	2	15846138	CTX	NA	99			YES	BGIOSGA008138
2	13843314	2	15664563	INV	1820728	99			YES	-
2	15658573	2	15688045	DEL	29392	99			YES	-
2	15727655	2	15744396	DEL	16793	99			YES	-
2	15841746	2	15852201	DEL	10444	99			YES	-
2	15858250	2	15868659	ITX	9383	99			YES	BGIOSGA008141
2	15882379	2	15884607	ITX	1530	99	YES			-
2	15882379	2	15885584	ITX	1733	99			YES	-
2	15887619	2	15888540	ITX	-135	99			YES	-
2	15313643	2	16390547	DEL	1077002	99	YES			-
2	15313732	2	16391159	ITX	1076138	99			YES	-
2	15625067	2	16356345	CTX	NA	99			YES	-
2	11337708	2	16815459	INV	6144231	99			YES	-
2	16518200	2	16520135	DEL	2110	99	YES			-
2	16530253	2	16537832	DEL	7856	99		YES		-
2	16604655	2	16613455	DEL	8824	99			YES	-
1	475404	2	16899507	CTX	NA	99			YES	BGIOSGA008176
2	16891884	2	16892821	DEL	485365	99	YES			BGIOSGA008175 ; BGIOSGA006503
1	35978844	2	16902704	CTX	NA	99			YES	BGIOSGA008176 ; BGIOSGA006502
2	15092350	2	17014736	ITX	1801392	99			YES	-
2	15092350	2	17015000	ITX	1921568	99			YES	-
2	17018408	2	17019034	DEL	688	99			YES	-
2	17174756	2	17181860	ITX	6069	99			YES	-
2	17444488	2	17444501	CTX	NA	99			YES	-
2	17472351	2	17571717	INV	98940	99			YES	BGIOSGA006487 ; BGIOSGA006486
2	17606983	2	17627074	DEL	20125	99			YES	-
2	17796831	2	17798211	ITX	-386	99			YES	-
2	17809248	2	17809698	ITX	-392	99			YES	-
2	17875947	2	17877268	INV	1520	99			YES	BGIOSGA006467
2	2513731	2	18098482	INV	15584208	99			YES	-
2	2514911	2	18098482	INV	15583061	99			YES	-
2	2515840	2	18096973	INV	15580680	99			YES	-
2	7970845	2	18164611	INV	10193191	99			YES	BGIOSGA006849
2	14259666	2	18195887	INV	3935727	99			YES	-
2	14264431	2	18191913	INV	3927075	99			YES	-
2	17933550	2	17937559	DEL	4139	99			YES	-
2	17944827	2	17998525	ITX	52697	99	YES			BGIOSGA008216
2	17945160	2	17998733	DEL	53590	99			YES	BGIOSGA008216
2	17995411	2	18014488	DEL	19034	99			YES	-
2	17996611	2	18040805	ITX	43073	99			YES	BGIOSGA008218
2	18040299	2	18087720	ITX	42160	99	YES			BGIOSGA008219
2	18040299	2	18087720	ITX	46482	99		YES		BGIOSGA008219
2	18113359	2	18114845	ITX	544	99			YES	BGIOSGA006455
2	18119259	2	18148021	ITX	27588	99		YES		-
1	17544087	2	18396441	CTX	NA	99			YES	-
2	18314733	2	18315154	INV	-133	99			YES	BGIOSGA006452
2	18315300	2	18315956	INV	61	99			YES	BGIOSGA006452
2	18364738	2	18366626	ITX	857	99		YES		-
2	18366626	2	18369629	DEL	3045	99			YES	-
2	18380479	2	18380581	ITX	-437	99			YES	BGIOSGA008236
2	18409347	2	18420688	ITX	10230	99			YES	-
2	18442453	2	18444890	DEL	2337	99			YES	-
2	18476278	2	18476508	ITX	-402	99			YES	BGIOSGA006448
2	18480775	2	18483627	DEL	2989	99			YES	BGIOSGA006448
2	18494016	2	18498196	DEL	4354	99			YES	BGIOSGA006447
2	18528577	2	18529185	DEL	733	99			YES	-
2	18566286	2	18566802	DEL	846	99			YES	-
2	18570929	2	18572071	DEL	1322	99			YES	BGIOSGA006443
1	16289983	2	18940868	CTX	NA	99			YES	-
1	16289374	2	18942929	ITX	-418	99			YES	-
2	18594868	2	18598101	DEL	3371	99			YES	-
2	18599364	2	18663161	INV	63096	99			YES	-
2	18588952	2	18663161	ITX	72297	99		YES		BGIOSGA008244 ; BGIOSGA006441
2	4688328	2	18584855	INV	13896049	99			YES	BGIOSGA007636
2	4689406	2	18584855	INV	13895083	99			YES	BGIOSGA007636
2	18577196	2	18578096	DEL	1003	99			YES	-
2	18577196	2	18759604	INV	182021	99			YES	-
2	18626211	2	18700057	DEL	74653	99		YES		-
2	18797554	2	18799234	DEL	1619	99			YES	BGIOSGA006431
2	18838378	2	18839485	DEL	1113	99			YES	-
2	18880230	2	18886833	DEL	6367	99			YES	-
2	18880739	2	18886833	DEL	6263	99			YES	-
2	18894405	2	18903982	DEL	9673	99			YES	-
2	18905718	2	18909233	DEL	3790	99	YES			-
2	18985242	2	19077096	DEL	91928	99			YES	-
2	19284312	2	19287672	DEL	3371	99			YES	-
2	19314513	2	19316836	DEL	2481	99	YES			BGIOSGA006411
2	19329916	2	19330996	INV	355	99			YES	-
1	37764825	2	19368683	CTX	NA	99			YES	-
2	73630	2	19392416	INV	19318196	99		YES		-
2	74618	2	19392416	INV	19317754	99			YES	-
2	19394394	2	19399852	ITX	4027	99			YES	-
1	3826396	2	20104655	CTX	NA	99			YES	BGIOSGA002849
2	13216720	2	20104655	DEL	6887702	99			YES	BGIOSGA006603
1	23120558	2	20185281	CTX	NA	99	YES			BGIOSGA006374
1	23121234	2	20185281	CTX	NA	99			YES	BGIOSGA006374
2	1348922	2	19882110	INV	18533114	99			YES	-
2	19848943	2	19876029	DEL	27168	99			YES	-
2	19851211	2	19852064	ITX	-387	99			YES	-
2	19853551	2	19853997	CTX	NA	99		YES		-
2	19958029	2	19959568	DEL	1527	99			YES	-
2	20140118	2	20246536	ITX	104954	99			YES	-
2	20141535	2	20142474	DEL	1073	99			YES	-
1	43831618	2	20692418	CTX	NA	99			YES	-
2	7494286	2	20704675	ITX	13209419	99			YES	-
2	18078228	2	20500840	ITX	2421581	99			YES	-
2	20325940	2	20336710	ITX	9858	99			YES	-
2	20394510	2	20395777	DEL	1470	99	YES			-
2	20552880	2	20565241	DEL	12380	99			YES	-
1	36986301	2	20960041	CTX	NA	99			YES	-
1	36989691	2	20960041	CTX	NA	99			YES	-
1	37766377	2	20835219	CTX	NA	99			YES	BGIOSGA006343
1	20965383	2	21168755	CTX	NA	99		YES		-
1	20966273	2	21168755	CTX	NA	99			YES	-
2	19299129	2	20836056	CTX	NA	99			YES	BGIOSGA008277 ; BGIOSGA006343
2	20971086	2	20987103	DEL	16033	99	YES			BGIOSGA006334
2	20971170	2	20988063	ITX	15898	99	YES			BGIOSGA006334
2	21043471	2	21062022	ITX	17328	99			YES	BGIOSGA006324
2	21107870	2	21110143	DEL	2430	99		YES		-
2	21343686	2	21430177	DEL	86445	99			YES	-
1	13575082	2	22066567	CTX	NA	99		YES		BGIOSGA006287
2	22113589	2	22115596	DEL	1872	99			YES	-
2	21890975	2	21908818	DEL	17985	99		YES		-
2	21937076	2	21940380	DEL	3380	99			YES	-
2	22016584	2	22025396	DEL	8869	99		YES		BGIOSGA008395
2	22083351	2	22086493	DEL	3155	99		YES		-
1	3198618	2	22486231	CTX	NA	99			YES	BGIOSGA002789 ; BGIOSGA002386 ; BGIOSGA006270
1	3201130	2	22486231	CTX	NA	99		YES		BGIOSGA002386 ; BGIOSGA006270
2	22126181	2	22143494	DEL	17602	99			YES	-
2	22178383	2	22183859	DEL	5468	99			YES	BGIOSGA008399
2	22233971	2	22244453	DEL	10643	99		YES		-
2	22333265	2	22334005	DEL	744	99			YES	BGIOSGA006280
2	22386529	2	22387067	DEL	683	99			YES	-
2	22442830	2	22468461	DEL	25557	99		YES		-
1	37022243	2	22633598	CTX	NA	99			YES	BGIOSGA000662
2	21341410	2	22866168	ITX	1523816	99			YES	-
2	22700075	2	22700578	INV	-145	99			YES	BGIOSGA008425
2	22746323	2	22753551	DEL	7310	99			YES	-
2	22890564	2	22896502	DEL	5960	99			YES	BGIOSGA008434
2	22927363	2	22956594	ITX	28183	99			YES	BGIOSGA006247 ; BGIOSGA008437
2	22940103	2	22941161	DEL	942	99			YES	-
2	23051817	2	23073554	DEL	21882	99	YES			BGIOSGA006240 ; BGIOSGA008444
1	14088483	2	23346940	CTX	NA	99			YES	BGIOSGA008459
2	23210970	2	23300829	DEL	90479	99			YES	-
2	23407504	2	23409773	DEL	2396	99		YES		-
2	23424343	2	23443519	DEL	19468	99		YES		BGIOSGA008465
2	23453451	2	23453790	CTX	NA	99			YES	-
1	12028785	2	23852951	CTX	NA	99			YES	-
2	10241715	2	23853312	INV	13611023	99			YES	-
2	23607358	2	23632328	DEL	24953	99		YES		-
2	23698984	2	23700651	DEL	1612	99	YES			BGIOSGA006205
2	23810846	2	23814886	DEL	4508	99		YES		BGIOSGA006197
2	23809765	2	23819207	ITX	7653	99		YES		BGIOSGA006197
2	23814682	2	23831411	DEL	16745	99	YES			-
2	23854673	2	23857783	DEL	3223	99		YES		BGIOSGA008483
2	23855777	2	23858651	ITX	2162	99		YES		BGIOSGA008483
2	23857678	2	23858823	DEL	1270	99	YES			BGIOSGA008483
1	5786247	2	23995072	CTX	NA	99			YES	BGIOSGA002189
1	5786247	2	23995723	CTX	NA	99			YES	BGIOSGA002189
2	24225971	2	24226331	DEL	776	99			YES	-
2	24227150	2	24227215	DEL	675	99			YES	-
2	24437051	2	24459054	INV	21678	99			YES	-
2	24478901	2	24501810	DEL	22864	99	YES			-
2	24529728	2	24530937	DEL	1209	99		YES		-
2	24724181	2	24785106	DEL	60933	99	YES			-
2	24727047	2	24756823	DEL	29766	99	YES			-
2	24727335	2	24776967	ITX	48550	99	YES			-
2	24727335	2	24776975	ITX	48540	99		YES		-
2	24833843	2	24868266	ITX	33608	99		YES		BGIOSGA008537 ; BGIOSGA008538
2	24834232	2	24868862	DEL	34742	99		YES		BGIOSGA008537 ; BGIOSGA008538
2	24880015	2	24926391	DEL	46438	99		YES		-
2	24953586	2	24968372	DEL	14703	99			YES	BGIOSGA008545
2	24990981	2	25015329	ITX	23312	99		YES		-
2	24991677	2	25015880	DEL	24289	99		YES		-
2	25043619	2	25051599	DEL	9083	99		YES		BGIOSGA008551
2	25041951	2	25055220	ITX	11555	99		YES		BGIOSGA008551
2	25055220	2	25135583	DEL	80448	99		YES		BGIOSGA008552
2	25055367	2	25135961	ITX	79486	99		YES		BGIOSGA008552
2	25044115	2	25073642	DEL	30511	99		YES		BGIOSGA008551
2	25062456	2	25103185	ITX	39665	99		YES		BGIOSGA006112
2	25066732	2	25070891	DEL	4178	99		YES		-
2	25096489	2	25162493	DEL	65950	99		YES		BGIOSGA008557
2	25114892	2	25128310	ITX	-364	99			YES	BGIOSGA008559
2	25186138	2	25205277	DEL	19193	99		YES		-
2	25216855	2	25219598	DEL	2848	99	YES			-
2	25216864	2	25219598	DEL	2850	99		YES		-
2	25252625	2	25255395	DEL	2864	99		YES		-
2	25277968	2	25279582	ITX	-385	99			YES	BGIOSGA008573
2	3436273	2	25648423	DEL	22212098	99	YES			-
2	18815062	2	25655053	INV	6839565	99			YES	-
2	25395148	2	25401423	DEL	6330	99		YES		BGIOSGA008582
2	25443313	2	25447435	DEL	4294	99		YES		-
2	25464836	2	25469389	DEL	4690	99		YES		-
2	25474361	2	25478997	DEL	4686	99		YES		BGIOSGA006085
2	25503258	2	25504390	DEL	1263	99		YES		-
2	25503258	2	25504672	DEL	1340	99		YES		-
2	25506932	2	25509353	DEL	2228	99		YES		BGIOSGA006081
2	25578354	2	25581411	DEL	3035	99			YES	BGIOSGA006075 ; BGIOSGA006076
2	25604981	2	25606027	DEL	922	99			YES	-
2	25644322	2	25646046	DEL	1713	99	YES			BGIOSGA006072
2	25645030	2	25646046	DEL	1119	99			YES	-
2	25707856	2	25709047	DEL	1329	99			YES	BGIOSGA006067
2	25827429	2	25827703	DEL	573	99			YES	-
1	9055968	2	26105311	CTX	NA	99			YES	-
1	9332051	2	26105311	CTX	NA	99			YES	BGIOSGA003173
2	15150439	2	25971401	INV	10820405	99			YES	-
2	19623446	2	26120932	INV	6496939	99			YES	-
2	19624383	2	26105179	INV	6479945	99	YES			-
2	19625535	2	26118577	INV	6492265	99		YES		-
2	19626969	2	26116704	INV	6489272	99		YES		BGIOSGA006400
2	26010243	2	26015721	DEL	5604	99			YES	-
2	26045873	2	26045942	DEL	792	99	YES			-
2	26108749	2	26121922	DEL	13226	99	YES			-
2	26130319	2	26135896	DEL	5667	99		YES		-
1	37766756	2	26284213	CTX	NA	99			YES	BGIOSGA008630
2	26046823	2	26217209	ITX	169520	99	YES			BGIOSGA006046
2	26062266	2	26212826	DEL	150853	99	YES			-
2	26206590	2	26211332	DEL	4893	99	YES			BGIOSGA006040
2	26168093	2	26229052	DEL	59001	99			YES	-
2	26180740	2	26222149	ITX	38206	99			YES	-
2	26219307	2	26223444	DEL	4202	99	YES			BGIOSGA006038 ; BGIOSGA008628
2	26303775	2	26312814	DEL	9198	99			YES	-
2	26360359	2	26363059	DEL	2817	99		YES		BGIOSGA006028
2	26368481	2	26372570	DEL	4186	99	YES			BGIOSGA006027
2	26378516	2	26387908	DEL	9157	99			YES	-
2	26379006	2	26387908	DEL	9035	99		YES		-
2	26543765	2	26544327	DEL	690	99			YES	-
1	37315904	2	27048388	CTX	NA	99			YES	BGIOSGA004622
2	1559160	2	26601543	INV	25041726	99		YES		BGIOSGA007202
2	26553318	2	26554822	ITX	536	99	YES			-
2	26567196	2	26567423	ITX	-366	99			YES	-
2	26567851	2	26568110	ITX	-357	99			YES	-
2	26568332	2	26568692	ITX	-373	99			YES	-
2	26622933	2	26623546	INV	167	99	YES			BGIOSGA006007
2	26911036	2	26913356	DEL	2328	99		YES		-
2	26917116	2	26917488	DEL	1145	99		YES		-
2	26928038	2	26930088	DEL	1938	99		YES		-
2	26961211	2	26999141	DEL	37980	99			YES	-
2	27036032	2	27051197	ITX	14109	99	YES			-
1	14959058	2	27452032	CTX	NA	99			YES	BGIOSGA001716 ; BGIOSGA008696
1	36989691	2	27373239	CTX	NA	99			YES	BGIOSGA008688
1	37765632	2	27373239	CTX	NA	99			YES	BGIOSGA008688
2	14423744	2	27373239	CTX	NA	99			YES	BGIOSGA008688
2	20905904	2	27668914	INV	6762646	99			YES	-
2	27012180	2	27144325	ITX	131138	99	YES			-
2	27340761	2	27351967	DEL	11396	99	YES			-
2	27728116	2	27729115	DEL	1051	99	YES			-
1	34743330	2	27801135	CTX	NA	99	YES			BGIOSGA004470 ; BGIOSGA005938
2	27801135	2	27939680	ITX	137873	99	YES			BGIOSGA005938
2	27819101	2	27819881	DEL	650	99			YES	-
2	28353662	2	28354068	DEL	559	99	YES			-
2	28380468	2	28382399	DEL	1633	99	YES			-
2	28496520	2	28497411	DEL	858	99			YES	-
2	28530356	2	28534897	DEL	4557	99		YES		-
2	28606924	2	28621048	DEL	13978	99			YES	-
1	42776067	2	29300783	CTX	NA	99			YES	-
2	12019806	2	29482994	ITX	17462066	99			YES	-
1	20801371	2	29473164	CTX	NA	99			YES	-
2	29051058	2	29053571	DEL	2483	99			YES	BGIOSGA005862
2	29071365	2	29072708	DEL	1484	99			YES	-
2	29150574	2	29171428	DEL	20904	99			YES	-
2	29445596	2	29447450	DEL	1954	99		YES		-
2	29468259	2	29469347	DEL	1004	99			YES	BGIOSGA005847
2	29470943	2	29472126	DEL	1307	99		YES		BGIOSGA008806
2	26620037	2	29961910	DEL	3341917	99			YES	BGIOSGA006007
2	29888113	2	29898016	DEL	9841	99	YES			BGIOSGA005826
1	29797931	2	30529498	CTX	NA	99			YES	BGIOSGA004137 ; BGIOSGA008861
2	6417990	2	30529498	CTX	NA	99			YES	BGIOSGA006938 ; BGIOSGA008861
2	27723438	2	30703463	INV	2979426	99			YES	BGIOSGA005943
2	27908232	2	30708356	INV	2799522	99			YES	-
2	27909167	2	30708356	INV	2798196	99			YES	-
2	27909167	2	30707355	INV	2797569	99			YES	-
2	30432197	2	30446737	ITX	13597	99			YES	-
2	30574985	2	30575869	DEL	894	99	YES			-
2	30574985	2	30575869	DEL	852	99		YES		-
1	26769911	2	30912175	CTX	NA	99			YES	-
2	19498235	2	31014898	ITX	11515032	99			YES	-
2	30737736	2	30738147	DEL	625	99			YES	-
2	30841635	2	30858172	DEL	16459	99			YES	-
2	30955396	2	30966346	DEL	11080	99	YES			-
2	30965379	2	31009698	ITX	43256	99	YES			-
2	31061875	2	31062930	DEL	929	99			YES	BGIOSGA005769 ; BGIOSGA005768
2	31126669	2	31127397	DEL	791	99	YES			-
2	31126662	2	31127397	DEL	747	99		YES		-
2	30297424	2	31191041	DEL	894199	99			YES	-
2	31272127	2	31272825	DEL	564	99			YES	-
2	31322610	2	31333546	DEL	11047	99	YES			BGIOSGA008907
2	31385932	2	31388014	DEL	1924	99			YES	-
2	31407824	2	31410133	DEL	2412	99		YES		-
2	31411315	2	31416138	ITX	3696	99	YES			BGIOSGA005747
2	31422681	2	31429489	DEL	6860	99			YES	BGIOSGA005745
2	31527996	2	31570975	ITX	41996	99			YES	BGIOSGA008916
2	18721773	2	32084032	INV	13361765	99			YES	-
1	42776067	2	32238378	CTX	NA	99			YES	BGIOSGA005694
2	29300940	2	32238797	INV	2937355	99			YES	-
2	16815459	2	31622010	INV	14806033	99			YES	-
2	16815459	2	31623950	INV	14808090	99			YES	-
2	31620450	2	31622010	ITX	265	99			YES	BGIOSGA005734
2	31621449	2	31624690	DEL	3528	99			YES	BGIOSGA005734
2	31644190	2	31655959	DEL	11692	99			YES	BGIOSGA005732
2	31695662	2	31697663	DEL	1929	99			YES	-
2	32008483	2	32013613	INV	4558	99			YES	BGIOSGA008955
2	32075996	2	32099979	DEL	24577	99			YES	-
2	32074989	2	32220541	ITX	144029	99			YES	-
1	36989691	2	32300462	CTX	NA	99			YES	BGIOSGA005687 ; BGIOSGA008975
2	32308649	2	32313613	DEL	5154	99	YES			-
2	32348625	2	32352019	DEL	3505	99	YES			BGIOSGA005684
2	32407481	2	32410464	DEL	2888	99		YES		BGIOSGA008983
2	32412754	2	32413110	DEL	594	99	YES			BGIOSGA008983
2	32418366	2	32419030	DEL	789	99	YES			BGIOSGA008984
2	32454841	2	32457717	DEL	3020	99	YES			-
2	32526290	2	32530742	DEL	4519	99	YES			BGIOSGA005676
2	32562923	2	32574028	ITX	9823	99	YES			-
2	32706127	2	32708782	DEL	2743	99	YES			-
1	9053633	2	33331804	CTX	NA	99			YES	-
1	42777375	2	33397243	CTX	NA	99			YES	BGIOSGA005626
2	2711939	2	33397401	INV	30685068	99			YES	BGIOSGA007519
2	32757525	2	32764000	ITX	5524	99			YES	BGIOSGA009011
2	32768807	2	32770958	DEL	2140	99			YES	BGIOSGA009014
2	32789439	2	32815613	DEL	26206	99			YES	BGIOSGA005659
2	32906356	2	32917308	ITX	10109	99			YES	-
2	33199696	2	33207440	DEL	7781	99			YES	-
2	33199949	2	33367146	ITX	166340	99			YES	-
1	36148438	2	34008307	CTX	NA	99			YES	BGIOSGA004550 ; BGIOSGA000721
2	33434823	2	33434925	CTX	NA	99			YES	-
2	33479657	2	33481391	DEL	1838	99	YES			BGIOSGA005620
2	34255890	2	34265181	DEL	9164	99			YES	BGIOSGA009102 ; BGIOSGA009103
2	34324802	2	34340318	DEL	15869	99			YES	-
2	34413353	2	34414246	DEL	798	99			YES	-
1	37766377	2	35369615	CTX	NA	99			YES	-
2	2654254	2	35279366	DEL	-3979615	99			YES	BGIOSGA007514
2	28386397	2	35280858	INV	6893613	99			YES	BGIOSGA008750
2	32296988	2	35257097	INV	2959626	99	YES			BGIOSGA005687
2	32297903	2	35257097	INV	2958331	99			YES	BGIOSGA005687
2	35090682	2	35119604	ITX	27462	99			YES	BGIOSGA009143
2	35116013	2	35116484	ITX	-265	99			YES	-
2	35259837	2	35260450	DEL	649	99			YES	-
2	35260380	2	35260450	DEL	2358077	99			YES	-
2	35336195	2	35336585	DEL	624	99			YES	BGIOSGA009156
2	35349337	2	35350257	DEL	1026	99	YES			BGIOSGA005478
2	35353323	2	35412756	INV	59156	99			YES	-
2	35412150	2	35419991	ITX	6865	99			YES	-
2	35550814	2	35553688	DEL	3615	99			YES	-
2	35549522	2	35573111	ITX	21456	99			YES	BGIOSGA005467
2	35551159	2	35571878	DEL	21411	99			YES	-
[truncated: 9,256 more rows]

## Sheet: JBT-line11
#Chr1	Pos1	Chr2	Pos2	Type	Size	Score	ONLY_JBT 36/14	ONLY_LINE-11	BOTH	GENE
1	10148	1	10723	DEL	653	99	YES			-
1	27633	1	27706	ITX	-352	99			YES	-
1	112891	1	115808	ITX	1798	99	YES			BGIOSGA002583
1	176305	1	194343	DEL	17947	99			YES	-
1	228140	1	229195	DEL	1201	99	YES			-
1	228126	1	229195	DEL	1170	99		YES		-
1	229153	1	230260	DEL	969	99		YES		BGIOSGA002591
1	240964	1	241286	ITX	-367	99			YES	-
1	244196	1	256239	ITX	11115	99			YES	BGIOSGA002593
1	244517	1	256633	DEL	12114	99			YES	BGIOSGA002593
1	244719	1	259902	ITX	14237	99	YES			BGIOSGA002593
1	246890	1	263255	DEL	16437	99			YES	BGIOSGA002594
1	248412	1	268638	DEL	20309	99	YES			BGIOSGA002594
1	280623	1	298494	DEL	17899	99			YES	-
1	311222	1	313265	DEL	1982	99			YES	BGIOSGA002557
1	314553	1	317137	ITX	945613	99			YES	BGIOSGA002556
1	317685	1	319089	DEL	1114	99			YES	BGIOSGA002556
1	318242	1	319089	DEL	1003	99		YES		-
1	319679	1	326930	DEL	7314	99			YES	BGIOSGA002599
1	320289	1	327619	ITX	5990	99			YES	BGIOSGA002599
1	332503	1	334341	DEL	1982	99			YES	-
1	348125	1	391877	DEL	43967	99			YES	-
1	389150	1	398927	ITX	8756	99	YES			BGIOSGA002602
1	389828	1	399770	DEL	9809	99			YES	BGIOSGA002602
1	390176	1	411750	ITX	19208	99		YES		BGIOSGA002602
1	390827	1	412240	DEL	21489	99		YES		BGIOSGA002602
1	390937	1	412816	ITX	20799	99		YES		BGIOSGA002602
1	450456	1	459137	DEL	8599	99			YES	-
1	459427	1	521110	DEL	61759	99	YES			-
1	457506	1	521037	ITX	62551	99		YES		BGIOSGA002604
1	457055	1	520662	DEL	63548	99		YES		BGIOSGA002604
1	491869	1	517608	DEL	26146	99		YES		BGIOSGA002606
1	560317	1	598345	DEL	38044	99		YES		-
1	615795	1	618011	DEL	2164	99	YES			BGIOSGA002619
1	615794	1	618011	DEL	2148	99		YES		BGIOSGA002619
1	642898	1	644274	DEL	1425	99	YES			-
1	668362	1	678562	DEL	10150	99			YES	BGIOSGA002625
1	724580	1	744677	ITX	19092	99			YES	BGIOSGA002535
1	725714	1	745849	DEL	20122	99	YES			BGIOSGA002535
1	747864	1	748376	DEL	592	99			YES	BGIOSGA002533
1	780242	1	800613	DEL	20387	99			YES	BGIOSGA002529
1	782743	1	803009	ITX	19038	99		YES		BGIOSGA002528
1	793895	1	804586	DEL	10833	99	YES			-
1	798724	1	821002	DEL	20217	99			YES	-
1	821203	1	822127	CTX	NA	99			YES	-
1	833121	1	842925	ITX	8722	99			YES	-
1	834099	1	843142	DEL	9171	99			YES	BGIOSGA002636
1	834805	1	843721	ITX	7888	99			YES	BGIOSGA002636
1	835146	1	844000	DEL	8884	99			YES	BGIOSGA002636
1	835529	1	844692	ITX	8082	99			YES	BGIOSGA002636
1	951296	1	1036906	DEL	86564	99		YES		BGIOSGA002518
1	951452	1	1038805	ITX	85623	99			YES	BGIOSGA002518
1	949512	1	1036845	ITX	86101	99			YES	BGIOSGA002519
1	871139	1	918130	DEL	47045	99		YES		BGIOSGA002639
1	893914	1	899214	DEL	5231	99			YES	-
1	925655	1	925981	DEL	579	99			YES	-
1	927391	1	999854	DEL	72555	99			YES	BGIOSGA002523
1	943877	1	1031267	DEL	87428	99	YES			BGIOSGA002519
1	945466	1	1032626	ITX	86202	99		YES		BGIOSGA002519
1	956059	1	1041596	DEL	85740	99		YES		BGIOSGA002646
1	959727	1	1046550	DEL	86717	99			YES	BGIOSGA002517
1	972648	1	973912	DEL	1384	99			YES	-
1	974952	1	1013033	ITX	36920	99		YES		-
1	984051	1	984937	DEL	1012	99	YES			-
1	983992	1	984937	DEL	980	99		YES		-
1	1050063	1	1057682	DEL	7673	99		YES		BGIOSGA002650 ; BGIOSGA002510
1	1051799	1	1058598	ITX	5956	99		YES		BGIOSGA002650
1	1052384	1	1052979	DEL	573	99			YES	BGIOSGA002650
1	1056118	1	1059204	DEL	3156	99			YES	-
1	1068610	1	1068959	ITX	291	99			YES	BGIOSGA002652
1	1068610	1	1070082	ITX	237	99			YES	BGIOSGA002652
1	1114562	1	1114884	DEL	594	99		YES		-
1	1125718	1	1126352	DEL	769	99		YES		-
1	1134194	1	1151426	DEL	17278	99			YES	-
1	1153099	1	1162291	DEL	9347	99			YES	-
1	1173479	1	1175244	DEL	1821	99		YES		BGIOSGA002505
1	1255273	1	1256067	ITX	-370	99			YES	-
1	1296043	1	1307702	ITX	9855	99			YES	BGIOSGA002659
1	1632166	1	1633699	ITX	335	99			YES	BGIOSGA002486
1	1483555	1	1489834	DEL	6282	99			YES	-
1	1505396	1	1506350	DEL	1052	99			YES	BGIOSGA002664
1	1625800	1	1626772	DEL	980	99			YES	-
1	1644399	1	1645802	DEL	1458	99	YES			-
1	1885593	1	1887411	DEL	1877	99			YES	BGIOSGA002467
1	1919520	1	1980776	DEL	61315	99		YES		BGIOSGA002701
1	1920722	1	1992376	DEL	71557	99			YES	-
1	2003530	1	2007110	DEL	3735	99			YES	-
1	2272952	1	2274564	DEL	2080	99		YES		-
1	2272952	1	2274779	DEL	2024	99		YES		-
1	2277912	1	2279148	DEL	1397	99		YES		BGIOSGA002446
1	2281634	1	2282640	DEL	1129	99		YES		-
1	2289269	1	2289768	DEL	682	99		YES		-
1	2293219	1	2293964	DEL	872	99		YES		-
1	2317037	1	2500063	INV	182520	99		YES		BGIOSGA002441
1	2318245	1	2500063	INV	181190	99		YES		BGIOSGA002441
1	2329616	1	2330216	DEL	631	99		YES		BGIOSGA002438
1	2343004	1	2380468	ITX	36559	99		YES		BGIOSGA002725
1	2348644	1	2349468	INV	32568	99		YES		BGIOSGA002726
1	2523911	1	2548842	ITX	23893	99		YES		BGIOSGA002743
1	2523808	1	2548224	DEL	24401	99		YES		BGIOSGA002743
1	2536189	1	2537737	DEL	1496	99		YES		-
1	2552383	1	2557475	DEL	5192	99		YES		-
1	2554685	1	2568394	ITX	12620	99		YES		-
1	2582304	1	2588377	DEL	6123	99			YES	-
1	2602895	1	2662550	DEL	59721	99	YES			BGIOSGA002748
1	2637956	1	2639866	DEL	3332	99	YES			BGIOSGA002425
1	2643616	1	2644452	DEL	952	99	YES			-
1	2817436	1	2817769	DEL	588	99	YES			BGIOSGA002416 ; BGIOSGA002415
1	2829513	1	2846312	ITX	15909	99	YES			BGIOSGA002411
1	2844992	1	2847837	ITX	1849	99			YES	-
1	2866738	1	2867683	DEL	986	99		YES		-
1	2863187	1	2949845	DEL	84441	99	YES			BGIOSGA002764
1	2893101	1	2931429	DEL	38331	99		YES		-
1	2895335	1	2952475	ITX	54095	99	YES			-
1	2914254	1	2914306	CTX	NA	99		YES		BGIOSGA002407
1	2977757	1	2983780	DEL	6176	99			YES	BGIOSGA002774
1	2987585	1	2995526	ITX	6829	99	YES			BGIOSGA002775 ; BGIOSGA002404
1	2988137	1	2995712	DEL	7571	99			YES	BGIOSGA002775 ; BGIOSGA002404
1	2989272	1	2996556	ITX	6412	99			YES	BGIOSGA002404
1	2989272	1	2996894	ITX	6543	99			YES	BGIOSGA002404
1	2991206	1	2997219	DEL	6326	99		YES		BGIOSGA002404 ; BGIOSGA002403
1	2993040	1	2999407	ITX	5332	99			YES	BGIOSGA002403
1	2993040	1	2999453	ITX	5361	99		YES		BGIOSGA002403
1	2993655	1	2999511	DEL	5636	99			YES	BGIOSGA002403 ; BGIOSGA002776
1	2994036	1	2999511	DEL	5543	99			YES	BGIOSGA002403 ; BGIOSGA002776
1	3005270	1	3011383	ITX	4989	99		YES		BGIOSGA002400
1	3016170	1	3017644	DEL	1937	99			YES	-
1	3045932	1	3064609	ITX	17667	99	YES			BGIOSGA002396
1	3074703	1	3094319	DEL	20202	99	YES			BGIOSGA002779
1	3095472	1	3100864	DEL	6088	99			YES	-
1	3141521	1	3154161	ITX	11775	99		YES		BGIOSGA002784
1	3139308	1	3208252	DEL	68984	99		YES		-
1	3159467	1	3217088	ITX	56678	99	YES			BGIOSGA002390
1	3161164	1	3218520	ITX	56306	99	YES			BGIOSGA002389
1	3161609	1	3218729	DEL	57147	99			YES	BGIOSGA002389
1	3203737	1	3214756	DEL	10916	99		YES		BGIOSGA002790
1	3224115	1	3272859	DEL	49556	99		YES		BGIOSGA002792
1	3238693	1	3240902	ITX	1275	99	YES			-
1	3246202	1	3246899	DEL	627	99	YES			BGIOSGA002796
1	3246208	1	3246899	DEL	648	99		YES		BGIOSGA002796
1	3249149	1	3249725	DEL	688	99			YES	BGIOSGA002796
1	3254248	1	3284013	ITX	28833	99			YES	BGIOSGA002797
1	3258275	1	3259943	DEL	1633	99		YES		BGIOSGA002797
1	3279967	1	3284662	ITX	3840	99			YES	BGIOSGA002802
1	3280710	1	3287706	DEL	7127	99			YES	BGIOSGA002802
1	3288263	1	3288938	DEL	600	99			YES	BGIOSGA002803 ; BGIOSGA002804
1	3280879	1	3291890	ITX	9956	99			YES	BGIOSGA002802
1	3282449	1	3293361	DEL	11029	99	YES			BGIOSGA002803
1	3295313	1	3295968	DEL	768	99			YES	BGIOSGA002383
1	3299493	1	3354815	INV	54924	99			YES	BGIOSGA002381
1	3300823	1	3354815	INV	54208	99			YES	-
1	3311396	1	3313053	DEL	1505	99			YES	BGIOSGA002380 ; BGIOSGA002806
1	3311687	1	3313053	DEL	1469	99		YES		BGIOSGA002380 ; BGIOSGA002806
1	3393835	1	3398642	DEL	5132	99		YES		-
1	3698880	1	3701476	DEL	3161	99			YES	-
1	3703695	1	3712852	DEL	9866	99			YES	-
1	3713481	1	3725892	DEL	12442	99			YES	BGIOSGA002337
1	3716130	1	3725892	DEL	10083	99			YES	BGIOSGA002336
1	3721886	1	3735288	ITX	11922	99		YES		BGIOSGA002842
1	3793018	1	3799373	DEL	6167	99			YES	-
1	2264173	1	4088155	INV	4719432	99		YES		BGIOSGA002448
1	3905445	1	3930057	DEL	24469	99	YES			BGIOSGA002312
1	3905418	1	3930057	DEL	24647	99		YES		BGIOSGA002312
1	3928807	1	3932379	DEL	3768	99			YES	BGIOSGA002309
1	3919727	1	3929681	ITX	8931	99	YES			-
1	3961080	1	3961859	DEL	906	99			YES	-
1	3993944	1	4059700	DEL	65683	99			YES	-
1	3994940	1	4060578	ITX	64531	99			YES	-
1	4035568	1	4043618	DEL	8185	99			YES	-
1	4052046	1	4063338	DEL	11453	99		YES		BGIOSGA002303
1	4170823	1	4177462	ITX	5579	99	YES			BGIOSGA002865
1	4176676	1	4178670	DEL	2149	99	YES			BGIOSGA002293
1	4176676	1	4178670	DEL	2174	99		YES		BGIOSGA002293
1	4208957	1	4227657	DEL	18737	99	YES			-
1	4239274	1	4249089	ITX	7987	99			YES	-
1	4239274	1	4249084	ITX	8728	99		YES		-
1	4249166	1	4290321	ITX	40103	99	YES			BGIOSGA002870
1	4251904	1	4301809	ITX	48934	99	YES			BGIOSGA002288
1	4253694	1	4303576	DEL	49992	99	YES			BGIOSGA002288
1	4253838	1	4304311	ITX	49384	99	YES			BGIOSGA002288
1	4305516	1	4306032	DEL	3034	99			YES	BGIOSGA002284
1	4255151	1	4307991	ITX	51845	99	YES			BGIOSGA002288
1	4256654	1	4309506	DEL	52977	99	YES			-
1	4278106	1	4310649	ITX	31542	99	YES			BGIOSGA002871
1	4273769	1	4274910	DEL	2132261	99	YES			-
1	4286894	1	4325776	DEL	39596	99			YES	BGIOSGA002872
1	4278014	1	4287393	DEL	9437	99		YES		BGIOSGA002871
1	4281484	1	4314102	DEL	32730	99	YES			-
1	4331576	1	4333218	DEL	1477	99			YES	BGIOSGA002281
1	4347505	1	4348710	DEL	1138	99			YES	BGIOSGA002279
1	4349800	1	4350520	DEL	856	99			YES	BGIOSGA002874
1	4422755	1	4423174	DEL	617	99	YES			BGIOSGA002879
1	4434466	1	4434968	DEL	35745	99			YES	-
1	4499478	1	4502702	DEL	3381	99			YES	BGIOSGA002268
1	4761955	1	4762791	DEL	930	99	YES			-
1	222994	1	5145505	INV	4922246	99			YES	BGIOSGA002590
1	222994	1	5145787	INV	4922918	99			YES	BGIOSGA002590
1	4343248	1	5177246	ITX	833036	99			YES	BGIOSGA002279
1	4902269	1	4903171	DEL	1016	99	YES			BGIOSGA002241
1	4902271	1	4903171	DEL	1010	99		YES		BGIOSGA002241
1	4940346	1	4944504	DEL	4118	99			YES	-
1	5131289	1	5132717	INV	959	99	YES			BGIOSGA002231
1	5141098	1	5142382	DEL	1340	99	YES			BGIOSGA002230
1	5162859	1	5168960	DEL	6056	99		YES		-
1	5320200	1	5321501	DEL	1043	99			YES	-
1	5341522	1	5346666	DEL	5117	99	YES			-
1	5457969	1	5467477	ITX	8696	99			YES	-
1	5458369	1	5468007	DEL	9666	99			YES	BGIOSGA002206
1	5594116	1	5595497	ITX	324	99			YES	-
1	5739951	1	5740328	INV	268	99			YES	-
1	5739951	1	5741043	INV	943	99			YES	-
1	5773084	1	5774403	DEL	1483	99			YES	-
1	5858947	1	5859692	ITX	-389	99	YES			-
1	5948386	1	5951946	DEL	3683	99	YES			-
1	5976028	1	5976975	DEL	1093	99	YES			-
1	5984097	1	5984205	ITX	-362	99	YES			BGIOSGA002177
1	5991364	1	6075800	DEL	84524	99	YES			BGIOSGA002176
1	5991697	1	6076364	ITX	83609	99	YES			BGIOSGA002176
1	6010697	1	6011261	DEL	675	99		YES		-
1	6025607	1	6039144	ITX	12623	99		YES		-
1	6030687	1	6100155	DEL	69552	99	YES			-
1	6106585	1	6106965	DEL	591	99			YES	-
1	6126470	1	6152786	ITX	25415	99			YES	-
1	6172516	1	6173478	DEL	10398	99			YES	BGIOSGA002963
1	6172516	1	6173881	DEL	1400	99			YES	BGIOSGA002963
1	6172516	1	6188264	DEL	15771	99			YES	BGIOSGA002963
1	6173649	1	6173881	DEL	14165	99			YES	BGIOSGA002963
1	6174076	1	6188264	DEL	14306	99			YES	-
1	6259985	1	6296544	ITX	35533	99		YES		BGIOSGA002972
1	6261309	1	6298048	DEL	36821	99	YES			BGIOSGA002972 ; BGIOSGA002156
1	6261545	1	6298743	ITX	36158	99			YES	BGIOSGA002972 ; BGIOSGA002156
1	6262375	1	6303104	DEL	40768	99	YES			BGIOSGA002156
1	6262561	1	6307349	ITX	43728	99			YES	BGIOSGA002156
1	6310839	1	6318258	DEL	7481	99			YES	BGIOSGA002976
1	6314082	1	6318611	ITX	3531	99			YES	BGIOSGA002976
1	6695188	1	6695978	DEL	826	99	YES			BGIOSGA002990
1	6811054	1	6820753	ITX	8748	99			YES	-
1	7191943	1	7196951	DEL	5055	99			YES	BGIOSGA002103
1	7275570	1	7279248	DEL	3747	99		YES		BGIOSGA003032
1	7390735	1	7391420	DEL	1161	99		YES		BGIOSGA002090
1	7485215	1	7489936	DEL	4840	99			YES	-
1	7486906	1	7499746	ITX	11809	99	YES			-
1	7540334	1	7547563	INV	6707	99	YES			-
1	7541394	1	7546099	DEL	5398	99	YES			-
1	4404915	1	7721204	INV	3315873	99	YES			BGIOSGA002878
1	7568503	1	7620642	ITX	50563	99	YES			BGIOSGA002088 ; BGIOSGA002087
1	7570124	1	7621959	ITX	50898	99	YES			BGIOSGA002087
1	7570803	1	7622776	DEL	51937	99	YES			BGIOSGA002087
1	7587082	1	7638538	DEL	52634	99	YES			BGIOSGA002085
1	7587082	1	7640217	DEL	53242	99	YES			BGIOSGA002085
1	7661726	1	7662100	DEL	605	99	YES			-
1	7693826	1	7701734	DEL	7915	99	YES			BGIOSGA002077
1	7693792	1	7701734	DEL	7949	99		YES		BGIOSGA002077
1	7702733	1	7713737	DEL	10851	99			YES	-
1	7917675	1	7959681	ITX	40632	99			YES	-
1	7920358	1	7956966	DEL	36891	99			YES	BGIOSGA002069
1	7987481	1	8012554	DEL	25024	99			YES	-
1	8014249	1	8031850	DEL	17656	99	YES			-
1	8016240	1	8018934	DEL	2863	99			YES	-
1	8048220	1	8050700	DEL	2446	99			YES	-
1	8227707	1	8228024	ITX	-323	99			YES	-
1	8248598	1	8253866	DEL	5230	99			YES	BGIOSGA002047
1	8254809	1	8255647	DEL	920	99		YES		BGIOSGA002047 ; BGIOSGA002046
1	8288271	1	8299514	ITX	10184	99		YES		-
1	8352610	1	8367778	ITX	14249	99		YES		BGIOSGA002039 ; BGIOSGA003103
1	8354098	1	8369292	DEL	15224	99	YES			BGIOSGA002039 ; BGIOSGA003103
1	8370678	1	8390791	DEL	20374	99			YES	BGIOSGA003106
1	8369932	1	8421974	ITX	50650	99		YES		-
1	8372158	1	8423738	DEL	51666	99		YES		BGIOSGA003106
1	8432227	1	8451617	ITX	18485	99		YES		BGIOSGA002032 ; BGIOSGA002031
1	8433852	1	8453364	ITX	18640	99		YES		BGIOSGA002032 ; BGIOSGA002031
1	8446280	1	8446848	DEL	1213	99		YES		-
1	8447643	1	8631222	INV	183474	99	YES			BGIOSGA003116
1	8491576	1	8496601	DEL	5080	99		YES		-
1	8496326	1	8509718	DEL	13338	99		YES		-
1	8559475	1	8561000	ITX	546	99		YES		BGIOSGA002021
1	8574355	1	8610445	ITX	35004	99		YES		-
1	8604646	1	8611715	ITX	6047	99		YES		-
1	8606307	1	8626449	DEL	20192	99		YES		-
1	8608909	1	8628950	DEL	20117	99	YES			-
1	8698152	1	8700208	DEL	2165	99			YES	-
1	8736286	1	8764623	ITX	27330	99		YES		BGIOSGA002008
1	8806677	1	8824516	ITX	16863	99			YES	-
1	8833729	1	8834123	DEL	600	99			YES	-
1	8851806	1	8854751	DEL	2803	99		YES		BGIOSGA003135
1	8865476	1	8917227	DEL	51874	99		YES		-
1	8866432	1	8918209	ITX	50792	99		YES		-
1	8924781	1	8924921	CTX	NA	99			YES	BGIOSGA003142
1	8925699	1	8972709	ITX	46144	99			YES	BGIOSGA003142
1	8928213	1	9002003	DEL	73973	99		YES		-
1	8960893	1	8992105	ITX	30194	99		YES		BGIOSGA001992
1	8961889	1	8993050	DEL	31298	99		YES		BGIOSGA001992
1	8963641	1	8995231	ITX	30375	99		YES		-
1	8964026	1	9061160	DEL	97199	99		YES		-
1	8995231	1	9061160	DEL	65962	99		YES		-
1	8972126	1	9012282	DEL	40130	99		YES		BGIOSGA003145
1	8998431	1	9029196	ITX	29800	99		YES		-
1	9027936	1	9028676	DEL	626	99		YES		BGIOSGA001986
1	8998935	1	9029520	ITX	29685	99		YES		-
1	9017340	1	9067357	DEL	50008	99		YES		-
1	9019609	1	9070190	ITX	49536	99		YES		-
1	9025223	1	9075439	ITX	49119	99		YES		BGIOSGA003147
1	9043281	1	9043767	ITX	-374	99			YES	-
1	9043281	1	9051494	ITX	-171	99			YES	-
1	9045121	1	9047176	ITX	-377	99			YES	-
1	9044566	1	9051494	ITX	168	99			YES	-
1	9046282	1	9048357	ITX	-341	99			YES	-
1	9054411	1	9054975	INV	0	99			YES	-
1	9127568	1	9158752	ITX	30132	99		YES		-
1	9164318	1	9175705	ITX	10529	99		YES		BGIOSGA003159
1	9164673	1	9176332	DEL	11590	99		YES		-
1	9184288	1	9184379	ITX	-359	99			YES	BGIOSGA003163
1	9055399	1	9331908	ITX	275022	99			YES	-
1	9325500	1	9331082	DEL	6024	99		YES		BGIOSGA003172
1	9185694	1	9185913	ITX	-382	99			YES	-
1	9186598	1	9209632	ITX	22093	99		YES		BGIOSGA003164
1	9187773	1	9210922	DEL	23125	99		YES		BGIOSGA003164
1	9188510	1	9215967	DEL	27480	99		YES		BGIOSGA003164
1	9226645	1	9232627	DEL	6850	99		YES		BGIOSGA003167 ; BGIOSGA001980
1	9225356	1	9237531	ITX	10637	99			YES	BGIOSGA003167
1	9230668	1	9255958	ITX	24180	99		YES		BGIOSGA003168
1	9272490	1	9289609	DEL	17265	99		YES		-
1	9273289	1	9290522	ITX	16095	99		YES		-
1	9291901	1	9309317	ITX	16362	99		YES		-
1	9292890	1	9310169	DEL	17433	99		YES		-
1	9322192	1	9328541	DEL	6426	99		YES		-
1	9322555	1	9329001	ITX	5458	99		YES		-
1	9336758	1	9382500	INV	45423	99		YES		BGIOSGA003174
1	9378176	1	9382500	ITX	3184	99	YES			BGIOSGA003179
1	9340901	1	9396129	INV	54975	99	YES			BGIOSGA003175
1	9386636	1	9396129	ITX	8497	99			YES	BGIOSGA001970
1	9372278	1	9389914	INV	17111	99	YES			-
1	9372278	1	9390724	INV	17761	99	YES			-
1	9407790	1	9410700	ITX	1786	99		YES		-
1	9409976	1	9412515	DEL	2572	99		YES		-
1	9417494	1	9450271	DEL	33339	99		YES		BGIOSGA001966
1	9422532	1	9451879	DEL	29476	99		YES		BGIOSGA001965
1	9423337	1	9452788	ITX	28453	99		YES		BGIOSGA001965
1	9423679	1	9453042	DEL	29442	99		YES		BGIOSGA001965
1	9424603	1	9454168	ITX	28473	99		YES		BGIOSGA001965
1	9433621	1	9454223	DEL	20674	99		YES		-
1	9486128	1	9489799	DEL	3783	99	YES			BGIOSGA003181
1	9514990	1	9557444	ITX	41455	99		YES		-
1	9516602	1	9557691	DEL	41217	99		YES		-
1	9519060	1	9560352	ITX	40290	99		YES		-
1	9519476	1	9560460	DEL	41111	99		YES		-
1	9527498	1	9563090	ITX	34521	99		YES		BGIOSGA003184
1	9551563	1	9563180	DEL	11645	99		YES		-
1	9555310	1	9567184	ITX	10813	99		YES		-
1	9602391	1	9602880	ITX	-219	99		YES		BGIOSGA003188
1	9610981	1	9614387	DEL	3373	99			YES	-
1	9615040	1	9622158	ITX	6228	99	YES			BGIOSGA003190 ; BGIOSGA003191
1	9621811	1	9623503	DEL	1731	99			YES	-
1	9629821	1	9631462	ITX	607	99		YES		BGIOSGA003192
1	9704253	1	9707762	DEL	3583	99		YES		-
1	9751304	1	9755798	DEL	4450	99	YES			-
1	9761186	1	9776856	DEL	15681	99			YES	BGIOSGA001947
1	9796662	1	9800114	DEL	3441	99			YES	-
1	9798583	1	9832127	DEL	33672	99		YES		-
1	9811653	1	9852020	ITX	39249	99		YES		-
1	9857416	1	9875095	ITX	16568	99		YES		-
1	9858472	1	9876081	DEL	17610	99			YES	-
1	9894928	1	9898536	ITX	2571	99			YES	BGIOSGA001939
1	9895395	1	9900261	DEL	4751	99			YES	BGIOSGA001939
1	9904647	1	9968403	ITX	62690	99			YES	-
1	9921586	1	9969517	ITX	46865	99			YES	-
1	9921966	1	9969552	DEL	47638	99		YES		-
1	9922212	1	9969992	ITX	46731	99			YES	BGIOSGA001937
1	9959223	1	9975332	ITX	15130	99			YES	-
1	9996569	1	10009272	ITX	11768	99		YES		BGIOSGA001933
1	9997791	1	10010483	DEL	12716	99			YES	-
1	10026077	1	10054780	ITX	27708	99		YES		BGIOSGA001930
1	10061901	1	10067098	DEL	5148	99			YES	BGIOSGA003216
1	10062138	1	10070584	ITX	7554	99		YES		BGIOSGA003216
1	10065346	1	10082664	DEL	17973	99		YES		-
1	10064092	1	10089242	ITX	23461	99		YES		BGIOSGA003216
1	10066919	1	10118016	DEL	51126	99			YES	-
1	10127604	1	10131012	DEL	3585	99		YES		-
1	10135995	1	10146284	DEL	10244	99		YES		BGIOSGA003222
1	10145888	1	10201883	DEL	55892	99			YES	BGIOSGA003224
1	10158331	1	10206808	DEL	48436	99		YES		-
1	10218344	1	10251931	DEL	33633	99		YES		BGIOSGA003230
1	10235423	1	10236467	INV	-122	99			YES	-
1	10244613	1	10245724	DEL	939	99	YES			BGIOSGA001919 ; BGIOSGA001918
1	10251891	1	10258125	DEL	6388	99			YES	BGIOSGA001917
1	10257316	1	10261914	ITX	3598	99		YES		BGIOSGA001916 ; BGIOSGA003232
1	1540804	1	10342024	INV	8800238	99			YES	-
1	1540804	1	10343920	INV	8802713	99			YES	-
1	10307436	1	10341162	DEL	34109	99			YES	-
1	10466868	1	10470169	DEL	3183	99	YES			-
1	10540793	1	10546437	DEL	5778	99	YES			BGIOSGA001906
1	10595563	1	10596233	DEL	665	99			YES	BGIOSGA003249
1	10612342	1	10618109	DEL	6013	99	YES			-
1	10683829	1	10684829	DEL	1039	99	YES			-
1	10683808	1	10684829	DEL	1010	99		YES		-
1	10687621	1	10688543	DEL	1076	99			YES	-
1	10744570	1	10747018	DEL	2453	99			YES	BGIOSGA001893
1	3792487	1	11159663	INV	7366624	99			YES	-
1	10822565	1	10826383	DEL	3946	99			YES	-
1	10931828	1	10932193	DEL	565	99			YES	-
1	10970311	1	10970891	DEL	693	99			YES	-
1	10982119	1	10982587	DEL	623	99	YES			BGIOSGA003271
1	11101824	1	11103248	ITX	558	99			YES	-
1	11146900	1	11147395	DEL	555	99		YES		BGIOSGA001876
1	11225328	1	11241320	DEL	15966	99			YES	-
1	11226331	1	11242390	ITX	15171	99			YES	-
1	11235500	1	11242647	DEL	7261	99			YES	-
1	11258721	1	11261069	DEL	2326	99			YES	-
1	11259666	1	11261796	DEL	1988	99			YES	-
1	11260369	1	11261796	DEL	1853	99		YES		-
1	11282298	1	11290558	DEL	8422	99		YES		BGIOSGA003291
1	11306792	1	11307344	DEL	844	99			YES	-
1	11484726	1	11485678	DEL	1097	99		YES		BGIOSGA001862
1	11507535	1	11542741	DEL	35168	99			YES	BGIOSGA003309
1	11585126	1	11586341	DEL	1359	99		YES		-
1	11603696	1	11603993	DEL	572	99		YES		-
1	11663169	1	11665126	DEL	2010	99			YES	-
1	11880581	1	11883041	DEL	2381	99			YES	-
1	11885059	1	11956397	DEL	71680	99			YES	-
1	12056138	1	12057534	DEL	1227	99			YES	-
1	12056510	1	12057534	DEL	1129	99		YES		-
1	12085980	1	12086945	DEL	1109	99		YES		BGIOSGA003332
1	12119616	1	12119984	DEL	562	99		YES		-
1	12154432	1	12160074	DEL	5441	99			YES	-
1	12154787	1	12160074	DEL	5374	99		YES		-
1	12247800	1	12250452	DEL	2872	99	YES			-
1	12262980	1	12263552	DEL	628	99	YES			-
1	12271024	1	12271534	DEL	815	99		YES		-
1	8542798	1	12561732	INV	4018463	99			YES	-
1	12414695	1	12415979	DEL	1451	99			YES	-
1	12443953	1	12461899	ITX	16983	99		YES		BGIOSGA003346
1	12602854	1	12604390	DEL	1252	99			YES	-
1	12676485	1	12678496	DEL	2131	99	YES			BGIOSGA001799
1	12309216	1	12965611	INV	655812	99		YES		-
1	12309216	1	12988630	INV	679106	99		YES		-
1	12964874	1	12988630	ITX	22788	99		YES		BGIOSGA003369
1	12684125	1	12689620	DEL	5490	99	YES			-
1	12687472	1	12696546	DEL	9168	99	YES			-
1	12731362	1	12732910	DEL	1489	99			YES	-
1	12836483	1	12837258	DEL	628	99			YES	BGIOSGA003365
1	12836908	1	12840999	DEL	3965	99			YES	BGIOSGA003365
1	13056340	1	13056530	ITX	-353	99			YES	-
1	13393400	1	13414809	DEL	21398	99			YES	BGIOSGA001778
1	13070282	1	13130027	ITX	58725	99	YES			BGIOSGA003373
1	13070574	1	13130195	DEL	59689	99			YES	BGIOSGA003373
1	13193741	1	13199194	ITX	4648	99			YES	-
1	13193741	1	13199428	ITX	4765	99			YES	-
1	13200427	1	13202317	DEL	1626	99			YES	-
1	13251469	1	13265656	ITX	13074	99			YES	-
1	13270409	1	13367924	ITX	91029	99		YES		-
1	13278717	1	13283904	DEL	5179	99		YES		-
1	13281473	1	13286589	DEL	5191	99		YES		-
1	13297246	1	13342797	ITX	44382	99		YES		-
1	13306047	1	13343625	ITX	36616	99		YES		BGIOSGA001785
1	13336249	1	13368968	DEL	32711	99			YES	BGIOSGA003387
1	13422759	1	13434406	ITX	10665	99			YES	-
1	13428163	1	13439936	ITX	10829	99			YES	-
1	13456846	1	13475645	ITX	17835	99			YES	BGIOSGA003389
1	13462023	1	13486880	ITX	23881	99	YES			-
1	13462402	1	13487073	DEL	24732	99			YES	-
1	13498171	1	13591845	INV	93161	99		YES		-
1	13503534	1	13504113	DEL	647	99			YES	-
1	13504688	1	13505373	DEL	933	99			YES	-
1	13505714	1	13510590	DEL	4825	99			YES	-
1	13584616	1	13662622	INV	77548	99			YES	-
1	13601018	1	13641279	ITX	39187	99			YES	-
1	13643719	1	13745196	ITX	100711	99	YES			BGIOSGA001766 ; BGIOSGA003393
1	13745196	1	13748785	DEL	3752	99		YES		BGIOSGA001764
1	13669954	1	13696610	DEL	26596	99			YES	-
1	13818426	1	13835617	DEL	17292	99			YES	-
1	13889078	1	13899138	ITX	9219	99			YES	BGIOSGA001757
1	13895221	1	13918891	DEL	23771	99			YES	BGIOSGA001756
1	13956269	1	13970685	DEL	14420	99			YES	-
1	14006757	1	14009215	DEL	2280	99			YES	-
1	14052202	1	14055718	DEL	3736	99	YES			BGIOSGA001743
1	14080530	1	14083119	DEL	2671	99			YES	-
1	14114480	1	14114746	ITX	-382	99			YES	-
1	14134726	1	14136160	DEL	1393	99			YES	-
1	14198117	1	14204249	DEL	6118	99	YES			BGIOSGA003419
1	14205884	1	14218330	INV	11269	99			YES	-
1	14210973	1	14218330	INV	7169	99			YES	-
1	14239458	1	14239558	DEL	1051	99	YES			BGIOSGA003420
1	14439459	1	14463857	DEL	24501	99			YES	-
1	14337737	1	14340725	DEL	3040	99	YES			-
1	14389453	1	14404764	DEL	15463	99			YES	-
1	14382951	1	14405246	ITX	21328	99			YES	-
1	14459467	1	14504477	DEL	45028	99		YES		-
1	14552480	1	14554170	DEL	1776	99	YES			BGIOSGA003429
1	14552474	1	14554170	DEL	1778	99		YES		BGIOSGA003429
1	14601165	1	14602972	DEL	1852	99			YES	BGIOSGA003433
1	9055121	1	14783873	INV	5728410	99			YES	-
1	9055121	1	14784466	INV	9438295	99			YES	-
1	14644495	1	14654562	DEL	9599	99			YES	-
1	14644945	1	14654562	DEL	9558	99		YES		-
1	14656103	1	14695646	DEL	39516	99	YES			-
1	14709464	1	14759071	DEL	49598	99		YES		BGIOSGA003442
1	14728906	1	14762143	DEL	33295	99		YES		BGIOSGA001727
1	14748553	1	14749212	DEL	723	99		YES		-
1	14764954	1	14767177	INV	1780	99			YES	-
1	14873087	1	14886189	ITX	11864	99	YES			-
1	14794842	1	14803924	DEL	9218	99			YES	BGIOSGA001725
1	14818681	1	14869132	INV	50018	99	YES			-
1	14871544	1	14872065	DEL	543	99	YES			-
1	14932135	1	14975656	ITX	42450	99		YES		-
1	14933410	1	14976054	DEL	42584	99		YES		-
1	15024046	1	15024359	DEL	581	99		YES		BGIOSGA003450
1	15042497	1	15053670	DEL	11299	99			YES	-
1	15070428	1	15074229	ITX	2816	99			YES	BGIOSGA003453
1	15070757	1	15075653	DEL	4463	99			YES	BGIOSGA003453
1	15074229	1	15075653	DEL	1290	99			YES	BGIOSGA003453
1	15097896	1	15100953	DEL	3506	99		YES		BGIOSGA001709
1	15102364	1	15109512	DEL	7199	99		YES		BGIOSGA001709
1	15111461	1	15120935	DEL	9476	99		YES		BGIOSGA001708
1	15132648	1	15169805	ITX	36183	99			YES	-
1	15135337	1	15142983	ITX	6592	99			YES	-
1	15136011	1	15143585	DEL	7431	99			YES	-
1	15136269	1	15143840	ITX	6538	99			YES	-
1	15167926	1	15175408	ITX	6388	99	YES			-
1	15176487	1	15194455	ITX	17078	99			YES	-
1	15178799	1	15196780	DEL	18021	99		YES		-
1	15178884	1	15198940	ITX	19042	99			YES	-
1	15179627	1	15199765	DEL	20054	99			YES	-
1	15224500	1	15225204	DEL	781	99			YES	-
1	15243833	1	15247114	DEL	3140	99			YES	BGIOSGA003458
1	15245804	1	15248805	ITX	2021	99	YES			BGIOSGA003458
1	15247027	1	15249326	DEL	2439	99			YES	BGIOSGA003459
1	15251901	1	15254032	DEL	2272	99			YES	BGIOSGA001706
1	15254753	1	15255453	DEL	588	99			YES	-
1	15257167	1	15257795	DEL	804	99			YES	-
1	15261225	1	15263476	DEL	2153	99		YES		-
1	15263160	1	15264999	DEL	1962	99		YES		-
1	15270588	1	15273137	DEL	2674	99			YES	-
1	15290959	1	15293321	DEL	2275	99			YES	-
1	15301528	1	15342338	INV	40419	99			YES	-
1	15340655	1	15341733	DEL	680	99	YES			BGIOSGA003467
1	15341280	1	15341733	DEL	642	99		YES		BGIOSGA003467
1	15305292	1	15305486	INV	-308	99			YES	-
1	15307242	1	15307659	DEL	521126	99			YES	-
1	15311901	1	15334018	INV	21606	99			YES	BGIOSGA001703 ; BGIOSGA003464
1	15360715	1	15366286	DEL	5702	99			YES	BGIOSGA003469
1	15366956	1	15367422	DEL	656	99			YES	BGIOSGA001700
1	15382159	1	15388040	DEL	5805	99		YES		-
1	15407659	1	15410368	DEL	2838	99		YES		-
1	15441552	1	15450237	DEL	8951	99			YES	-
1	15448196	1	15448466	ITX	-418	99			YES	-
1	15458830	1	15481543	ITX	21817	99			YES	-
1	15580663	1	15581397	DEL	590	99			YES	-
1	15706552	1	15735939	DEL	29488	99			YES	-
1	15769867	1	15777350	DEL	7665	99	YES			BGIOSGA001689
1	15796688	1	15805194	DEL	8500	99			YES	-
1	15920768	1	15921694	DEL	810	99			YES	BGIOSGA001681
1	15992214	1	15994836	DEL	2647	99	YES			BGIOSGA003495
1	15996162	1	15997195	DEL	1538	99			YES	BGIOSGA003496
1	16043007	1	16048422	DEL	5188	99		YES		BGIOSGA001675
1	16065690	1	16091797	DEL	26020	99			YES	-
1	16065870	1	16092071	ITX	25147	99			YES	-
1	16142768	1	16160065	ITX	16508	99			YES	-
1	16143259	1	16160262	DEL	17182	99			YES	-
1	16163471	1	16168518	DEL	5199	99			YES	BGIOSGA001668
1	16206225	1	16219471	DEL	13348	99			YES	-
1	16279622	1	16292004	ITX	11787	99			YES	-
1	16279622	1	16292507	ITX	11635	99			YES	-
1	16294495	1	16323119	ITX	27598	99			YES	-
1	16294781	1	16323119	ITX	27445	99			YES	-
1	16321889	1	16322316	DEL	639	99			YES	BGIOSGA003509
1	16296684	1	16325419	DEL	28804	99	YES			BGIOSGA003507
1	16296744	1	16326005	ITX	28433	99			YES	BGIOSGA003507
1	16326781	1	16332946	DEL	6288	99			YES	BGIOSGA003510 ; BGIOSGA001659
1	16298523	1	16299183	DEL	629	99			YES	-
1	16331798	1	16336929	DEL	5686	99			YES	BGIOSGA001659 ; BGIOSGA003511
1	16332846	1	16346533	DEL	13840	99			YES	BGIOSGA003511 ; BGIOSGA001658
1	16375450	1	16376689	DEL	1074	99			YES	-
1	16375704	1	16376689	DEL	960	99			YES	-
1	16380185	1	16384251	DEL	4134	99			YES	-
1	16389471	1	16394100	DEL	4585	99		YES		BGIOSGA003513 ; BGIOSGA003514
1	16416641	1	16474272	ITX	56687	99		YES		BGIOSGA003517
1	16456782	1	16457499	DEL	833	99			YES	-
1	16468764	1	16479505	DEL	10814	99		YES		BGIOSGA001649
1	16485706	1	16488228	DEL	2740	99		YES		-
1	16500989	1	16536109	DEL	35084	99	YES			-
1	16535481	1	16547561	DEL	12158	99		YES		BGIOSGA003519
1	16554558	1	16555258	DEL	630	99	YES			-
1	16558425	1	16563178	DEL	5146	99			YES	-
1	16587316	1	16602557	DEL	15244	99			YES	-
1	16600469	1	16607189	DEL	6720	99			YES	BGIOSGA001644 ; BGIOSGA001643
1	16619053	1	16629114	ITX	9038	99			YES	BGIOSGA001639
1	16627426	1	16636240	DEL	8747	99			YES	-
1	16629974	1	16642850	DEL	12802	99			YES	BGIOSGA001638
1	13949035	1	16824649	ITX	2874847	99			YES	-
1	16703392	1	16705063	DEL	1525	99			YES	BGIOSGA001636
1	16762986	1	16764691	DEL	1684	99	YES			BGIOSGA003529
1	16806761	1	16822835	ITX	15053	99			YES	BGIOSGA001631
1	16834922	1	16847499	DEL	12485	99			YES	BGIOSGA001629
1	16907757	1	16908609	INV	-194	99			YES	-
1	11635585	1	17034975	INV	5398872	99			YES	-
1	11636331	1	17034975	INV	5398208	99			YES	-
1	16880774	1	16927876	DEL	47217	99			YES	-
1	16969621	1	17043421	ITX	72730	99			YES	BGIOSGA001622
1	17048650	1	17051383	ITX	1743	99			YES	-
1	17048899	1	17117872	DEL	69012	99			YES	-
1	17051383	1	17117872	DEL	66418	99			YES	-
1	17070401	1	17071775	DEL	1731	99			YES	-
1	17111092	1	17111389	INV	-146	99	YES			BGIOSGA003546
1	17111535	1	17112076	INV	217	99			YES	BGIOSGA003546
1	13858324	1	17511822	ITX	3594751	99			YES	BGIOSGA001762
1	17335184	1	17335325	ITX	-386	99			YES	-
1	17371126	1	17378685	ITX	6628	99	YES			-
1	17385557	1	17399339	DEL	13756	99			YES	-
1	17454720	1	17460111	DEL	5397	99	YES			BGIOSGA001608
1	17456872	1	17462526	ITX	4711	99			YES	BGIOSGA001608
1	17457130	1	17462917	DEL	5738	99			YES	BGIOSGA001608
1	17469398	1	17494684	DEL	25332	99			YES	-
1	17478918	1	17508001	ITX	28137	99			YES	-
1	13329311	1	17712351	ITX	4381998	99	YES			BGIOSGA003386
1	17696307	1	17713181	DEL	16965	99			YES	-
1	17733190	1	17734753	DEL	1554	99			YES	-
1	17850126	1	17853065	DEL	2853	99			YES	-
1	17912877	1	17917622	DEL	4872	99	YES			-
1	14768754	1	18061566	ITX	3291727	99			YES	-
1	14769108	1	18061566	ITX	3291520	99			YES	-
1	17887369	1	17932224	DEL	44848	99			YES	-
1	18175720	1	18179552	DEL	3989	99			YES	-
1	18218514	1	18220926	INV	1715	99			YES	-
1	18261000	1	18292204	DEL	31181	99	YES			-
1	18261361	1	18292458	ITX	30104	99			YES	-
1	18534782	1	18537853	DEL	3242	99			YES	-
1	18557196	1	18560982	DEL	3674	99			YES	-
1	18613904	1	18618048	ITX	-357	99			YES	-
1	18620368	1	18623350	ITX	-311	99			YES	-
1	18621144	1	18622311	ITX	-368	99			YES	-
1	18663114	1	18666846	DEL	3790	99	YES			-
1	18663029	1	18666846	DEL	3785	99		YES		-
1	18738998	1	18750544	ITX	9446	99			YES	-
1	18726623	1	18739505	ITX	11718	99			YES	-
1	18698182	1	18700500	DEL	2402	99	YES			-
1	18728413	1	18748545	ITX	19098	99			YES	-
1	18786253	1	18786411	ITX	-339	99			YES	-
1	18788395	1	18788709	ITX	-436	99	YES			-
1	18829654	1	18830015	DEL	565	99			YES	-
1	18852228	1	18854531	DEL	2352	99	YES			-
1	19043787	1	19044863	DEL	790	99			YES	-
1	19080205	1	19087034	DEL	6992	99		YES		BGIOSGA003595
1	19120065	1	19121236	DEL	1271	99			YES	-
1	19186603	1	19191409	DEL	4772	99	YES			-
1	19186551	1	19191409	DEL	4788	99		YES		-
1	19223814	1	19224978	DEL	1019	99			YES	-
1	19388496	1	19389484	DEL	949	99			YES	-
1	19669883	1	19681464	DEL	11516	99			YES	-
1	19685275	1	19688157	DEL	2962	99	YES			-
1	19685256	1	19688157	DEL	2966	99		YES		-
1	19745956	1	19759395	DEL	14016	99			YES	-
1	9996486	1	19946580	DEL	9950162	99	YES			BGIOSGA001933
1	19999728	1	20007578	ITX	6891	99			YES	-
1	20045673	1	20049967	DEL	4262	99	YES			BGIOSGA001541
1	20045683	1	20049967	DEL	4313	99		YES		BGIOSGA001541
1	20139745	1	20149740	DEL	9979	99			YES	-
1	20266977	1	20269877	DEL	2810	99			YES	-
1	20345852	1	20353458	DEL	7262	99			YES	-
1	20346328	1	20353458	DEL	7257	99			YES	-
1	20387360	1	20422352	DEL	35135	99			YES	BGIOSGA001530 ; BGIOSGA001529
1	20421252	1	20445939	ITX	23893	99			YES	-
1	20475683	1	20484254	DEL	8703	99			YES	BGIOSGA001524
1	20495830	1	20514935	ITX	18107	99			YES	BGIOSGA001522
1	8924173	1	20856047	INV	11931266	99			YES	-
1	17751661	1	20858400	DEL	3106774	99			YES	BGIOSGA001599
1	20606731	1	20606945	ITX	-408	99			YES	-
1	20617770	1	20629964	DEL	12151	99		YES		-
1	20763975	1	20799176	DEL	35295	99			YES	-
1	20937979	1	20978305	DEL	40046	99	YES			-
1	20938364	1	20978305	DEL	40016	99			YES	-
1	16166884	1	21239654	ITX	5071884	99			YES	BGIOSGA001668
1	20982193	1	20988180	DEL	6005	99			YES	-
1	21039424	1	21055673	ITX	15328	99			YES	-
1	21051715	1	21057389	DEL	5826	99			YES	BGIOSGA003670
1	21061758	1	21062749	INV	581	99			YES	-
1	21067327	1	21070775	DEL	3474	99			YES	-
1	21114653	1	21120665	DEL	6091	99			YES	-
1	21152659	1	21156436	DEL	3760	99	YES			-
1	21331861	1	21346283	DEL	14994	99		YES		BGIOSGA003679
1	21377844	1	21381860	DEL	3917	99			YES	BGIOSGA003682
1	21407955	1	21408296	DEL	571	99			YES	-
1	21417741	1	21425090	DEL	7165	99			YES	-
1	21418117	1	21425090	DEL	7107	99			YES	-
1	21455990	1	21460004	DEL	4179	99			YES	-
1	1209387	1	21727271	ITX	18806924	99		YES		BGIOSGA002501
1	1211450	1	21729153	ITX	20516602	99	YES			BGIOSGA002501
1	1211450	1	21729165	ITX	20516608	99		YES		BGIOSGA002501
1	21633291	1	21669024	DEL	35551	99		YES		-
1	21672614	1	21679421	ITX	5720	99			YES	-
1	21756867	1	21760280	DEL	3575	99		YES		BGIOSGA003695
1	21812396	1	21840832	ITX	27501	99	YES			BGIOSGA001488 ; BGIOSGA001489
1	21844286	1	21846637	ITX	-185	99			YES	-
1	21904192	1	21914349	DEL	10234	99			YES	BGIOSGA003697 ; BGIOSGA001481
1	21914792	1	21946460	DEL	31936	99			YES	-
1	21914227	1	21946460	DEL	31991	99			YES	-
1	21913581	1	21938899	ITX	24201	99			YES	-
1	21925993	1	21928274	DEL	2405	99			YES	BGIOSGA003698
1	22044476	1	22050311	DEL	5896	99			YES	-
1	21949572	1	21995371	ITX	44931	99			YES	BGIOSGA003699
1	21984734	1	21996476	DEL	11821	99			YES	-
1	21985060	1	21994143	ITX	7378	99			YES	-
1	22014854	1	22028608	ITX	12831	99			YES	BGIOSGA003700
1	22016170	1	22028949	DEL	12794	99			YES	BGIOSGA003700
1	22017050	1	22029589	ITX	11614	99			YES	BGIOSGA003700
1	22034767	1	22039561	DEL	3729	99			YES	-
1	22054953	1	22055990	DEL	986	99			YES	-
1	22089185	1	22091217	DEL	2203	99			YES	-
1	22095623	1	22101252	DEL	5691	99			YES	BGIOSGA001472
1	22168934	1	22169766	DEL	968	99			YES	BGIOSGA003703
1	22163494	1	22232136	ITX	67738	99			YES	BGIOSGA001469
1	22171885	1	22235194	DEL	63244	99		YES		-
1	22260848	1	22355465	ITX	93663	99			YES	BGIOSGA001467
1	22302693	1	22303298	DEL	613	99	YES			-
1	22356231	1	22357380	ITX	-9	99		YES		-
1	10720752	1	22494579	INV	11773035	99			YES	-
1	22406532	1	22459135	DEL	52684	99	YES			-
1	22408765	1	22461287	ITX	51568	99	YES			BGIOSGA003711
1	22408765	1	22461283	ITX	51572	99		YES		BGIOSGA003711
1	22414259	1	22461598	DEL	47381	99	YES			-
1	22415657	1	22462840	ITX	46134	99	YES			-
1	22419629	1	22473007	DEL	53436	99			YES	-
1	22421875	1	22475377	ITX	47609	99	YES			BGIOSGA003712
1	22434149	1	22485403	INV	50558	99			YES	-
1	22435133	1	22485403	INV	48552	99			YES	-
1	22482460	1	22485403	ITX	2106	99			YES	-
1	22436217	1	22483196	ITX	45925	99			YES	-
1	22435936	1	22482405	INV	45949	99	YES			-
1	22442273	1	22444728	DEL	2500	99			YES	-
1	22447475	1	22488391	DEL	41008	99			YES	-
1	22453862	1	22489243	ITX	34585	99			YES	-
1	22453862	1	22489612	ITX	34676	99			YES	-
1	22454845	1	22509347	DEL	54370	99			YES	-
1	22491217	1	22503517	ITX	11555	99			YES	-
1	22502683	1	22502892	DEL	558	99			YES	BGIOSGA003715
1	22495805	1	22510664	DEL	14913	99			YES	-
1	22496074	1	22511975	ITX	14443	99			YES	-
1	22498422	1	22510254	ITX	11022	99			YES	BGIOSGA003714
1	22500603	1	22501106	DEL	642	99			YES	BGIOSGA003715
1	22538723	1	22542045	ITX	2469	99			YES	BGIOSGA003717
1	22548601	1	22551269	DEL	2808	99			YES	-
1	22562711	1	22563445	DEL	828	99			YES	BGIOSGA003719
1	22574248	1	22584125	DEL	9957	99			YES	BGIOSGA001461
1	594246	1	22799736	ITX	-543894	99			YES	-
1	22578355	1	22588090	ITX	8676	99			YES	-
1	22583941	1	22598785	DEL	14787	99			YES	BGIOSGA001460
1	22590324	1	22602344	DEL	12159	99	YES			BGIOSGA001459
1	22590460	1	22603252	ITX	11906	99			YES	BGIOSGA001459
1	22593022	1	22605907	ITX	11947	99			YES	BGIOSGA001459
1	22594100	1	22606894	DEL	12828	99	YES			BGIOSGA001459
1	22594362	1	22609442	ITX	14142	99	YES			BGIOSGA001459
1	22595589	1	22616353	ITX	19708	99			YES	-
1	22597230	1	22618008	DEL	20778	99			YES	-
1	22597372	1	22618491	ITX	20042	99			YES	-
1	22598645	1	22619444	DEL	20813	99	YES			-
1	22687455	1	22688706	INV	810	99	YES			BGIOSGA003728
1	22687453	1	22688706	INV	811	99		YES		BGIOSGA003728
1	22688706	1	22691242	INV	2237	99			YES	-
1	22703636	1	22731318	ITX	26787	99	YES			-
1	22704094	1	22732095	DEL	27923	99			YES	-
1	22705945	1	22742408	DEL	36587	99			YES	-
1	22753359	1	22754033	DEL	803	99	YES			-
1	22753375	1	22754033	DEL	797	99		YES		-
1	22756360	1	22759604	ITX	2183	99			YES	BGIOSGA003730
1	22770741	1	22777227	DEL	6435	99			YES	BGIOSGA001446
1	22784864	1	22811157	ITX	25346	99			YES	-
1	22785549	1	22812476	DEL	27064	99			YES	-
1	22787434	1	22814481	ITX	26092	99	YES			-
1	22803988	1	22811328	DEL	7416	99			YES	-
1	22810661	1	22814558	DEL	3976	99			YES	-
1	22839696	1	22840893	DEL	1293	99		YES		-
1	22841507	1	22857525	DEL	16140	99			YES	-
1	22880453	1	22908699	ITX	27308	99			YES	-
1	22881778	1	22908783	DEL	26935	99			YES	-
1	22913405	1	22915918	DEL	2500	99			YES	-
1	22914577	1	22937027	ITX	21471	99			YES	-
1	22957695	1	22963321	DEL	5661	99		YES		BGIOSGA001440
1	22958001	1	22976380	ITX	17516	99			YES	BGIOSGA001440
1	22974801	1	22975524	DEL	854	99		YES		BGIOSGA001439
1	22959823	1	22978820	DEL	18934	99			YES	-
1	22984162	1	22991492	DEL	7404	99			YES	-
1	22988876	1	22994620	DEL	5494	99			YES	-
1	22995127	1	23024519	DEL	29315	99			YES	-
1	22996337	1	23025711	ITX	28255	99	YES			-
1	22998528	1	23027437	ITX	27812	99	YES			-
1	23016950	1	23021924	DEL	5091	99	YES			-
1	23016952	1	23021924	DEL	5076	99		YES		-
1	23029802	1	23031127	DEL	1238	99			YES	-
1	22492577	1	23049489	ITX	555986	99			YES	-
1	23003766	1	23060017	DEL	56356	99			YES	BGIOSGA003738
1	23004393	1	23060533	ITX	55263	99			YES	-
1	23039389	1	23064473	ITX	24188	99			YES	-
1	23059324	1	23071397	ITX	11219	99	YES			BGIOSGA001435
1	23059936	1	23072122	DEL	12261	99	YES			BGIOSGA001435
1	23064684	1	23077572	ITX	11790	99			YES	-
1	23127131	1	23192079	ITX	63978	99	YES			-
1	23127131	1	23192091	ITX	63947	99		YES		-
1	23129111	1	23193317	ITX	63272	99			YES	-
1	23233781	1	23236084	ITX	1645	99			YES	-
1	23276473	1	23297143	DEL	20590	99			YES	-
1	23294674	1	23302173	ITX	6497	99	YES			-
1	15891009	1	23334303	INV	7442741	99			YES	BGIOSGA003494
1	15891201	1	23334303	INV	7442597	99			YES	BGIOSGA003494
1	15902659	1	23333790	INV	7430947	99			YES	BGIOSGA001683
1	18989134	1	23399150	INV	4409492	99		YES		-
1	19002118	1	23399150	INV	4397496	99			YES	-
1	20458755	1	23593903	ITX	3134279	99			YES	BGIOSGA001526
1	23295841	1	23303259	ITX	6509	99			YES	-
1	23312957	1	23320386	DEL	7503	99			YES	-
1	23384287	1	23385519	DEL	1213	99			YES	BGIOSGA001421
1	23708672	1	23710073	DEL	1575	99			YES	-
1	19043132	1	23977759	INV	4934163	99			YES	-
1	19054228	1	23947722	INV	4893024	99	YES			BGIOSGA001572
1	23881758	1	23920396	ITX	37709	99			YES	BGIOSGA003783
1	23885070	1	23922593	ITX	36519	99			YES	BGIOSGA001397
1	23892493	1	23893223	DEL	617	99			YES	-
1	23892804	1	23893223	DEL	584	99			YES	-
1	23895421	1	23931261	ITX	35035	99			YES	-
1	23896170	1	23931799	DEL	35665	99			YES	-
1	23979904	1	23988391	DEL	8418	99			YES	-
1	23980169	1	23988391	DEL	8306	99			YES	-
1	23980519	1	23988938	ITX	7595	99			YES	-
1	23982345	1	23990951	DEL	8655	99			YES	-
1	24036999	1	24038426	DEL	1353	99			YES	BGIOSGA003788
1	24087333	1	24116001	DEL	28733	99	YES			-
1	24123888	1	24137968	DEL	14159	99	YES			-
1	24132954	1	24133858	DEL	995	99	YES			-
1	24188688	1	24190025	DEL	1174	99			YES	BGIOSGA003797
1	24196308	1	24201336	DEL	5102	99			YES	BGIOSGA001376
1	24209081	1	24221205	DEL	12539	99		YES		-
1	24222061	1	24233596	DEL	12043	99			YES	-
1	24212625	1	24212957	ITX	-401	99			YES	-
1	24217572	1	24223635	ITX	5013	99	YES			-
1	24217572	1	24223650	ITX	5026	99		YES		-
1	24236474	1	24238538	DEL	2053	99	YES			BGIOSGA003798
1	24241610	1	24269930	ITX	27225	99	YES			BGIOSGA001374
1	24268869	1	24283012	DEL	14221	99		YES		BGIOSGA001372
1	24308399	1	24405202	INV	96405	99			YES	-
1	24309288	1	24405202	INV	95657	99			YES	-
1	24350675	1	24350738	ITX	19870	99			YES	-
1	24370396	1	24377058	DEL	6593	99			YES	BGIOSGA001366
1	24390237	1	24393642	DEL	3411	99			YES	BGIOSGA003806
1	24401536	1	24402522	DEL	1125	99			YES	BGIOSGA003808
1	24449409	1	24452255	DEL	2776	99		YES		-
1	24454047	1	24455581	DEL	1482	99			YES	BGIOSGA001364
1	24483900	1	24535955	ITX	51101	99			YES	BGIOSGA003813
1	24569178	1	24577547	DEL	8375	99	YES			-
1	24574074	1	24581163	DEL	7234	99			YES	-
1	24639695	1	24654930	ITX	14219	99			YES	BGIOSGA001361
1	24599755	1	24702740	DEL	103115	99	YES			BGIOSGA003819
1	24600109	1	24703665	ITX	102098	99			YES	BGIOSGA003819
1	24752387	1	24758615	DEL	6189	99			YES	-
1	24832249	1	24846204	DEL	13862	99			YES	-
1	24835099	1	24847824	ITX	11831	99			YES	-
1	24839022	1	24850676	ITX	10687	99			YES	-
1	24839898	1	24850882	DEL	10831	99			YES	-
1	24840157	1	24850882	DEL	10755	99			YES	-
1	24851653	1	24869108	ITX	16369	99			YES	-
1	24875310	1	24885705	DEL	11034	99		YES		BGIOSGA003826
1	24876263	1	24890435	ITX	13198	99			YES	-
1	24877964	1	24891913	DEL	14510	99		YES		BGIOSGA001353
1	24904673	1	24911335	DEL	6753	99			YES	BGIOSGA001351
1	24927050	1	24930468	DEL	3456	99			YES	-
1	21709882	1	25014599	INV	3304372	99			YES	BGIOSGA001494
1	24972215	1	25014599	ITX	41387	99			YES	BGIOSGA001350
1	24930993	1	24962400	DEL	31653	99			YES	-
1	25004424	1	25006564	DEL	2238	99			YES	BGIOSGA003834
1	25091307	1	25093690	DEL	2546	99			YES	-
1	25095561	1	25097707	DEL	2204	99			YES	-
1	25125762	1	25126136	INV	109	99	YES			-
1	25125762	1	25126685	INV	349	99	YES			-
1	25126136	1	25126685	INV	63	99			YES	-
1	25131334	1	25142974	DEL	11611	99			YES	-
1	25149142	1	25149875	DEL	889	99			YES	BGIOSGA003841
1	25261889	1	25287708	ITX	24845	99	YES			-
1	25309611	1	25372419	DEL	62920	99			YES	BGIOSGA001332
1	25371328	1	25412852	ITX	40511	99	YES			BGIOSGA001331 ; BGIOSGA001330
1	25374821	1	25413090	DEL	38309	99	YES			BGIOSGA001330
1	25375569	1	25413625	ITX	37080	99	YES			-
1	25421778	1	25443955	ITX	21234	99			YES	BGIOSGA001328
1	25559399	1	25570486	DEL	11205	99		YES		-
1	9139912	1	25770165	ITX	16629324	99			YES	-
1	9140133	1	25792622	DEL	16652546	99			YES	-
1	25770373	1	25793560	ITX	22285	99			YES	-
1	25770614	1	25793789	DEL	23243	99			YES	-
1	25572372	1	25619728	DEL	47345	99			YES	-
1	25628293	1	25628831	DEL	568	99			YES	-
1	25676443	1	25684732	DEL	8372	99	YES			-
1	25676448	1	25684732	DEL	8343	99		YES		-
1	25694224	1	25700035	DEL	5833	99		YES		BGIOSGA001308
1	25707124	1	25734954	ITX	26805	99	YES			BGIOSGA003875
1	25755702	1	25781494	ITX	24873	99	YES			BGIOSGA003878
1	25755702	1	25781491	ITX	24886	99		YES		BGIOSGA003878
1	25756011	1	25782009	DEL	25956	99			YES	BGIOSGA003878
1	25757292	1	25760180	DEL	2823	99			YES	-
1	25757837	1	25760180	DEL	2380	99			YES	-
1	25847977	1	25849942	DEL	1945	99			YES	-
1	25877400	1	25878389	DEL	1150	99			YES	BGIOSGA003888
1	25898930	1	25936278	DEL	37331	99			YES	-
1	25936986	1	25957325	ITX	19329	99			YES	-
1	25985934	1	25989573	DEL	3767	99	YES			-
1	26025808	1	26201830	DEL	175965	99	YES			-
1	26049500	1	26057503	ITX	6926	99		YES		-
1	26134367	1	26170299	DEL	36059	99	YES			-
1	26134365	1	26170299	DEL	36055	99		YES		-
1	26223587	1	26240374	DEL	16787	99	YES			-
1	26225178	1	26242054	ITX	15824	99	YES			-
1	26235283	1	26242177	DEL	6958	99		YES		-
1	26266199	1	26269992	DEL	3800	99		YES		BGIOSGA001284
1	26267653	1	26268488	DEL	650	99			YES	BGIOSGA001284
1	26314112	1	26321605	DEL	7475	99			YES	BGIOSGA001281
1	26323359	1	26324378	DEL	784	99	YES			-
1	26361935	1	26371895	DEL	10183	99			YES	BGIOSGA001280
1	26382300	1	26450802	ITX	67441	99	YES			-
1	26399409	1	26399973	DEL	712	99		YES		BGIOSGA001275
1	26408110	1	26453379	ITX	44125	99	YES			BGIOSGA001274
1	26410411	1	26453462	DEL	43322	99	YES			BGIOSGA001273
1	26424041	1	26429584	DEL	5719	99		YES		BGIOSGA001271
1	26460921	1	26471476	ITX	9345	99			YES	-
1	26469144	1	26477955	ITX	7708	99	YES			BGIOSGA001266 ; BGIOSGA001265
1	26469144	1	26477936	ITX	7785	99		YES		BGIOSGA001266 ; BGIOSGA001265
1	26469534	1	26478156	DEL	8685	99			YES	BGIOSGA001266 ; BGIOSGA001265
1	1003450	1	26581622	DEL	17909840	99	YES			BGIOSGA002514
1	26581898	1	26598373	DEL	11091	99			YES	BGIOSGA003932
1	26505703	1	26518775	DEL	13792	99			YES	BGIOSGA001261
1	26519907	1	26576493	DEL	57165	99			YES	-
1	26518027	1	26574628	ITX	55700	99			YES	BGIOSGA003928
1	26518027	1	26575196	ITX	56203	99			YES	BGIOSGA003928
1	26532075	1	26532606	DEL	669	99			YES	-
1	26533475	1	26534298	DEL	859	99			YES	-
1	26600985	1	26602387	DEL	1513	99			YES	BGIOSGA003936
1	26602945	1	26654687	DEL	51530	99			YES	BGIOSGA003937
1	26603400	1	26654687	DEL	51383	99		YES		BGIOSGA003937
1	26661327	1	26661806	INV	3862	99			YES	BGIOSGA003939
1	26661327	1	26666256	INV	4175	99			YES	BGIOSGA003939
1	26661806	1	26666256	INV	4037	99		YES		BGIOSGA003939
1	26663266	1	26666256	INV	2417	99			YES	BGIOSGA003939
1	26697113	1	26743077	ITX	45115	99			YES	-
1	26732490	1	26734591	DEL	2229	99			YES	-
1	26798112	1	26801034	DEL	2898	99	YES			BGIOSGA001248
1	26800844	1	26802521	DEL	1787	99		YES		BGIOSGA001247
1	26901494	1	26922172	DEL	20588	99			YES	BGIOSGA001242
1	26958151	1	26995600	DEL	37485	99			YES	-
1	26979855	1	26981030	DEL	1342	99		YES		-
1	27010471	1	27014436	DEL	3622	99			YES	BGIOSGA001237
1	27011037	1	27014436	DEL	3543	99			YES	BGIOSGA001237
1	27011105	1	27018737	ITX	6713	99		YES		BGIOSGA001237
1	27011997	1	27019908	ITX	7030	99		YES		BGIOSGA001237
1	27046013	1	27046840	DEL	909	99		YES		-
1	27051959	1	27065260	ITX	12392	99	YES			BGIOSGA001235
1	27051959	1	27065273	ITX	12377	99		YES		BGIOSGA001235
1	27092705	1	27098024	DEL	5394	99	YES			BGIOSGA001232
1	27173256	1	27174378	DEL	1149	99			YES	-
1	27481672	1	27493061	DEL	11426	99			YES	-
1	27562616	1	27565507	DEL	3385	99			YES	-
1	9013277	1	27927920	INV	18914108	99		YES		BGIOSGA001987
1	27566384	1	27609764	DEL	43536	99			YES	-
1	27631881	1	27644931	DEL	12983	99			YES	BGIOSGA001198
1	27650812	1	27672895	ITX	21053	99	YES			BGIOSGA004002
1	27651703	1	27673745	DEL	21715	99			YES	-
1	27685943	1	27689197	DEL	3070	99		YES		BGIOSGA001195
1	27737775	1	27790652	ITX	51967	99			YES	BGIOSGA004007
1	27821316	1	27824203	DEL	3065	99			YES	-
1	27856247	1	27861287	DEL	4961	99			YES	-
1	27914953	1	27916515	DEL	1492	99			YES	-
1	27938405	1	27943294	DEL	4965	99			YES	-
1	27953982	1	27969109	DEL	15133	99	YES			-
1	27965357	1	27970095	DEL	4668	99			YES	-
1	28002846	1	28006167	DEL	3166	99			YES	BGIOSGA001179
1	28088859	1	28091515	DEL	2802	99			YES	-
1	28137893	1	28142331	DEL	4565	99			YES	-
1	28171034	1	28176051	DEL	5153	99			YES	-
1	28348717	1	28351240	DEL	2824	99	YES			-
1	28365432	1	28369147	DEL	3650	99			YES	BGIOSGA004045
1	28384585	1	28385598	DEL	1128	99	YES			BGIOSGA004046
1	28411051	1	28412400	DEL	1350	99	YES			BGIOSGA004049
1	28418967	1	28421057	DEL	2099	99			YES	BGIOSGA004050
1	7220591	1	28644560	INV	21423522	99		YES		-
1	28481161	1	28506110	DEL	23926	99			YES	-
1	28507592	1	28508991	DEL	1364	99			YES	-
1	28482605	1	28511688	ITX	28103	99			YES	-
1	28534387	1	28554266	ITX	18980	99	YES			-
1	28550768	1	28554698	DEL	3857	99		YES		BGIOSGA001161
1	28631526	1	28634824	DEL	3396	99	YES			-
1	28676057	1	28740982	ITX	63904	99	YES			BGIOSGA001150
1	28695218	1	28701089	DEL	5783	99	YES			BGIOSGA004068
1	28723655	1	28728807	DEL	5208	99			YES	BGIOSGA001148
1	28768644	1	28771015	DEL	2309	99		YES		-
1	28802949	1	28803495	DEL	698	99		YES		-
1	28840019	1	28847473	DEL	7495	99			YES	-
1	28872466	1	28880064	ITX	6543	99	YES			-
1	28872466	1	28880021	ITX	6540	99		YES		-
1	28907663	1	28968928	DEL	61385	99			YES	BGIOSGA004083
1	28969754	1	28982652	DEL	13745	99		YES		BGIOSGA004092
1	28968673	1	28982652	DEL	13720	99			YES	BGIOSGA004092
1	29002862	1	29009418	DEL	6691	99		YES		BGIOSGA001135
1	879175	1	29226780	INV	28346958	99			YES	BGIOSGA002640
1	29207610	1	29209580	DEL	1730	99			YES	BGIOSGA001126
1	29207923	1	29209580	DEL	1657	99			YES	BGIOSGA001126
1	29231754	1	29232557	DEL	894	99	YES			BGIOSGA001124
1	29512632	1	29515871	DEL	3107	99			YES	BGIOSGA004122
1	2857951	1	30017615	INV	27159248	99	YES			-
1	2860865	1	30017615	INV	27156370	99			YES	BGIOSGA002764
1	29830193	1	29832004	DEL	1926	99			YES	-
1	23052739	1	30139237	INV	7086395	99			YES	-
1	30131506	1	30141186	ITX	8834	99			YES	-
1	30262227	1	30264559	DEL	2326	99			YES	BGIOSGA004153
1	30286604	1	30288162	DEL	1439	99		YES		BGIOSGA004155
1	30294866	1	30297091	ITX	-341	99			YES	BGIOSGA001073
1	30297237	1	30298316	DEL	2807	99		YES		BGIOSGA001073
1	30301687	1	30314821	DEL	13252	99			YES	BGIOSGA001073
1	30351903	1	30371219	DEL	19448	99	YES			-
1	30352402	1	30371602	ITX	18269	99			YES	-
1	30443718	1	30459690	DEL	16093	99		YES		-
1	30553160	1	30565774	DEL	12556	99			YES	BGIOSGA004169
1	7724132	1	31001088	CTX	NA	99			YES	BGIOSGA001033
1	29681354	1	31135988	DEL	1454638	99			YES	-
1	30654251	1	30674779	DEL	20456	99			YES	-
1	30732267	1	30733215	DEL	942	99			YES	-
1	30781054	1	30784127	DEL	3187	99	YES			-
1	30781042	1	30784127	DEL	3186	99		YES		-
1	30800148	1	30801141	DEL	980	99			YES	-
1	31474516	1	31475404	DEL	996	99	YES			-
1	31555686	1	31558855	DEL	3253	99			YES	BGIOSGA004222
1	31604447	1	31611063	DEL	6718	99			YES	-
1	31637042	1	31638372	DEL	1662	99			YES	BGIOSGA001006
1	31662426	1	31668705	DEL	6045	99			YES	BGIOSGA001002
1	31662830	1	31668705	DEL	6018	99			YES	BGIOSGA001002
1	391877	1	31887496	ITX	31494414	99			YES	BGIOSGA002602
1	17429204	1	32039671	INV	14610091	99	YES			-
1	26324217	1	31909318	INV	5584143	99			YES	-
1	31864477	1	31876029	DEL	11388	99			YES	-
1	31972273	1	31978716	DEL	6538	99			YES	-
1	31984840	1	32017640	DEL	32900	99	YES			BGIOSGA004252
1	31984865	1	32017640	DEL	32881	99		YES		BGIOSGA004252
1	31985159	1	32026757	ITX	40502	99		YES		BGIOSGA004252
1	32016913	1	32028456	DEL	11543	99		YES		BGIOSGA004253 ; BGIOSGA000977
1	32035240	1	32036640	DEL	1228	99			YES	-
1	32130724	1	32131041	DEL	576	99			YES	BGIOSGA000969
1	32643449	1	32645010	CTX	NA	99			YES	BGIOSGA004300
1	32890553	1	32891898	DEL	1331	99	YES			BGIOSGA000923
1	32926781	1	32927863	DEL	1396	99		YES		BGIOSGA004326
1	2766674	1	33504123	DEL	30738068	99			YES	-
1	32987025	1	32987323	INV	-173	99			YES	BGIOSGA004331
1	33432324	1	33432966	DEL	605	99			YES	-
1	33562671	1	33579425	ITX	15694	99	YES			-
1	33576877	1	33581981	DEL	5155	99		YES		BGIOSGA000886
1	33593305	1	33595147	DEL	1918	99			YES	-
1	767042	1	34093840	INV	33326218	99			YES	-
1	14494491	1	34090756	INV	19595758	99			YES	BGIOSGA001733 ; BGIOSGA001732
1	14494491	1	34092274	INV	19597348	99			YES	BGIOSGA001733 ; BGIOSGA001732
1	33688397	1	33689283	DEL	952	99	YES			BGIOSGA004392
1	33688398	1	33689283	DEL	942	99		YES		BGIOSGA004392
1	33830415	1	33836470	DEL	6157	99			YES	BGIOSGA004404
1	34077636	1	34091603	ITX	13128	99			YES	BGIOSGA004429
1	16940020	1	34349599	INV	17409078	99			YES	BGIOSGA001623
1	17040652	1	34349599	INV	17308390	99			YES	-
1	17040652	1	34351642	INV	17310978	99		YES		-
1	34602673	1	34606200	DEL	3578	99			YES	-
1	34642000	1	34644110	DEL	2227	99			YES	BGIOSGA000824
1	34773138	1	34773693	DEL	626	99		YES		-
1	34802040	1	34803014	ITX	-370	99			YES	-
1	34805416	1	34806169	ITX	-375	99			YES	-
1	34806549	1	34809804	ITX	-377	99			YES	-
1	475416	1	34941461	INV	34465796	99			YES	-
1	21610775	1	34973702	INV	13362365	99			YES	BGIOSGA001496
1	21611164	1	34973702	INV	13361901	99			YES	BGIOSGA001496
1	34877153	1	34888097	DEL	10977	99			YES	-
1	34906666	1	34910656	DEL	4044	99			YES	-
1	34907997	1	34913453	ITX	4491	99			YES	-
1	35028455	1	35033356	DEL	5050	99			YES	-
1	35031050	1	35059720	DEL	28648	99			YES	-
1	35115330	1	35119034	ITX	2769	99			YES	-
1	35122528	1	35127947	DEL	5569	99			YES	-
1	35123108	1	35151943	ITX	27786	99			YES	-
1	35124755	1	35153502	DEL	28751	99			YES	-
1	35173956	1	35185515	ITX	10055	99		YES		-
1	35174764	1	35187872	DEL	13222	99			YES	-
1	35185515	1	35187872	DEL	2324	99		YES		-
1	35280131	1	35286485	ITX	5356	99		YES		BGIOSGA000783
1	35308363	1	35308862	DEL	586	99			YES	BGIOSGA004497
1	35341756	1	35344150	DEL	2445	99	YES			BGIOSGA004499
1	35372701	1	35400978	DEL	28389	99		YES		BGIOSGA000772
1	35379923	1	35421189	ITX	40285	99			YES	-
1	35508064	1	35510912	ITX	1869	99			YES	-
1	35525111	1	35586325	ITX	60202	99			YES	BGIOSGA000761
1	35526739	1	35587866	DEL	61062	99			YES	-
1	35528273	1	35589830	DEL	61615	99	YES			-
1	35594249	1	35612191	DEL	18033	99			YES	-
1	35596230	1	35614148	ITX	16999	99	YES			-
1	35596687	1	35614545	DEL	17880	99			YES	-
1	36110136	1	36133895	DEL	23831	99			YES	-
1	36209800	1	36210427	INV	-194	99			YES	BGIOSGA004556
1	36209798	1	36210427	INV	-94	99		YES		BGIOSGA004556 ; BGIOSGA004555
1	36276467	1	36288030	DEL	11581	99			YES	-
1	23098861	1	36579407	INV	13480199	99			YES	-
1	36353010	1	36379841	DEL	26876	99			YES	-
1	36362996	1	36387920	ITX	23854	99			YES	BGIOSGA004564
1	36447367	1	36448146	DEL	658	99			YES	-
1	36704094	1	36762413	DEL	58355	99			YES	-
1	3684335	1	36988679	INV	33303538	99			YES	BGIOSGA002342 ; BGIOSGA002839
1	12270006	1	36988124	DEL	24718084	99			YES	-
1	5514748	1	37352785	INV	31837748	99			YES	-
1	8887611	1	36989835	INV	28102508	99			YES	-
1	9055121	1	36989835	INV	27934272	99			YES	-
1	33307309	1	36986455	INV	3678493	99			YES	-
1	37114507	1	37116552	DEL	2189	99			YES	BGIOSGA004605
1	37142682	1	37144339	DEL	1760	99			YES	BGIOSGA000655
1	37378337	1	37382950	DEL	4582	99			YES	-
1	37378982	1	37383352	ITX	3443	99			YES	-
1	37432305	1	37444090	DEL	11793	99			YES	-
1	3274026	1	37773728	ITX	10463397	99			YES	BGIOSGA002800 ; BGIOSGA002384
1	9053634	1	37773179	CTX	NA	99			YES	-
1	20926710	1	37773179	CTX	NA	99			YES	BGIOSGA003664
1	9053634	1	37765472	INV	28711368	99			YES	-
1	9053634	1	37777968	INV	28723948	99			YES	-
1	9713499	1	37765102	CTX	NA	99			YES	-
1	25603703	1	37765472	INV	12161194	99			YES	-
1	37765472	1	37777428	CTX	NA	99			YES	-
1	9055121	1	37777428	CTX	NA	99			YES	-
1	14784466	1	37777968	INV	22992718	99			YES	-
1	8887611	1	37765604	DEL	27707990	99			YES	-
1	36989835	1	37765604	CTX	NA	99			YES	-
1	28438357	1	37778523	INV	9339540	99			YES	BGIOSGA001164
1	37018707	1	37766654	CTX	NA	99			YES	-
1	37624245	1	37728303	DEL	104052	99			YES	-
1	37727918	1	37749289	DEL	21473	99	YES			-
1	37764971	1	37779724	INV	14425	99			YES	-
1	37799599	1	37843641	INV	43579	99			YES	-
1	37941584	1	37943045	DEL	1485	99	YES			BGIOSGA004671
1	37941592	1	37943045	DEL	1476	99		YES		BGIOSGA004671
1	25352821	1	38625716	INV	13272447	99			YES	-
1	37976170	1	38024637	ITX	47474	99			YES	-
1	38009830	1	38052595	DEL	42768	99		YES		-
1	38247240	1	38249195	DEL	2056	99			YES	-
1	38299460	1	38301811	DEL	2246	99			YES	BGIOSGA004693
1	38377892	1	38387596	ITX	8609	99			YES	-
1	38388111	1	38388364	ITX	-348	99			YES	-
1	38388546	1	38388887	ITX	-368	99			YES	-
1	38389594	1	38391284	ITX	-377	99			YES	-
1	38391894	1	38392811	ITX	-350	99			YES	-
1	38651830	1	38652945	DEL	1160	99			YES	-
1	38679536	1	38680420	DEL	923	99	YES			BGIOSGA004715
1	38682565	1	38683390	DEL	888	99		YES		-
1	38937966	1	38942519	DEL	4742	99		YES		BGIOSGA000553
1	38944357	1	38944886	DEL	663	99		YES		-
1	38971976	1	38972476	DEL	577	99			YES	-
1	39028053	1	39028984	DEL	973	99			YES	-
1	8972460	1	39785320	ITX	30811936	99	YES			BGIOSGA003145
1	9009790	1	39794524	DEL	30784792	99			YES	BGIOSGA001988
1	39568661	1	39568989	DEL	593	99			YES	BGIOSGA000513
1	39134074	1	39169599	DEL	35565	99			YES	-
1	39197071	1	39199212	DEL	1936	99			YES	BGIOSGA000539
1	39197776	1	39199619	ITX	926	99			YES	BGIOSGA000539
1	39198055	1	39199814	DEL	1723	99			YES	BGIOSGA000539
1	39353877	1	39355692	DEL	1952	99			YES	-
1	30067645	1	40126406	DEL	10058801	99			YES	-
1	39839980	1	39850652	DEL	10737	99	YES			BGIOSGA004793
1	39972071	1	39974824	DEL	2639	99			YES	-
1	39972554	1	39981946	ITX	8439	99			YES	-
1	39990547	1	39991520	DEL	1091	99	YES			BGIOSGA000490
1	39990528	1	39991520	DEL	1095	99		YES		BGIOSGA000490
1	40018625	1	40022349	DEL	3891	99		YES		-
1	40029787	1	40039286	ITX	8536	99			YES	-
1	40429095	1	40432377	DEL	3383	99			YES	-
1	40468857	1	40482387	ITX	12418	99	YES			-
1	40610143	1	40611140	DEL	1124	99			YES	BGIOSGA000453
1	40704624	1	40709076	DEL	4394	99			YES	-
1	32942199	1	40889764	INV	7946388	99			YES	BGIOSGA000920
1	37766523	1	40889764	INV	3122289	99			YES	-
1	40872328	1	40889764	ITX	2988	99			YES	-
1	40871126	1	40873362	ITX	122	99	YES			-
1	40844732	1	40901732	DEL	56960	99			YES	-
1	40865985	1	40866564	ITX	-360	99			YES	-
1	40866805	1	40869285	ITX	-345	99			YES	-
1	40978728	1	41005625	DEL	26965	99			YES	BGIOSGA000437
1	41028896	1	41034992	DEL	6364	99		YES		BGIOSGA004860
1	41172682	1	41172695	CTX	NA	99		YES		-
1	41250112	1	41250882	DEL	665	99		YES		BGIOSGA004879 ; BGIOSGA000421
1	41383468	1	41463392	ITX	78997	99	YES			BGIOSGA000415
1	41422828	1	41428082	DEL	5635	99			YES	BGIOSGA004896
1	41642194	1	41644171	DEL	2145	99		YES		-
1	41485899	1	41487020	DEL	932	99	YES			-
1	41566740	1	41566987	DEL	603	99		YES		BGIOSGA004904
1	41752518	1	41767750	DEL	15324	99		YES		-
1	41872105	1	41873020	DEL	853	99	YES			-
1	41872320	1	41873020	DEL	850	99		YES		-
1	41932943	1	41934479	DEL	1708	99		YES		BGIOSGA004928
1	25166003	1	42339598	INV	17173166	99			YES	-
1	41998792	1	41999216	DEL	731	99		YES		-
1	42101471	1	42102533	DEL	1232	99		YES		BGIOSGA004938
1	42122488	1	42134980	DEL	12662	99		YES		BGIOSGA004940
1	42123172	1	42126512	DEL	3503	99			YES	-
1	42216070	1	42238352	ITX	21420	99	YES			-
1	42255603	1	42259463	DEL	4012	99	YES			-
1	42255596	1	42259463	DEL	3994	99		YES		-
1	42341610	1	42392010	DEL	50528	99	YES			-
1	873502	1	42776219	INV	41901448	99			YES	-
1	13714376	1	42775242	DEL	29061304	99			YES	-
1	41999980	1	42776219	INV	775869	99			YES	BGIOSGA004933
1	7679440	1	42772950	CTX	NA	99			YES	BGIOSGA002078
1	42772950	1	42776977	ITX	3214	99		YES		-
1	42777988	1	42784620	ITX	5597	99			YES	-
1	40889764	1	42774629	INV	1884870	99			YES	-
1	37766321	1	42774629	ITX	5007530	99			YES	-
1	7767071	1	42788528	INV	35020920	99			YES	-
1	25603703	1	42864086	INV	17259908	99			YES	-
1	37765472	1	42782443	INV	5015918	99			YES	-
1	20926710	1	42781592	DEL	21855042	99			YES	BGIOSGA003664
1	9055121	1	42779154	INV	33723928	99			YES	-
1	9713205	1	42785089	ITX	33071040	99			YES	-
1	27774039	1	42785089	INV	15010536	99			YES	-
1	28438357	1	42785785	INV	14346887	99			YES	BGIOSGA001164
1	37778523	1	42785403	DEL	5006825	99			YES	-
1	30919182	1	42522749	INV	11603075	99		YES		BGIOSGA001040
1	36040516	1	42790161	DEL	6749659	99			YES	BGIOSGA000727
1	37015865	1	42783521	INV	5767266	99			YES	-
1	42458620	1	42472260	DEL	13642	99		YES		-
1	42607904	1	42608276	DEL	827	99		YES		-
1	42692749	1	42698007	DEL	5174	99		YES		BGIOSGA000325
1	42815766	1	42816040	DEL	674	99		YES		-
1	42833788	1	42857838	DEL	23961	99		YES		-
1	42915221	1	42916160	DEL	834	99	YES			BGIOSGA000313
1	42915249	1	42916160	DEL	903	99		YES		BGIOSGA000313
1	36113273	1	43013720	DEL	6900585	99	YES			BGIOSGA000722
1	42782443	1	43278969	DEL	496897	99			YES	-
1	42959228	1	42960535	DEL	1442	99			YES	-
1	42995294	1	42998871	DEL	3759	99	YES			-
1	43009670	1	43026844	DEL	17352	99			YES	BGIOSGA005002
1	43033596	1	43066673	DEL	33050	99	YES			-
1	43082823	1	43093235	DEL	10405	99			YES	BGIOSGA005004 ; BGIOSGA000303
1	43118958	1	43147923	ITX	27890	99	YES			-
1	43144389	1	43149361	DEL	5508	99			YES	-
1	43148169	1	43201028	ITX	47533	99	YES			-
1	43148169	1	43201004	ITX	51942	99		YES		-
1	43213086	1	43214546	DEL	1376	99			YES	-
1	43268031	1	43269082	DEL	1200	99			YES	-
1	43311973	1	43314403	DEL	2482	99	YES			BGIOSGA000285 ; BGIOSGA005019
1	43411980	1	43457493	ITX	44430	99		YES		-
1	43460647	1	43482237	DEL	21603	99		YES		-
1	43567680	1	43591950	DEL	25570	99			YES	-
1	43704329	1	43710659	DEL	6342	99			YES	BGIOSGA000255
1	43721527	1	43725016	DEL	3387	99			YES	-
1	43721834	1	43725016	DEL	3305	99		YES		-
1	43730460	1	43736166	DEL	6234	99			YES	BGIOSGA000254
1	43737721	1	43739213	ITX	275	99	YES			-
1	26181944	1	44173625	INV	17991378	99		YES		-
1	43756817	1	43760063	DEL	3098	99		YES		-
1	43758111	1	43772526	DEL	14419	99			YES	-
1	43765049	1	43766954	DEL	2036	99			YES	-
1	43887248	1	43887878	CTX	NA	99			YES	BGIOSGA000241
1	43980089	1	43983137	DEL	3066	99		YES		BGIOSGA005064 ; BGIOSGA000234
1	44351496	1	44384772	DEL	33422	99		YES		-
1	44426299	1	44427997	DEL	1618	99	YES			BGIOSGA000214
1	44426969	1	44430201	ITX	2276	99	YES			-
1	44427258	1	44430428	DEL	3181	99			YES	-
1	16458694	1	45246465	INV	28787212	99		YES		-
1	29797925	1	45397409	INV	15598947	99			YES	BGIOSGA004137
1	44888540	1	44893157	DEL	4382	99			YES	-
1	45498425	1	45509661	INV	10992	99	YES			BGIOSGA005146
1	45497714	1	45501566	ITX	2755	99			YES	BGIOSGA005146
1	3108898	1	45617419	ITX	39471296	99			YES	BGIOSGA002782
1	13629130	1	45644862	INV	32015208	99			YES	-
1	37764971	1	45644538	CTX	NA	99			YES	-
1	45500179	1	45507973	INV	7001	99			YES	BGIOSGA000125
1	45507264	1	45508579	ITX	-46	99			YES	BGIOSGA005147
1	45530601	1	45688831	INV	157299	99			YES	BGIOSGA005148
1	45702784	1	45714947	ITX	11265	99	YES			-
1	45704614	1	45716719	DEL	12114	99			YES	-
1	45719430	1	45744707	ITX	24244	99	YES			-
1	45818030	1	45834905	DEL	16822	99		YES		-
1	45819832	1	45836261	DEL	16376	99		YES		BGIOSGA005163
1	45841993	1	45842826	DEL	955	99	YES			-
1	45847663	1	45857090	DEL	9495	99		YES		BGIOSGA005167
1	45849165	1	45858219	DEL	9085	99		YES		BGIOSGA005167
1	43823191	1	46203527	DEL	2380179	99			YES	-
1	45864030	1	45905518	ITX	40486	99		YES		BGIOSGA000107
1	45871504	1	45921349	DEL	50425	99		YES		-
1	45875153	1	45925279	ITX	49215	99		YES		BGIOSGA005173
1	45983050	1	45983817	DEL	762	99		YES		-
1	46053241	1	46063935	ITX	9814	99			YES	-
1	46130167	1	46130570	DEL	544	99		YES		-
1	46167110	1	46167717	DEL	669	99			YES	-
1	1026442	1	46612974	ITX	45585564	99	YES			-
1	2100087	1	46613793	INV	44513656	99			YES	-
1	46390281	1	46394082	DEL	3796	99			YES	-
1	46490127	1	46491557	DEL	1180	99			YES	BGIOSGA000063
1	46520004	1	46521880	DEL	2168	99			YES	-
1	46523016	1	46525904	DEL	2982	99			YES	BGIOSGA005233
1	46535550	1	46536121	DEL	608	99		YES		BGIOSGA005234
1	46574864	1	46575596	DEL	856	99		YES		-
1	46593028	1	46593599	DEL	580	99			YES	-
1	46683345	1	46694651	ITX	10409	99			YES	-
1	46683633	1	46695089	DEL	11404	99			YES	-
1	46701752	1	46702496	DEL	899	99			YES	BGIOSGA005247 ; BGIOSGA000042
1	46724625	1	46725719	DEL	1847	99		YES		BGIOSGA000041
1	46723625	1	46728651	ITX	3497	99	YES			BGIOSGA005251
1	46723625	1	46728663	ITX	3539	99		YES		BGIOSGA005251
1	46731000	1	46731513	DEL	566	99			YES	BGIOSGA000040
1	46733851	1	46739590	DEL	5776	99			YES	BGIOSGA000039
1	46735413	1	46740789	DEL	5490	99			YES	BGIOSGA000039 ; BGIOSGA005252
1	46766716	1	46783991	ITX	16316	99			YES	-
1	7912168	1	47183321	INV	39270884	99	YES			-
1	46795167	1	46836138	ITX	40108	99			YES	BGIOSGA000033
1	46795167	1	46836437	ITX	40210	99			YES	BGIOSGA000033
1	46795757	1	46836530	DEL	40842	99			YES	BGIOSGA000033
1	46819396	1	46835343	DEL	15867	99		YES		-
1	46841761	1	46846746	DEL	4840	99			YES	-
1	46842068	1	46846746	DEL	4793	99		YES		-
1	46910015	1	46914035	DEL	4006	99			YES	-
1	46910457	1	46925155	ITX	13900	99			YES	-
1	46956311	1	46959331	DEL	2612056	99			YES	-
1	46990621	1	47021596	DEL	31014	99			YES	-
1	46991959	1	46992383	ITX	-376	99			YES	-
1	47092243	1	47092776	DEL	603	99	YES			BGIOSGA000013 ; BGIOSGA005280
1	47101797	1	47160527	DEL	58798	99	YES			-
1	47143477	1	47144115	DEL	795	99			YES	-
1	47185097	1	47185607	DEL	590	99			YES	-
1	47198564	1	47198841	ITX	-416	99			YES	BGIOSGA005286
1	21434292	1	47266215	INV	25831186	99			YES	-
1	47203994	1	47205257	DEL	1389	99		YES		BGIOSGA000007
1	47209960	1	47215308	DEL	5430	99			YES	-
1	47220593	1	47224310	DEL	3817	99			YES	-
2	108283	2	114602	DEL	6526	99			YES	BGIOSGA007311
2	112046	2	123511	DEL	11594	99	YES			BGIOSGA007325
2	132806	2	133147	DEL	10347	99	YES			BGIOSGA007309 ; BGIOSGA007328
2	189927	2	226895	DEL	37070	99	YES			-
2	198083	2	229957	DEL	31943	99	YES			-
2	198613	2	230419	ITX	30947	99	YES			-
2	221218	2	237149	ITX	14872	99	YES			BGIOSGA007335
2	184379	2	289036	ITX	98593	99	YES			BGIOSGA007303
2	184379	2	402420	ITX	216986	99			YES	BGIOSGA007303
2	293904	2	303658	ITX	8594	99	YES			BGIOSGA007297
2	301653	2	324899	ITX	22404	99	YES			-
2	304749	2	345922	DEL	41191	99	YES			-
2	377192	2	519919	DEL	142706	99			YES	BGIOSGA007348
2	382345	2	529769	INV	147134	99		YES		BGIOSGA007349
2	388330	2	528293	INV	139281	99		YES		BGIOSGA007350
2	392614	2	524439	INV	131314	99			YES	BGIOSGA007289
2	394140	2	523742	INV	129438	99			YES	BGIOSGA007289
2	398397	2	483689	DEL	85283	99			YES	-
2	479320	2	488356	DEL	9059	99	YES			-
2	479319	2	488356	DEL	9105	99		YES		-
2	509092	2	517993	ITX	7903	99			YES	-
2	555186	2	568824	ITX	12697	99			YES	BGIOSGA007274
2	598176	2	633643	DEL	35981	99		YES		BGIOSGA007365
2	634620	2	642877	DEL	8777	99			YES	BGIOSGA007266 ; BGIOSGA007367
2	658562	2	659450	INV	9	99			YES	-
2	659596	2	660462	INV	672	99			YES	BGIOSGA007369
2	669554	2	694784	ITX	24199	99	YES			-
2	718116	2	731619	DEL	13226	99			YES	BGIOSGA007373
2	835837	2	840841	DEL	5269	99		YES		-
2	875080	2	882782	DEL	7970	99		YES		-
2	970063	2	970927	DEL	1015	99	YES			BGIOSGA007244
2	1072039	2	1073803	DEL	1770	99			YES	BGIOSGA007398
2	185297	2	1053099	INV	867715	99	YES			BGIOSGA007303
2	1005086	2	1015804	ITX	8575	99		YES		BGIOSGA007394
2	1005507	2	1016196	DEL	10806	99			YES	BGIOSGA007394 ; BGIOSGA007240
2	1011076	2	1030895	DEL	19867	99	YES			-
2	1038286	2	1040602	ITX	927	99	YES			-
2	1041154	2	1049955	DEL	8882	99	YES			-
2	1116280	2	1121645	DEL	5481	99			YES	BGIOSGA007234
2	1123380	2	1156559	DEL	33264	99			YES	-
2	1178313	2	1200345	ITX	20617	99			YES	BGIOSGA007409
2	1250812	2	1251610	DEL	786	99		YES		BGIOSGA007414
2	1273019	2	1273778	DEL	891	99		YES		BGIOSGA007220
2	1360676	2	1364216	DEL	3935	99		YES		-
1	17445476	2	1599198	CTX	NA	99			YES	BGIOSGA003557 ; BGIOSGA007450
1	17450836	2	1601836	CTX	NA	99			YES	BGIOSGA001608
2	1449972	2	1454089	DEL	4360	99			YES	-
2	1734753	2	1745972	DEL	11170	99	YES			BGIOSGA007460
2	1411791	2	1412505	DEL	859	99		YES		-
2	1439761	2	1445625	DEL	6085	99		YES		BGIOSGA007207
2	1462462	2	1463704	DEL	1142	99			YES	-
2	1701757	2	1736888	DEL	35111	99			YES	BGIOSGA007458
2	1707861	2	1741901	DEL	34163	99			YES	-
2	1708267	2	1742394	ITX	33209	99			YES	-
2	1709184	2	1743342	ITX	33153	99			YES	-
2	2092901	2	2094060	DEL	1152	99		YES		BGIOSGA007480
2	2447049	2	2448245	DEL	1143	99			YES	-
2	2447242	2	2448245	DEL	1120	99		YES		-
2	2127832	2	2128461	ITX	-389	99			YES	BGIOSGA007167
2	2140102	2	2142255	DEL	1937	99			YES	-
2	2169658	2	2224964	ITX	54371	99	YES			-
2	2170882	2	2227314	ITX	55386	99	YES			-
2	2170882	2	2227312	ITX	55406	99		YES		-
2	2171786	2	2228286	DEL	56369	99			YES	-
2	2286242	2	2301502	DEL	15212	99		YES		BGIOSGA007496
2	2301345	2	2303746	DEL	2449	99			YES	BGIOSGA007497
2	2313089	2	2314000	DEL	1014	99	YES			BGIOSGA007159
2	2313100	2	2314000	DEL	1010	99		YES		BGIOSGA007159
2	2315576	2	2345503	ITX	28905	99			YES	BGIOSGA007498
2	2378872	2	2381942	DEL	3212	99			YES	BGIOSGA007156
1	9054975	2	2711505	CTX	NA	99			YES	BGIOSGA007519
1	42778354	2	2711505	CTX	NA	99			YES	BGIOSGA007519
2	2479255	2	2558337	DEL	79149	99		YES		-
2	2481010	2	2503487	DEL	22363	99			YES	-
2	2487827	2	2503871	ITX	14999	99			YES	-
2	2639317	2	2644158	DEL	5378	99	YES			BGIOSGA007513
2	2645591	2	2647166	DEL	1429	99			YES	BGIOSGA007513
2	2673850	2	2677228	DEL	3492	99	YES			-
2	2568102	2	2992002	INV	423449	99	YES			BGIOSGA007148
2	2568819	2	2992002	INV	422633	99	YES			BGIOSGA007148
2	2572486	2	3025711	INV	452850	99			YES	BGIOSGA007148
2	2873890	2	2902659	DEL	29012	99		YES		-
2	2933102	2	3016477	DEL	83429	99			YES	-
2	2984008	2	2987836	DEL	3930	99	YES			-
2	2989570	2	3026963	ITX	36445	99			YES	BGIOSGA007527
2	2992689	2	3030402	DEL	37731	99		YES		BGIOSGA007528
2	3126943	2	3130336	DEL	3563	99	YES			-
2	3165384	2	3169557	ITX	3335	99			YES	-
2	3178355	2	3179387	DEL	1069	99			YES	-
2	3248415	2	3338990	DEL	90420	99			YES	-
2	3249034	2	3338990	DEL	90300	99		YES		-
1	42776073	2	3303831	CTX	NA	99			YES	-
2	3263206	2	3334899	DEL	72351	99			YES	-
2	3300669	2	3303234	DEL	2606	99			YES	-
2	3374658	2	3374989	ITX	79606	99			YES	-
2	3390166	2	3447655	ITX	56454	99			YES	BGIOSGA007124
2	3390851	2	3448252	DEL	57414	99			YES	-
2	3428795	2	3432890	ITX	3121	99			YES	BGIOSGA007120
2	3458734	2	3460023	DEL	1222	99			YES	BGIOSGA007115
2	3469148	2	3472172	DEL	2552645	99			YES	-
2	3629038	2	3631136	DEL	2347	99			YES	BGIOSGA007106
2	3632312	2	3633192	DEL	955	99			YES	-
2	3432437	2	3636274	ITX	202924	99			YES	BGIOSGA007119
2	3645723	2	3671975	DEL	26244	99			YES	-
2	3477589	2	3614549	ITX	135867	99			YES	BGIOSGA007113
2	3602404	2	3602691	DEL	607	99			YES	-
2	3685390	2	3685943	ITX	-373	99			YES	BGIOSGA007100
2	3686089	2	3687970	DEL	1632	99			YES	BGIOSGA007100
2	3686370	2	3687970	DEL	1598	99			YES	BGIOSGA007100
2	3795679	2	3826984	DEL	31213	99			YES	BGIOSGA007577 ; BGIOSGA007089
2	4005187	2	4005345	ITX	-361	99			YES	-
2	4117094	2	4117545	DEL	628	99	YES			BGIOSGA007598
1	751678	2	4597797	CTX	NA	99			YES	-
1	42786302	2	4409140	CTX	NA	99			YES	-
2	4266492	2	4267007	ITX	-399	99			YES	-
2	4281044	2	4281514	DEL	679	99		YES		BGIOSGA007613
2	4600926	2	4601425	DEL	670	99	YES			BGIOSGA007632
2	4600860	2	4601425	DEL	672	99		YES		BGIOSGA007632
2	4688327	2	4688608	DEL	634	99			YES	BGIOSGA007636
2	4711057	2	4746036	ITX	33906	99			YES	BGIOSGA007638
2	4715729	2	4746295	DEL	30699	99	YES			BGIOSGA007638
2	4803483	2	4840113	DEL	36552	99			YES	-
2	4810355	2	4836474	DEL	26108	99			YES	BGIOSGA007046
2	4835057	2	4841723	DEL	6637	99			YES	BGIOSGA007044 ; BGIOSGA007045
2	4856312	2	4856883	DEL	713	99	YES			-
2	4866553	2	4925175	ITX	57842	99			YES	-
2	4911201	2	4911996	DEL	857	99	YES			BGIOSGA007036
2	4911181	2	4911996	DEL	826	99		YES		BGIOSGA007036
2	5118024	2	5187276	ITX	68251	99	YES			-
2	5119083	2	5188189	DEL	69183	99	YES			-
2	5246775	2	5277002	ITX	29195	99			YES	-
2	5249052	2	5278167	ITX	28167	99	YES			-
2	5255460	2	5266949	DEL	11639	99			YES	-
2	5316783	2	5319899	DEL	3294	99		YES		BGIOSGA007016
2	5372350	2	5372626	DEL	574	99		YES		-
2	5449249	2	5501883	ITX	51770	99		YES		BGIOSGA007005 ; BGIOSGA007679
2	5520559	2	5522643	DEL	2261	99		YES		-
2	5524996	2	5542137	DEL	17121	99		YES		-
2	5525576	2	5526401	DEL	774	99		YES		-
2	5572181	2	5573157	DEL	1072	99		YES		BGIOSGA007688
2	5576431	2	5600635	ITX	23170	99			YES	BGIOSGA007689
2	5580038	2	5597530	DEL	17575	99		YES		-
2	5599046	2	5599385	DEL	583	99		YES		-
2	3303831	2	5734217	ITX	2429352	99			YES	-
2	5734217	2	5774140	DEL	40275	99			YES	-
2	5775109	2	5793282	DEL	18783	99			YES	BGIOSGA006989
2	3965785	2	5901579	INV	1935240	99			YES	BGIOSGA007591
2	5666764	2	5667655	ITX	46	99		YES		BGIOSGA006998
2	5667328	2	5668287	DEL	1028	99		YES		BGIOSGA006998
2	5687755	2	5712652	DEL	24701	99	YES			-
2	5688884	2	5713623	ITX	23732	99			YES	-
2	5748229	2	5772207	DEL	24031	99		YES		-
2	5748287	2	5792165	ITX	42923	99			YES	-
2	5761292	2	5761413	DEL	17549	99		YES		BGIOSGA007705
2	5885209	2	5889138	DEL	3895	99			YES	-
2	5885875	2	5891782	DEL	5850	99			YES	-
2	5904312	2	5905259	DEL	1057	99			YES	-
1	29797779	2	6417832	CTX	NA	99			YES	BGIOSGA004137 ; BGIOSGA006938
2	6575422	2	6578260	ITX	1459	99			YES	-
2	6153535	2	6158957	DEL	5408	99			YES	BGIOSGA007725
2	6506050	2	6509108	DEL	3200	99			YES	-
2	6513739	2	6515909	DEL	2197	99	YES			BGIOSGA007747
2	6527395	2	6561520	DEL	34066	99			YES	BGIOSGA006929
2	6723800	2	6762903	ITX	38164	99	YES			-
1	11707362	2	6912779	CTX	NA	99	YES			-
2	468250	2	7125451	INV	6656717	99	YES			BGIOSGA007355
2	468250	2	7228584	INV	6759917	99			YES	BGIOSGA007355
2	472035	2	7123317	INV	6650690	99		YES		BGIOSGA007284
2	6939385	2	6958544	ITX	18063	99			YES	-
2	6947337	2	6960299	DEL	12813	99			YES	-
2	7067700	2	7068588	DEL	819	99		YES		-
2	7090534	2	7091045	DEL	574	99	YES			BGIOSGA006888
2	7127656	2	7130469	DEL	2986	99	YES			-
2	7133198	2	7133706	DEL	659	99	YES			BGIOSGA007773
2	7148979	2	7150055	INV	115	99	YES			-
2	7148979	2	7152311	INV	2664	99	YES			-
2	7150055	2	7150843	DEL	945	99	YES			-
2	7204728	2	7205321	DEL	689	99			YES	-
2	398397	2	7238279	INV	6839686	99			YES	-
2	484246	2	7238279	INV	6765971	99			YES	-
2	7290017	2	7291689	DEL	1686	99			YES	-
2	7242325	2	7257842	DEL	15708	99			YES	-
2	7301468	2	7303622	DEL	2109	99			YES	BGIOSGA006882
2	7408126	2	7471198	INV	62889	99			YES	BGIOSGA006874
2	7408538	2	7469588	INV	60340	99			YES	BGIOSGA006874
2	7454818	2	7461738	ITX	5957	99			YES	BGIOSGA007787
2	7495561	2	7498027	ITX	1276	99		YES		-
2	7499473	2	7510737	DEL	11381	99		YES		BGIOSGA007791
2	7512533	2	7522667	ITX	9355	99			YES	BGIOSGA007793
2	7539509	2	7544678	ITX	4204	99	YES			BGIOSGA007796
2	7539948	2	7545107	DEL	5178	99			YES	BGIOSGA007796
2	7679845	2	7680510	DEL	826	99		YES		BGIOSGA006858
2	7908950	2	7909774	INV	360	99			YES	BGIOSGA007817
2	7970810	2	7987323	INV	16591	99			YES	BGIOSGA006849
2	8029480	2	8029817	DEL	564	99			YES	-
2	3205026	2	8524837	INV	5319670	99	YES			BGIOSGA007550
2	8217211	2	8217554	ITX	-423	99			YES	BGIOSGA006836
2	8269062	2	8283704	DEL	14710	99	YES			BGIOSGA007835
2	8269055	2	8283704	DEL	14695	99		YES		BGIOSGA007835
2	8293876	2	8306221	ITX	11184	99	YES			-
2	8301719	2	8306329	DEL	4604	99			YES	-
2	8329403	2	8329836	ITX	-397	99			YES	BGIOSGA006832
2	8361160	2	8362207	INV	-136	99			YES	-
2	8908629	2	8941715	DEL	33110	99			YES	BGIOSGA006814
2	9067292	2	9067619	DEL	867	99	YES			BGIOSGA007868
2	7771931	2	9516470	INV	1744461	99			YES	-
2	9343164	2	9349046	DEL	5893	99			YES	-
2	9160197	2	9161242	DEL	1165	99	YES			-
2	9424505	2	9425664	DEL	1352	99	YES			BGIOSGA006781
2	9434960	2	9458017	DEL	23046	99			YES	BGIOSGA007892
2	9541701	2	9543119	DEL	1588	99			YES	-
2	9546355	2	9547047	DEL	826	99			YES	-
1	9054265	2	9771281	ITX	-116	99			YES	-
2	9771281	2	9775777	DEL	5797	99			YES	-
2	9680549	2	9681813	DEL	1607	99			YES	BGIOSGA006761
1	37000629	2	9773240	CTX	NA	99			YES	-
1	37804360	2	9706574	CTX	NA	99			YES	BGIOSGA004656 ; BGIOSGA006758
2	4755793	2	9705380	DEL	4949727	99			YES	-
2	8228855	2	9636799	INV	1407384	99			YES	BGIOSGA007831
2	9037730	2	9652376	ITX	613797	99	YES			BGIOSGA006809
2	9588247	2	9596644	DEL	8569	99		YES		-
2	9597392	2	9601937	DEL	4691	99		YES		-
2	9604501	2	9607562	DEL	3228	99		YES		-
2	9729268	2	9732281	DEL	3160	99		YES		-
2	9744079	2	9747647	DEL	3330	99			YES	-
2	9744509	2	9747647	DEL	3279	99		YES		-
2	4067921	2	9845312	INV	-245	99			YES	-
2	9843915	2	9845312	INV	-72	99			YES	-
2	9832328	2	9833032	DEL	813	99		YES		BGIOSGA006752
2	9840168	2	9843090	DEL	2686	99			YES	BGIOSGA007906
2	9846355	2	9872204	DEL	25958	99			YES	BGIOSGA006751
2	9880956	2	9881560	DEL	875	99	YES			-
2	9928453	2	9935786	DEL	7292	99			YES	-
1	37766752	2	10480285	CTX	NA	99			YES	BGIOSGA006725
2	9827738	2	10458236	ITX	629511	99			YES	-
2	10345096	2	10346000	DEL	1010	99	YES			BGIOSGA007935
2	10384593	2	10386176	INV	1195	99	YES			BGIOSGA007941
2	10386176	2	10386447	INV	-139	99			YES	-
2	10422458	2	10427055	DEL	4697	99	YES			-
2	10452093	2	10460085	DEL	8130	99			YES	-
2	10602862	2	10606972	DEL	3950	99			YES	-
2	10635609	2	10639030	DEL	3572	99			YES	-
1	16338637	2	10794935	CTX	NA	99			YES	BGIOSGA003512
2	10669963	2	10670434	ITX	-352	99			YES	-
2	10719694	2	10766706	INV	46684	99		YES		BGIOSGA007950
2	10731770	2	10732278	DEL	630	99		YES		BGIOSGA006716
2	10746266	2	10747075	DEL	935	99	YES			-
2	10827394	2	10862135	INV	34274	99			YES	-
2	10974005	2	10974014	ITX	-447	99			YES	-
2	11143369	2	11144283	DEL	1026	99			YES	-
2	11160767	2	11161025	ITX	-393	99			YES	-
2	11216801	2	11218269	DEL	1570	99			YES	-
2	11337681	2	11338622	INV	21	99			YES	-
2	11362011	2	11369218	DEL	7437	99			YES	-
2	11371979	2	11372929	DEL	1004	99			YES	-
2	11360632	2	11510822	INV	149922	99			YES	-
2	11510822	2	11512496	DEL	2652	99			YES	-
2	11373733	2	11375848	DEL	1881	99			YES	-
2	11374160	2	11375848	DEL	1780	99			YES	-
2	11376534	2	11383660	DEL	7272	99			YES	-
2	11404863	2	11415178	DEL	10378	99			YES	-
2	11431515	2	11433678	DEL	2246	99		YES		-
2	11435875	2	11451014	DEL	15279	99			YES	-
2	11565402	2	11566996	DEL	1711	99			YES	-
2	11588166	2	11590862	DEL	2386	99			YES	-
2	11588630	2	11590862	DEL	2336	99			YES	-
1	37773582	2	11983833	CTX	NA	99			YES	BGIOSGA006657
1	42772683	2	11983833	CTX	NA	99			YES	BGIOSGA006657
2	11664298	2	11664937	ITX	-402	99			YES	-
2	11673328	2	11701677	DEL	28190	99			YES	BGIOSGA006675
2	11711336	2	11713751	DEL	3162	99			YES	-
2	11729373	2	11735462	ITX	4924	99			YES	-
2	11886054	2	11894338	DEL	8381	99		YES		BGIOSGA008000
2	11915359	2	11926436	DEL	11143	99		YES		BGIOSGA008003
2	12007426	2	12128997	ITX	120096	99		YES		BGIOSGA006656
2	12014755	2	12068358	DEL	53743	99		YES		BGIOSGA006655
2	12019806	2	12077574	ITX	56816	99			YES	-
2	12041418	2	12164395	INV	122958	99			YES	-
2	12060268	2	12097192	DEL	37090	99		YES		-
2	12247901	2	12284943	ITX	35994	99		YES		BGIOSGA008014
2	12249538	2	12286482	DEL	37029	99		YES		BGIOSGA008014
1	28634993	2	12396411	CTX	NA	99			YES	-
1	40568590	2	12814031	CTX	NA	99	YES			BGIOSGA004832 ; BGIOSGA008037
2	9413497	2	12668081	INV	3254024	99			YES	-
2	12522998	2	12535375	ITX	11312	99			YES	-
2	12537622	2	12538591	DEL	959	99			YES	-
2	12687586	2	12691221	DEL	3770	99		YES		BGIOSGA006627
2	12703331	2	12707975	DEL	4836	99	YES			-
1	7724132	2	13001781	CTX	NA	99			YES	-
1	42790806	2	13001781	CTX	NA	99			YES	-
1	42790806	2	13001141	CTX	NA	99			YES	-
1	37766752	2	13001141	CTX	NA	99	YES			-
2	13238902	2	13239649	DEL	981	99			YES	BGIOSGA006601
2	13235921	2	13244800	ITX	8030	99			YES	BGIOSGA006601
2	13247356	2	13248891	DEL	1581	99			YES	BGIOSGA006600
2	13514310	2	13514828	DEL	643	99	YES			-
2	13876889	2	13883955	DEL	6645	99		YES		-
2	5029220	2	14100206	INV	9070480	99			YES	-
2	5029724	2	14100206	INV	9069910	99			YES	-
2	8862841	2	14078408	INV	5214819	99			YES	-
2	13666320	2	13706575	DEL	40186	99			YES	-
2	13712689	2	13714069	DEL	1498	99			YES	-
2	13805225	2	13806443	DEL	1348	99			YES	-
2	14091532	2	14091989	ITX	-410	99			YES	BGIOSGA006571
1	22797711	2	14500708	CTX	NA	99			YES	-
1	22798272	2	14500708	CTX	NA	99			YES	-
1	36989689	2	14423476	CTX	NA	99			YES	-
2	14423740	2	14434106	DEL	10360	99			YES	-
1	37766752	2	14423049	CTX	NA	99			YES	-
2	10480526	2	14423049	CTX	NA	99			YES	-
1	38389594	2	14200445	ITX	-350	99			YES	-
2	14170425	2	14172217	DEL	1817	99			YES	-
2	14198840	2	14201131	DEL	2351	99			YES	-
2	14436288	2	14439003	DEL	2661	99			YES	-
2	14566853	2	14567214	ITX	-375	99			YES	-
2	14568113	2	14569479	ITX	-373	99			YES	-
2	14569672	2	14569877	ITX	-358	99			YES	-
2	14570709	2	14571166	ITX	-369	99			YES	-
2	14571486	2	14572142	ITX	-362	99			YES	-
2	14572474	2	14573142	ITX	-373	99			YES	-
2	14677545	2	14678234	ITX	-414	99			YES	-
2	15046772	2	15068046	DEL	21133	99			YES	-
2	15047261	2	15068046	DEL	20856	99			YES	-
2	15053691	2	15055042	DEL	1328	99			YES	-
2	15062809	2	15091408	DEL	28571	99			YES	BGIOSGA008123
2	15244688	2	15244919	ITX	-423	99			YES	-
2	15358366	2	15360548	ITX	630	99			YES	-
2	15360281	2	15361820	ITX	526	99			YES	-
1	1214986	2	15834269	CTX	NA	99		YES		BGIOSGA002501 ; BGIOSGA006540
1	1215894	2	15834269	CTX	NA	99		YES		BGIOSGA002501 ; BGIOSGA006540
1	36040370	2	15694361	CTX	NA	99			YES	BGIOSGA000727
1	42790806	2	15694361	CTX	NA	99			YES	-
2	13002156	2	15694735	INV	2692129	99			YES	-
1	14693051	2	15846138	CTX	NA	99			YES	BGIOSGA008138
2	8828769	2	15492001	INV	6662572	99			YES	-
2	15487747	2	15493306	ITX	4273	99			YES	-
2	15488341	2	15493949	DEL	5734	99			YES	-
2	15658572	2	15688052	DEL	29391	99			YES	-
2	15727641	2	15744396	DEL	16803	99			YES	-
2	15841743	2	15852201	DEL	10442	99		YES		-
2	15858351	2	15868663	ITX	9374	99			YES	BGIOSGA008141
2	15882379	2	15885587	ITX	1708	99			YES	-
2	15887619	2	15888443	ITX	-126	99			YES	-
2	15313643	2	16390547	DEL	1077002	99	YES			-
2	15313714	2	16391031	ITX	1076154	99			YES	-
2	16530260	2	16537832	DEL	7844	99		YES		-
2	16604655	2	16613455	DEL	8806	99			YES	-
1	475416	2	16900320	CTX	NA	99			YES	BGIOSGA008176
2	16891884	2	16892821	DEL	485365	99	YES			BGIOSGA008175 ; BGIOSGA006503
1	35978728	2	16902704	CTX	NA	99			YES	BGIOSGA004537 ; BGIOSGA008176 ; BGIOSGA006502
2	11336732	2	16815441	INV	7809988	99			YES	-
2	11337681	2	16815441	INV	5477826	99		YES		-
2	15092350	2	17014964	ITX	1921563	99			YES	-
2	17018414	2	17019034	DEL	669	99			YES	-
2	17313884	2	17332574	ITX	17569	99			YES	-
2	17444488	2	17444501	CTX	NA	99			YES	-
2	17472417	2	17571723	INV	98918	99			YES	BGIOSGA006487 ; BGIOSGA006486
2	17606987	2	17627074	DEL	20129	99			YES	-
2	2514911	2	18098482	INV	15583080	99			YES	-
2	2515829	2	18096973	INV	15580645	99			YES	-
2	17796831	2	17798222	ITX	-368	99			YES	-
2	17809264	2	17809700	ITX	-388	99			YES	-
2	17996612	2	18040704	ITX	43060	99			YES	BGIOSGA008218
2	18040311	2	18087720	ITX	42160	99	YES			BGIOSGA008219
2	17933550	2	17937559	DEL	4156	99			YES	-
2	17944827	2	17998525	ITX	52697	99	YES			BGIOSGA008216
2	17945160	2	17998770	DEL	53583	99			YES	BGIOSGA008216
2	17945160	2	17999256	DEL	54043	99			YES	BGIOSGA008216
2	7970810	2	18164637	INV	10193165	99			YES	BGIOSGA006849
2	14259646	2	18195868	INV	3935696	99			YES	-
2	14264475	2	18191911	INV	3927131	99			YES	-
2	18119259	2	18148021	ITX	27553	99			YES	-
2	18315304	2	18315758	INV	-28	99			YES	BGIOSGA006452
2	18366640	2	18369629	DEL	3049	99			YES	-
2	18380479	2	18380583	ITX	-438	99			YES	BGIOSGA008236
2	18409347	2	18420679	ITX	10237	99			YES	-
2	18594867	2	18598101	DEL	3333	99			YES	-
2	18599700	2	18663162	INV	63120	99			YES	-
2	18588952	2	18663162	ITX	72329	99			YES	BGIOSGA008244 ; BGIOSGA006441
1	28692118	2	18781752	CTX	NA	99			YES	BGIOSGA004068 ; BGIOSGA006432
2	4688327	2	18584849	INV	13896041	99			YES	BGIOSGA007636
2	4689399	2	18584849	INV	13895083	99			YES	BGIOSGA007636
2	9255395	2	18695678	INV	9439900	99	YES			-
2	18442437	2	18444890	DEL	2340	99			YES	-
2	18476279	2	18476537	ITX	-394	99			YES	BGIOSGA006448
2	18480775	2	18483627	DEL	3001	99			YES	BGIOSGA006448
2	18494007	2	18498196	DEL	4343	99			YES	BGIOSGA006447
2	18528595	2	18529185	DEL	737	99			YES	-
2	18566278	2	18567040	DEL	823	99			YES	-
2	18570950	2	18572071	DEL	1340	99			YES	BGIOSGA006443
2	18577196	2	18578096	DEL	992	99			YES	-
2	18577196	2	18759591	INV	182055	99			YES	-
2	18626056	2	18700057	DEL	74598	99			YES	-
1	16289374	2	18942901	ITX	-410	99			YES	-
2	18797556	2	18799234	DEL	1571	99			YES	BGIOSGA006431
2	18838353	2	18839485	DEL	1125	99			YES	-
2	18875668	2	18875680	ITX	-359	99			YES	-
2	18880739	2	18886833	DEL	6260	99			YES	-
2	18894402	2	18903982	DEL	9683	99			YES	-
2	18985212	2	19077096	DEL	91941	99			YES	-
2	2711937	2	19397109	CTX	NA	99			YES	BGIOSGA007519
1	37764825	2	19368683	CTX	NA	99			YES	-
2	73619	2	19392412	INV	19318204	99		YES		-
2	74450	2	19392412	INV	19317802	99			YES	-
2	19284324	2	19287672	DEL	3350	99			YES	-
2	19306691	2	19307241	DEL	628	99		YES		-
2	19329916	2	19330998	INV	417	99			YES	-
2	19394394	2	19399806	ITX	4015	99			YES	-
2	1348965	2	19882138	INV	18533096	99			YES	-
2	19848921	2	19876029	DEL	27155	99		YES		-
2	19851435	2	19852019	ITX	-379	99		YES		-
1	3826397	2	20104655	CTX	NA	99			YES	BGIOSGA002849
2	13216720	2	20104655	DEL	6887701	99			YES	BGIOSGA006603
1	23121203	2	20185281	CTX	NA	99			YES	BGIOSGA006374
2	19958036	2	19959568	DEL	1541	99			YES	-
2	20140118	2	20246536	ITX	104959	99			YES	-
2	20141531	2	20142474	DEL	1066	99			YES	-
2	20196475	2	20206366	DEL	9938	99	YES			-
2	20325940	2	20336708	ITX	9839	99			YES	-
2	20394510	2	20395777	DEL	1470	99	YES			-
1	37766377	2	20835219	CTX	NA	99			YES	BGIOSGA006343
1	43831618	2	20692418	CTX	NA	99			YES	-
2	7494286	2	20704679	ITX	12328811	99			YES	-
2	18078228	2	20500804	ITX	2421566	99			YES	-
2	19299129	2	20836056	CTX	NA	99			YES	BGIOSGA008277 ; BGIOSGA006343
2	20552886	2	20565240	DEL	12376	99			YES	-
1	36986309	2	20960041	CTX	NA	99			YES	-
1	36989689	2	20960041	CTX	NA	99			YES	-
1	20966166	2	21168755	CTX	NA	99			YES	-
2	20971086	2	20987103	DEL	16033	99	YES			BGIOSGA006334
2	20971170	2	20988063	ITX	15898	99	YES			BGIOSGA006334
2	21043471	2	21062021	ITX	17333	99			YES	BGIOSGA006324
2	21107877	2	21110143	DEL	2451	99		YES		-
2	21343654	2	21430177	DEL	86477	99			YES	-
2	21515183	2	21522480	DEL	7143	99		YES		BGIOSGA006305
2	21516050	2	21522679	ITX	5741	99			YES	BGIOSGA006305
2	21828543	2	21833740	DEL	5088	99			YES	-
1	13575078	2	22066514	CTX	NA	99			YES	BGIOSGA006287
2	22113564	2	22115596	DEL	1893	99			YES	-
2	21890978	2	21908818	DEL	17985	99		YES		-
2	21937075	2	21940363	DEL	3367	99			YES	-
2	22010467	2	22011485	DEL	1109	99		YES		-
2	22083491	2	22086493	DEL	3112	99		YES		-
2	22126151	2	22143494	DEL	17621	99			YES	-
1	3198645	2	22486318	CTX	NA	99			YES	BGIOSGA002789 ; BGIOSGA002386 ; BGIOSGA006270
1	3201112	2	22486318	CTX	NA	99		YES		BGIOSGA002386 ; BGIOSGA006270
2	22333267	2	22334005	DEL	738	99			YES	BGIOSGA006280
2	22178379	2	22183859	DEL	5497	99			YES	BGIOSGA008399
2	22178604	2	22184717	ITX	5209	99			YES	BGIOSGA008399
2	22233958	2	22244453	DEL	10619	99		YES		-
2	22386328	2	22387067	DEL	657	99			YES	-
2	22386533	2	22387067	DEL	647	99		YES		-
1	37021702	2	22633598	CTX	NA	99	YES			-
2	21341410	2	22866157	ITX	1523835	99			YES	-
2	22699848	2	22700432	INV	-145	99			YES	BGIOSGA008425
2	22745921	2	22753551	DEL	7306	99			YES	-
2	22746323	2	22753551	DEL	7281	99		YES		-
2	22890616	2	22896484	DEL	5927	99			YES	BGIOSGA008434
2	22927363	2	22956594	ITX	28177	99			YES	BGIOSGA006247 ; BGIOSGA008437
2	22940224	2	22941164	DEL	961	99			YES	-
2	23051817	2	23073554	DEL	21882	99	YES			BGIOSGA006240 ; BGIOSGA008444
1	14088539	2	23346940	CTX	NA	99			YES	BGIOSGA008459
1	19354247	2	23243042	CTX	NA	99			YES	BGIOSGA008455
2	23210991	2	23300827	DEL	90461	99			YES	-
2	23407529	2	23409773	DEL	2374	99		YES		-
2	23424343	2	23443519	DEL	19515	99		YES		BGIOSGA008465
2	23453449	2	23453790	CTX	NA	99			YES	-
1	5786252	2	23995128	CTX	NA	99			YES	BGIOSGA002189
2	10241715	2	23853306	INV	13611059	99			YES	-
2	23698984	2	23700651	DEL	1612	99	YES			BGIOSGA006205
2	23811459	2	23815054	ITX	2754	99			YES	-
2	23813968	2	23830525	ITX	15667	99	YES			-
2	23857678	2	23858822	DEL	1270	99	YES			BGIOSGA008483
2	24225967	2	24226677	DEL	778	99			YES	-
2	24227161	2	24227235	DEL	678	99		YES		-
2	24226605	2	24227235	DEL	679	99			YES	-
2	24364105	2	24365483	INV	781	99	YES			-
2	24364922	2	24365462	INV	673	99		YES		-
2	24437041	2	24459197	INV	21725	99			YES	-
2	24461495	2	24465217	ITX	2785	99			YES	BGIOSGA006150
2	24463525	2	24469382	DEL	5969	99	YES			-
2	24478901	2	24501810	DEL	22864	99	YES			-
2	24478878	2	24501810	DEL	22896	99		YES		-
2	24529726	2	24530924	DEL	1248	99		YES		-
2	24635145	2	24642797	DEL	7586	99		YES		BGIOSGA008525
2	24724181	2	24785106	DEL	60933	99	YES			-
2	24727047	2	24756823	DEL	29766	99	YES			-
2	24727334	2	24776963	ITX	48552	99		YES		-
2	24833843	2	24868270	ITX	33615	99		YES		BGIOSGA008537 ; BGIOSGA008538
2	24834230	2	24868873	DEL	34753	99		YES		BGIOSGA008537 ; BGIOSGA008538
2	24879992	2	24926384	DEL	46413	99		YES		-
2	24953588	2	24968372	DEL	14717	99			YES	BGIOSGA008545
2	24990971	2	25015324	ITX	23348	99		YES		-
2	24991669	2	25015879	DEL	24294	99		YES		-
2	25043614	2	25051594	DEL	9058	99		YES		BGIOSGA008551
2	25042091	2	25055230	ITX	11550	99		YES		BGIOSGA008551
2	25055230	2	25135584	DEL	80368	99		YES		BGIOSGA008552
2	25055381	2	25135919	ITX	79489	99		YES		BGIOSGA008552
2	25043674	2	25075114	ITX	29679	99		YES		BGIOSGA008551
2	25062456	2	25103129	ITX	39602	99		YES		BGIOSGA006112
2	25064087	2	25068416	ITX	3075	99		YES		BGIOSGA006112 ; BGIOSGA008553
2	25114903	2	25128230	ITX	-361	99			YES	BGIOSGA008559
2	25186134	2	25205277	DEL	19287	99		YES		-
2	25216855	2	25219601	DEL	2848	99	YES			-
2	25216861	2	25219601	DEL	2846	99		YES		-
2	25225185	2	25235453	DEL	10155	99			YES	BGIOSGA008565
2	25326400	2	25334468	ITX	7087	99		YES		-
2	3436273	2	25648423	DEL	22212086	99	YES			-
2	18815037	2	25655052	INV	6839624	99			YES	-
2	25395178	2	25401423	DEL	6357	99		YES		BGIOSGA008582
2	25412712	2	25500973	INV	87979	99		YES		BGIOSGA008585
2	25413286	2	25500973	INV	87322	99		YES		BGIOSGA008585
2	25443316	2	25447435	DEL	4295	99		YES		-
2	25464857	2	25469389	DEL	4695	99		YES		-
2	25474561	2	25478993	DEL	4689	99		YES		BGIOSGA006085
2	25503241	2	25504390	DEL	1303	99		YES		-
2	25503241	2	25504672	DEL	1338	99		YES		-
2	25506941	2	25509138	DEL	2271	99		YES		BGIOSGA006081
2	25533985	2	25534658	DEL	610	99		YES		-
2	25578354	2	25581411	DEL	3055	99	YES			BGIOSGA006075 ; BGIOSGA006076
2	25604989	2	25606027	DEL	888	99			YES	-
2	25644322	2	25646046	DEL	1713	99	YES			BGIOSGA006072
2	25645032	2	25646046	DEL	1126	99			YES	-
2	25707857	2	25709047	DEL	1324	99			YES	BGIOSGA006067
1	9055968	2	26105311	CTX	NA	99			YES	-
1	9331908	2	26105311	CTX	NA	99			YES	BGIOSGA003173
2	13985151	2	26044219	ITX	12058088	99	YES			-
2	15150442	2	25971402	INV	10820414	99			YES	-
2	19624382	2	26104945	INV	6479945	99	YES			-
2	25827354	2	25827703	DEL	555	99			YES	-
2	25946977	2	25981249	DEL	34222	99		YES		BGIOSGA008615
2	26010238	2	26015721	DEL	5618	99			YES	-
2	26038823	2	26039252	DEL	576	99		YES		BGIOSGA008621
2	26045861	2	26045942	DEL	792	99	YES			-
2	26153759	2	26154836	DEL	1030	99	YES			-
1	37766752	2	26284227	CTX	NA	99			YES	BGIOSGA008630
2	19623446	2	26120942	INV	6496920	99			YES	-
2	19625774	2	26118577	INV	6492183	99		YES		-
2	19626973	2	26116700	INV	6489368	99		YES		BGIOSGA006400
2	26062260	2	26212826	DEL	150853	99	YES			-
2	26206590	2	26211332	DEL	4893	99	YES			BGIOSGA006040
2	26108749	2	26121922	DEL	13226	99	YES			-
2	26130313	2	26135896	DEL	5673	99		YES		-
2	26166534	2	26228882	DEL	62001	99	YES			BGIOSGA006042
2	26214276	2	26216577	INV	297	99	YES			BGIOSGA008627
2	26219307	2	26223444	DEL	4202	99	YES			BGIOSGA006038 ; BGIOSGA008628
2	26303792	2	26312814	DEL	9174	99			YES	-
2	26360358	2	26363059	DEL	271339	99		YES		BGIOSGA006028
2	26368481	2	26372570	DEL	4186	99	YES			BGIOSGA006027
2	26378534	2	26387908	DEL	9176	99			YES	-
2	1559101	2	26601407	INV	25041738	99		YES		BGIOSGA007202
2	26543765	2	26544329	DEL	673	99			YES	-
2	26553318	2	26554822	ITX	536	99	YES			-
2	26553318	2	26554905	ITX	568	99		YES		-
2	26567196	2	26567401	ITX	-359	99			YES	-
2	26567927	2	26568103	ITX	-356	99			YES	-
2	26568332	2	26568745	ITX	-373	99			YES	-
2	26622933	2	26623607	INV	167	99	YES			BGIOSGA006007
2	26911017	2	26913356	DEL	2318	99		YES		-
2	26917124	2	26917488	DEL	1130	99		YES		-
2	26928049	2	26930088	DEL	1936	99			YES	-
1	36989689	2	27373239	CTX	NA	99			YES	BGIOSGA008688
1	37765632	2	27373239	CTX	NA	99			YES	BGIOSGA008688
2	14423740	2	27373239	CTX	NA	99			YES	BGIOSGA008688
1	37315904	2	27048388	CTX	NA	99			YES	BGIOSGA004622
2	26961207	2	26999141	DEL	37977	99			YES	-
2	27012180	2	27144325	ITX	131113	99	YES			-
2	27036026	2	27051197	ITX	14116	99	YES			-
2	27340761	2	27351967	DEL	11396	99	YES			-
1	34743330	2	27801135	CTX	NA	99	YES			BGIOSGA004470 ; BGIOSGA005938
2	27801135	2	27940795	ITX	137873	99	YES			BGIOSGA005938
2	27728116	2	27729115	DEL	1051	99	YES			-
2	27819183	2	27819881	DEL	627	99			YES	-
2	28353662	2	28354068	DEL	559	99	YES			-
2	28380462	2	28382397	DEL	1633	99	YES			-
2	28496520	2	28497407	DEL	886	99			YES	-
2	28606950	2	28621048	DEL	13926	99			YES	-
2	28607287	2	28621048	DEL	13897	99			YES	-
2	29051108	2	29053571	DEL	2454	99			YES	BGIOSGA005862
2	29068272	2	29068646	DEL	584	99		YES		-
2	29071375	2	29072708	DEL	1461	99		YES		-
2	29150569	2	29171428	DEL	20927	99			YES	-
1	42776073	2	29300783	CTX	NA	99			YES	-
2	12019806	2	29482973	ITX	17462122	99			YES	-
1	20801366	2	29473175	CTX	NA	99			YES	-
2	29445586	2	29447451	DEL	2007	99		YES		-
2	29468253	2	29469347	DEL	946	99			YES	BGIOSGA005847
2	29471003	2	29472125	DEL	1293	99		YES		BGIOSGA008806
2	26620108	2	29961910	DEL	3341945	99			YES	BGIOSGA006007
2	29888113	2	29898017	DEL	9841	99	YES			BGIOSGA005826
2	29888134	2	29898017	DEL	9871	99		YES		BGIOSGA005826
1	20926710	2	30629552	CTX	NA	99			YES	BGIOSGA003664
1	29797925	2	30529498	CTX	NA	99			YES	BGIOSGA004137 ; BGIOSGA008861
2	6417990	2	30529498	CTX	NA	99			YES	BGIOSGA006938 ; BGIOSGA008861
2	27909165	2	30707317	INV	2797590	99		YES		-
2	27909165	2	30707877	INV	2798208	99			YES	-
2	30432136	2	30446737	ITX	13631	99			YES	-
2	30574985	2	30575869	DEL	894	99	YES			-
2	30574982	2	30575869	DEL	873	99		YES		-
2	30737768	2	30738147	DEL	620	99		YES		-
2	30755132	2	30755270	ITX	-387	99			YES	-
1	26769913	2	30912175	CTX	NA	99			YES	-
2	19498243	2	31015079	ITX	11515055	99		YES		-
2	30841618	2	30858172	DEL	16472	99			YES	-
2	30955396	2	30966346	DEL	11080	99	YES			-
2	30955376	2	30966346	DEL	11028	99		YES		-
2	30965379	2	31009698	ITX	43256	99	YES			-
2	31061875	2	31062930	DEL	935	99			YES	BGIOSGA005769 ; BGIOSGA005768
2	31063169	2	31063981	DEL	629	99			YES	BGIOSGA005768
2	31070098	2	31075231	DEL	4984	99	YES			BGIOSGA008891
2	31126669	2	31127520	DEL	791	99	YES			-
2	31126667	2	31127520	DEL	757	99		YES		-
1	44835386	2	31424976	CTX	NA	99			YES	BGIOSGA000185 ; BGIOSGA005745
2	16815441	2	31622015	INV	14806013	99	YES			-
2	31620369	2	31622015	ITX	276	99			YES	BGIOSGA005734
2	31621449	2	31624690	DEL	3521	99			YES	BGIOSGA005734
2	31271161	2	31287748	DEL	16557	99	YES			-
2	31271162	2	31287748	DEL	16572	99		YES		-
2	31272200	2	31272825	DEL	553	99			YES	-
2	31322610	2	31333547	DEL	11047	99	YES			BGIOSGA008907
2	31382185	2	31383982	DEL	1835	99			YES	-
2	31396171	2	31406231	DEL	10111	99		YES		-
2	31407820	2	31410133	DEL	2414	99		YES		-
2	31411325	2	31416138	ITX	3672	99	YES			BGIOSGA005747
2	31422687	2	31429489	DEL	6946	99			YES	BGIOSGA005745
2	31527996	2	31570973	ITX	41994	99			YES	BGIOSGA008916
2	18721772	2	32084032	INV	13361767	99			YES	-
1	42776073	2	32238378	CTX	NA	99			YES	BGIOSGA005694
2	29300940	2	32238797	INV	2937364	99			YES	-
2	31644370	2	31655962	DEL	11674	99	YES			BGIOSGA005732
2	31695730	2	31697663	DEL	1930	99			YES	-
2	32008548	2	32013633	INV	4567	99			YES	BGIOSGA008955
2	32075998	2	32099979	DEL	24587	99			YES	-
2	32074989	2	32220539	ITX	144007	99			YES	-
1	36989689	2	32300648	CTX	NA	99			YES	BGIOSGA005687 ; BGIOSGA008975
2	32308642	2	32313613	DEL	5154	99	YES			-
2	32348625	2	32352019	DEL	3505	99	YES			BGIOSGA005684
2	32407469	2	32410464	DEL	2886	99			YES	BGIOSGA008983
2	32412754	2	32413110	DEL	594	99	YES			BGIOSGA008983
2	32418366	2	32419030	DEL	757	99	YES			BGIOSGA008984
2	32526290	2	32530742	DEL	4519	99	YES			BGIOSGA005676
2	32562923	2	32574028	ITX	9823	99	YES			-
2	32706127	2	32708782	DEL	2743	99	YES			-
1	9053634	2	33331804	CTX	NA	99			YES	-
2	32757525	2	32764066	ITX	5537	99			YES	BGIOSGA009011
2	32768808	2	32770958	DEL	2144	99			YES	BGIOSGA009014
2	32789421	2	32815613	DEL	26194	99			YES	BGIOSGA005659
2	32906364	2	32917330	ITX	10103	99			YES	-
2	33199702	2	33207442	DEL	7783	99			YES	-
2	33199949	2	33367151	ITX	166336	99		YES		-
1	26481689	2	34140077	CTX	NA	99		YES		BGIOSGA005569
1	36148438	2	34008307	CTX	NA	99			YES	BGIOSGA004550 ; BGIOSGA000721
1	42777375	2	33397243	CTX	NA	99			YES	BGIOSGA005626
2	2711937	2	33397403	INV	30685088	99			YES	BGIOSGA007519
2	33434969	2	33434987	CTX	NA	99			YES	-
2	33479657	2	33481391	DEL	1838	99	YES			BGIOSGA005620
2	34255892	2	34264985	DEL	9126	99		YES		BGIOSGA009102 ; BGIOSGA009103
1	37766377	2	35369615	CTX	NA	99			YES	-
2	2654254	2	35279366	DEL	-244434	99			YES	BGIOSGA007514
2	28386327	2	35280858	INV	6893618	99			YES	BGIOSGA008750
2	32296979	2	35257065	INV	2959596	99	YES			BGIOSGA005687
2	32297865	2	35257065	INV	2958495	99		YES		BGIOSGA005687
2	35090682	2	35119569	ITX	27505	99			YES	BGIOSGA009143
2	35116013	2	35116536	ITX	-283	99			YES	-
2	35259837	2	35260450	DEL	651	99			YES	-
2	35260368	2	35260450	DEL	2934822	99			YES	-
2	35336188	2	35336585	DEL	583	99			YES	BGIOSGA009156
2	35353231	2	35412762	INV	59130	99			YES	-
2	35412150	2	35419980	ITX	6854	99			YES	-
2	36069725	2	36080502	DEL	11774	99	YES			BGIOSGA009214
2	18293229	2	36076657	INV	17782984	99			YES	BGIOSGA008233
2	18304601	2	36074572	INV	17769506	99			YES	-
2	19851435	2	35900187	ITX	509017	99			YES	-
2	35549693	2	35553688	DEL	3611	99			YES	BGIOSGA005467
2	35550725	2	35553688	DEL	3611	99			YES	BGIOSGA005467
2	35549882	2	35573111	ITX	21467	99			YES	BGIOSGA005467
2	35551160	2	35571878	DEL	21436	99			YES	-
[truncated: 9,075 more rows]

## Sheet: JBT-line15
#Chr1	Pos1	Chr2	Pos2	Type	Size	Score	ONLY_JBT 36/14	ONLY_LINE-15	BOTH	GENE
1	27621	1	27725	ITX	-352	99			YES	-
1	112891	1	115808	ITX	1798	99	YES			BGIOSGA002583
1	176306	1	194343	DEL	17932	99			YES	-
1	196245	1	196276	INS	-422	99		YES		-
1	228140	1	229196	DEL	1201	99	YES			-
1	228134	1	229196	DEL	1175	99		YES		-
1	240964	1	241276	ITX	-369	99			YES	-
1	244195	1	256239	ITX	11095	99			YES	BGIOSGA002593
1	244512	1	256633	DEL	12103	99			YES	BGIOSGA002593
1	244719	1	259902	ITX	14237	99	YES			BGIOSGA002593
1	246601	1	263253	DEL	16553	99			YES	BGIOSGA002594
1	246905	1	263253	DEL	16465	99			YES	BGIOSGA002594
1	248412	1	268706	DEL	20309	99	YES			BGIOSGA002594
1	280515	1	298450	DEL	17915	99			YES	-
1	311264	1	313265	DEL	1954	99			YES	BGIOSGA002557
1	314553	1	317143	ITX	1143	99			YES	BGIOSGA002556
1	318042	1	319089	DEL	1024	99			YES	-
1	319618	1	326930	DEL	7360	99			YES	BGIOSGA002599
1	320271	1	327613	ITX	6015	99			YES	BGIOSGA002599
1	332674	1	334341	DEL	1888	99			YES	-
1	348042	1	391877	DEL	43964	99			YES	-
1	389150	1	398927	ITX	8756	99	YES			BGIOSGA002602
1	390123	1	399783	DEL	9830	99			YES	BGIOSGA002602
1	390811	1	412200	DEL	21566	99		YES		BGIOSGA002602
1	450435	1	459137	DEL	8602	99			YES	-
1	459427	1	521110	DEL	61759	99	YES			-
1	457506	1	521029	ITX	62676	99		YES		BGIOSGA002604
1	491885	1	517920	DEL	26111	99		YES		BGIOSGA002606
1	560599	1	598368	DEL	37870	99		YES		-
1	615795	1	618011	DEL	2164	99	YES			BGIOSGA002619
1	642898	1	644267	DEL	1439	99	YES			-
1	668355	1	678566	DEL	10172	99			YES	BGIOSGA002625
1	724580	1	744642	ITX	19082	99			YES	BGIOSGA002535
1	747876	1	748376	DEL	610	99			YES	BGIOSGA002533
1	780224	1	800613	DEL	20377	99			YES	BGIOSGA002529
1	782743	1	803011	ITX	19041	99		YES		BGIOSGA002528
1	793895	1	804586	DEL	10833	99	YES			-
1	798722	1	821002	DEL	19651	99			YES	-
1	821202	1	822127	CTX	NA	99			YES	-
1	833163	1	842861	ITX	8720	99			YES	-
1	833904	1	843142	DEL	9192	99			YES	BGIOSGA002636
1	834806	1	843729	ITX	7894	99			YES	BGIOSGA002636
1	835153	1	843999	DEL	8909	99			YES	BGIOSGA002636
1	835529	1	844704	ITX	8126	99			YES	BGIOSGA002636
1	871138	1	918603	DEL	45195	99		YES		BGIOSGA002639
1	893919	1	899214	DEL	5232	99			YES	-
1	949512	1	1038734	ITX	86123	99			YES	BGIOSGA002519
1	951452	1	1038734	ITX	85625	99			YES	BGIOSGA002518
1	927381	1	999854	DEL	72557	99			YES	BGIOSGA002523
1	943877	1	1031267	DEL	87428	99	YES			BGIOSGA002519
1	945534	1	1032619	ITX	86205	99		YES		BGIOSGA002519
1	956043	1	1041596	DEL	85783	99		YES		BGIOSGA002646
1	959864	1	1046550	DEL	86729	99			YES	BGIOSGA002517
1	972652	1	973912	DEL	1348	99			YES	-
1	984051	1	984937	DEL	1012	99	YES			-
1	1050074	1	1057689	DEL	7691	99		YES		BGIOSGA002650 ; BGIOSGA002510
1	1051799	1	1058622	ITX	6034	99		YES		BGIOSGA002650
1	1052359	1	1052979	DEL	587	99			YES	BGIOSGA002650
1	1056107	1	1059225	DEL	3195	99			YES	-
1	1068611	1	1068941	ITX	316	99			YES	BGIOSGA002652
1	1068611	1	1070421	ITX	236	99			YES	BGIOSGA002652
1	1114409	1	1114884	DEL	602	99			YES	-
1	1125722	1	1126352	DEL	772	99			YES	-
1	1134189	1	1151431	DEL	17295	99			YES	-
1	1153098	1	1162291	DEL	9350	99			YES	-
1	1173489	1	1175237	DEL	1836	99		YES		BGIOSGA002505
1	1255698	1	1256034	ITX	-356	99			YES	-
1	1296043	1	1307361	ITX	10567	99			YES	BGIOSGA002659
1	1296043	1	1307762	ITX	10335	99			YES	BGIOSGA002659
1	1483567	1	1489834	DEL	6289	99			YES	-
1	1505372	1	1506350	DEL	1039	99		YES		BGIOSGA002664
1	1632166	1	1633675	ITX	340	99			YES	BGIOSGA002486
1	1625813	1	1626772	DEL	995	99			YES	-
1	1644399	1	1645802	DEL	1452	99	YES			-
1	1844921	1	1899395	ITX	53573	99			YES	-
1	1885570	1	1887411	DEL	1907	99			YES	BGIOSGA002467
1	1919540	1	1980776	DEL	61342	99		YES		BGIOSGA002701
1	2003553	1	2007110	DEL	3733	99		YES		-
1	2272956	1	2274564	DEL	2269	99		YES		-
1	2272956	1	2274779	DEL	2027	99		YES		-
1	2277908	1	2279146	DEL	1367	99		YES		BGIOSGA002446
1	2281643	1	2282640	DEL	1126	99		YES		-
1	2289266	1	2289768	DEL	674	99		YES		-
1	2293210	1	2293964	DEL	800	99		YES		-
1	2329626	1	2330216	DEL	594	99		YES		BGIOSGA002438
1	2340930	1	2341521	DEL	684	99		YES		BGIOSGA002724
1	2317016	1	2500107	INV	182542	99		YES		BGIOSGA002441
1	2318239	1	2500107	INV	181170	99		YES		BGIOSGA002441
1	2523822	1	2548211	DEL	24434	99		YES		BGIOSGA002743
1	2523911	1	2548868	ITX	23923	99		YES		BGIOSGA002743
1	2536150	1	2537737	DEL	1506	99		YES		-
1	2552326	1	2557475	DEL	5156	99		YES		-
1	2554708	1	2568389	ITX	12617	99		YES		-
1	2582279	1	2588377	DEL	6128	99			YES	-
1	2602982	1	2662550	DEL	59714	99	YES			BGIOSGA002748
1	2634900	1	2637801	DEL	2321	99	YES			BGIOSGA002751 ; BGIOSGA002425
1	2634900	1	2639866	DEL	5013	99	YES			BGIOSGA002751 ; BGIOSGA002425
1	2643635	1	2644549	DEL	952	99	YES			-
1	2702994	1	2712963	DEL	10001	99	YES			BGIOSGA002757
1	2817436	1	2817769	DEL	607	99	YES			BGIOSGA002416 ; BGIOSGA002415
1	2829489	1	2846312	ITX	15909	99	YES			BGIOSGA002411
1	2844947	1	2847837	ITX	1941	99			YES	-
1	2863272	1	2949845	DEL	84441	99	YES			BGIOSGA002764
1	2869807	1	2887201	DEL	17431	99		YES		BGIOSGA002765
1	2895335	1	2952475	ITX	54095	99	YES			-
1	2977764	1	2983780	DEL	6176	99			YES	BGIOSGA002774
1	2987584	1	2995500	ITX	6844	99			YES	BGIOSGA002775 ; BGIOSGA002404
1	2988262	1	2995717	DEL	7558	99			YES	BGIOSGA002775 ; BGIOSGA002404
1	2989272	1	2996617	ITX	6429	99			YES	BGIOSGA002404
1	2989272	1	2996887	ITX	6546	99			YES	BGIOSGA002404
1	2993021	1	2999407	ITX	5339	99	YES			BGIOSGA002403
1	2993021	1	2999444	ITX	5374	99		YES		BGIOSGA002403
1	2994040	1	2999511	DEL	5551	99			YES	BGIOSGA002403 ; BGIOSGA002776
1	3005274	1	3011423	ITX	4876	99		YES		BGIOSGA002400
1	3016170	1	3017644	DEL	1923	99			YES	-
1	3045932	1	3064609	ITX	17667	99	YES			BGIOSGA002396
1	3081406	1	3083702	DEL	2459	99	YES			BGIOSGA002393
1	3094959	1	3100864	DEL	6131	99			YES	BGIOSGA002780
1	3141531	1	3154167	ITX	11788	99		YES		BGIOSGA002784
1	3159467	1	3217088	ITX	56678	99	YES			BGIOSGA002390
1	3161609	1	3218729	DEL	57191	99			YES	BGIOSGA002389
1	3203747	1	3214426	DEL	10862	99		YES		BGIOSGA002790
1	3214904	1	3223438	DEL	8517	99	YES			-
1	3214904	1	3225136	DEL	10208	99		YES		-
1	3223410	1	3272816	DEL	49538	99	YES			BGIOSGA002792
1	3224115	1	3272816	DEL	49510	99		YES		BGIOSGA002792
1	3238693	1	3240902	ITX	1275	99	YES			-
1	3246202	1	3246899	DEL	627	99	YES			BGIOSGA002796
1	3246201	1	3246899	DEL	625	99		YES		BGIOSGA002796
1	3248380	1	3249725	DEL	782	99	YES			BGIOSGA002796
1	3249149	1	3249725	DEL	691	99			YES	BGIOSGA002796
1	3254248	1	3284663	ITX	28892	99			YES	BGIOSGA002797
1	3280723	1	3287706	DEL	7116	99			YES	BGIOSGA002802
1	3288285	1	3288938	DEL	607	99			YES	BGIOSGA002803 ; BGIOSGA002804
1	3280879	1	3291884	ITX	9981	99			YES	BGIOSGA002802
1	3282449	1	3293361	DEL	11029	99	YES			BGIOSGA002803
1	3295313	1	3295968	DEL	776	99			YES	BGIOSGA002383
1	3299493	1	3354813	INV	54917	99			YES	BGIOSGA002381
1	3300823	1	3354813	INV	54216	99			YES	-
1	3311440	1	3313053	DEL	1508	99			YES	BGIOSGA002380 ; BGIOSGA002806
1	3393632	1	3398642	DEL	5137	99			YES	BGIOSGA002370
1	802472	1	3974359	ITX	3170772	99			YES	BGIOSGA002526
1	3692196	1	3692797	DEL	697	99			YES	-
1	3698875	1	3701476	DEL	3141	99			YES	-
1	3716136	1	3725991	DEL	10067	99			YES	BGIOSGA002336
1	3721886	1	3735527	ITX	11942	99		YES		BGIOSGA002842
1	3793181	1	3799373	DEL	6137	99			YES	-
1	3905445	1	3930054	DEL	24469	99	YES			BGIOSGA002312
1	3976517	1	3987783	DEL	11342	99			YES	-
1	3984035	1	4004562	DEL	20432	99			YES	BGIOSGA002859
1	3993748	1	4059700	DEL	65709	99			YES	-
1	3994921	1	4060569	ITX	64569	99			YES	-
1	4035582	1	4043618	DEL	8203	99			YES	-
1	4052038	1	4063338	DEL	11389	99		YES		BGIOSGA002303
1	4170823	1	4177462	ITX	5579	99	YES			BGIOSGA002865
1	4176676	1	4178670	DEL	2149	99	YES			BGIOSGA002293
1	4208957	1	4227657	DEL	18737	99	YES			-
1	4239274	1	4249089	ITX	8735	99			YES	-
1	4239274	1	4249074	ITX	8772	99		YES		-
1	4251904	1	4301809	ITX	48934	99	YES			BGIOSGA002288
1	4253694	1	4303576	DEL	49992	99	YES			BGIOSGA002288
1	4253838	1	4304311	ITX	49384	99	YES			BGIOSGA002288
1	4305526	1	4306032	DEL	4478	99			YES	BGIOSGA002284
1	4255151	1	4307991	ITX	51845	99	YES			BGIOSGA002288
1	4256654	1	4309534	DEL	52984	99	YES			-
1	4278106	1	4310649	ITX	31542	99	YES			BGIOSGA002871
1	4273772	1	4274462	DEL	1040468	99			YES	-
1	4286828	1	4325776	DEL	39617	99		YES		BGIOSGA002872
1	4281484	1	4314104	DEL	32737	99	YES			-
1	4298161	1	4347549	DEL	49477	99	YES			-
1	4331576	1	4333218	DEL	1469	99			YES	BGIOSGA002281
1	4349444	1	4350520	DEL	869	99			YES	-
1	4349797	1	4350520	DEL	868	99		YES		BGIOSGA002874
1	4422755	1	4423175	DEL	617	99	YES			BGIOSGA002879
1	4434458	1	4434968	DEL	23588	99			YES	-
1	4499290	1	4502700	DEL	3399	99			YES	BGIOSGA002268
1	4761955	1	4762802	DEL	930	99	YES			-
1	4902269	1	4903170	DEL	1016	99	YES			BGIOSGA002241
1	4902278	1	4903170	DEL	1023	99		YES		BGIOSGA002241
1	4940355	1	4944504	DEL	4100	99			YES	-
1	223081	1	5145329	INV	4922056	99			YES	BGIOSGA002590
1	223081	1	5145788	INV	4922967	99			YES	BGIOSGA002590
1	4343248	1	5177238	ITX	833083	99			YES	BGIOSGA002279
1	5131289	1	5132717	INV	959	99	YES			BGIOSGA002231
1	5141098	1	5142387	DEL	1340	99	YES			BGIOSGA002230
1	5162861	1	5168960	DEL	6010	99		YES		-
1	5341582	1	5346666	DEL	5117	99	YES			-
1	5403770	1	5411698	DEL	8250	99			YES	BGIOSGA002210
1	5457970	1	5467497	ITX	8705	99			YES	-
1	5458375	1	5468072	DEL	9694	99			YES	BGIOSGA002206
1	5594116	1	5595485	ITX	329	99			YES	-
1	5739928	1	5741058	INV	941	99			YES	-
1	5773084	1	5774408	DEL	1449	99			YES	-
1	5858947	1	5859692	ITX	-389	99	YES			-
1	5939261	1	5939914	DEL	618	99	YES			-
1	5948087	1	5951946	DEL	3683	99	YES			-
1	5976028	1	5976975	DEL	1093	99	YES			-
1	5991364	1	6075784	DEL	84518	99	YES			BGIOSGA002176
1	5991488	1	6076364	ITX	83611	99			YES	BGIOSGA002176
1	6010700	1	6011261	DEL	648	99			YES	-
1	6025306	1	6036976	DEL	11674	99		YES		-
1	6027999	1	6065718	ITX	36813	99			YES	-
1	6030687	1	6100155	DEL	69552	99	YES			-
1	6106577	1	6106965	DEL	585	99			YES	-
1	6126470	1	6152781	ITX	25432	99			YES	-
1	6145863	1	6153734	DEL	7705	99			YES	-
1	6172510	1	6173478	DEL	9821	99			YES	BGIOSGA002963
1	6172510	1	6188263	DEL	15785	99			YES	BGIOSGA002963
1	6173651	1	6173881	DEL	14191	99			YES	BGIOSGA002963
1	6174076	1	6188263	DEL	14275	99			YES	-
1	6259985	1	6296550	ITX	35550	99			YES	BGIOSGA002972
1	6261548	1	6298733	ITX	36171	99			YES	BGIOSGA002972 ; BGIOSGA002156
1	6262136	1	6303086	DEL	40799	99			YES	BGIOSGA002156
1	6262561	1	6307352	ITX	43720	99			YES	BGIOSGA002156
1	6310829	1	6318258	DEL	7484	99			YES	BGIOSGA002976
1	6314100	1	6318611	ITX	3545	99			YES	BGIOSGA002976
1	6811054	1	6820752	ITX	8748	99			YES	-
1	7275614	1	7279248	DEL	3698	99		YES		BGIOSGA003032
1	7390523	1	7391420	DEL	1190	99		YES		BGIOSGA002090
1	7485215	1	7489938	DEL	4809	99		YES		-
1	7486906	1	7499746	ITX	11800	99	YES			-
1	7540334	1	7547563	INV	6707	99	YES			-
1	7541388	1	7546621	DEL	5398	99	YES			-
1	7568503	1	7620642	ITX	50563	99	YES			BGIOSGA002088 ; BGIOSGA002087
1	7570124	1	7621959	ITX	50898	99	YES			BGIOSGA002087
1	7570803	1	7622776	DEL	51937	99	YES			BGIOSGA002087
1	4404915	1	7721204	INV	3315873	99	YES			BGIOSGA002878
1	7586059	1	7638538	DEL	52634	99	YES			BGIOSGA002085
1	7586092	1	7639376	ITX	52191	99	YES			BGIOSGA002085
1	7587082	1	7640217	DEL	53242	99	YES			BGIOSGA002085
1	7661726	1	7662100	DEL	605	99	YES			-
1	7693826	1	7701734	DEL	7935	99	YES			BGIOSGA002077
1	7702684	1	7713737	DEL	10885	99			YES	-
1	7917677	1	7959658	ITX	40641	99			YES	-
1	7920339	1	7956966	DEL	36879	99			YES	BGIOSGA002069
1	7987487	1	8012554	DEL	25035	99			YES	-
1	8016242	1	8018934	DEL	2899	99			YES	-
1	8048237	1	8050702	DEL	2418	99			YES	-
1	8063450	1	8066518	DEL	3234	99	YES			BGIOSGA003084 ; BGIOSGA002062
1	8217021	1	8252909	ITX	34835	99		YES		BGIOSGA002051
1	8227707	1	8228088	ITX	-309	99			YES	-
1	8248607	1	8253866	DEL	5228	99			YES	BGIOSGA002047
1	8254826	1	8255643	DEL	965	99		YES		BGIOSGA002047 ; BGIOSGA002046
1	8352587	1	8367782	ITX	14286	99		YES		BGIOSGA002039 ; BGIOSGA003103
1	8354098	1	8369292	DEL	15224	99	YES			BGIOSGA002039 ; BGIOSGA003103
1	8370284	1	8390791	DEL	20382	99			YES	BGIOSGA003106
1	8370328	1	8421928	ITX	50649	99		YES		BGIOSGA003106
1	8446267	1	8446848	DEL	1224	99		YES		-
1	8447681	1	8631222	INV	183474	99	YES			BGIOSGA003116
1	8604717	1	8611717	ITX	6042	99		YES		-
1	8608909	1	8628950	DEL	20117	99	YES			-
1	8630646	1	8634673	DEL	4142	99		YES		-
1	3826397	1	8886206	DEL	5059597	99			YES	BGIOSGA002849
1	8698152	1	8700208	DEL	2160	99			YES	-
1	8703344	1	8705713	DEL	2206	99	YES			-
1	8736286	1	8764598	ITX	27382	99		YES		BGIOSGA002008
1	8761479	1	8795081	DEL	33366	99		YES		-
1	8806672	1	8824519	ITX	16886	99			YES	-
1	8831888	1	8841794	DEL	9900	99		YES		-
1	8833701	1	8834122	DEL	536	99			YES	-
1	8851778	1	8854752	DEL	2850	99		YES		BGIOSGA003135
1	8865472	1	8917220	DEL	51888	99		YES		-
1	8866433	1	8918228	ITX	50845	99		YES		-
1	8960893	1	8992125	ITX	434707	99		YES		BGIOSGA001992
1	8928213	1	9002003	DEL	73960	99			YES	-
1	8961903	1	8993041	DEL	31266	99		YES		BGIOSGA001992
1	8963641	1	8995233	ITX	30426	99		YES		-
1	8995233	1	9061160	DEL	66005	99		YES		-
1	8972308	1	9012282	DEL	40183	99		YES		BGIOSGA003145
1	9027901	1	9028426	DEL	642	99		YES		BGIOSGA001986
1	8998717	1	9029266	DEL	30488	99		YES		-
1	9017340	1	9067357	DEL	50016	99		YES		-
1	9025223	1	9075455	ITX	49178	99		YES		BGIOSGA003147
1	9043279	1	9043765	ITX	-375	99			YES	-
1	9043279	1	9050484	ITX	-266	99			YES	-
1	9044574	1	9050484	ITX	292	99			YES	-
1	9045121	1	9045854	ITX	-396	99			YES	-
1	9045121	1	9047081	ITX	-369	99			YES	-
1	9046282	1	9048363	ITX	-340	99			YES	-
1	9051485	1	9065221	DEL	13675	99			YES	-
1	9053044	1	9053487	CTX	NA	99			YES	-
1	9054896	1	9055121	INV	7	99			YES	-
1	9127568	1	9158739	ITX	30144	99		YES		-
1	9164326	1	9175675	ITX	10491	99		YES		BGIOSGA003159
1	9164662	1	9176332	DEL	11616	99		YES		-
1	9184281	1	9184377	ITX	-350	99			YES	BGIOSGA003163
1	9185694	1	9185904	ITX	-381	99			YES	-
1	9188518	1	9215976	DEL	27454	99		YES		BGIOSGA003164
1	9225426	1	9237531	ITX	10667	99			YES	BGIOSGA003167
1	9230668	1	9255929	ITX	24229	99		YES		BGIOSGA003168
1	9055561	1	9332050	ITX	275009	99			YES	-
1	9325485	1	9331082	DEL	6019	99		YES		BGIOSGA003172
1	9272483	1	9289603	DEL	17205	99		YES		-
1	9273295	1	9290517	ITX	16160	99		YES		-
1	9280593	1	9291795	ITX	10178	99		YES		BGIOSGA001975
1	9291896	1	9309311	ITX	16348	99		YES		-
1	9292894	1	9310179	DEL	17398	99		YES		-
1	9322189	1	9328523	DEL	6390	99		YES		-
1	9322557	1	9329010	ITX	5435	99		YES		-
1	9336785	1	9382506	INV	45283	99		YES		BGIOSGA003174
1	9378246	1	9382506	ITX	3141	99	YES			BGIOSGA003179
1	9340901	1	9396117	INV	54975	99	YES			BGIOSGA003175
1	9386584	1	9396117	ITX	8515	99			YES	BGIOSGA001970
1	9372278	1	9389914	INV	17111	99	YES			-
1	9372278	1	9390724	INV	17761	99	YES			-
1	9398550	1	9399730	DEL	1240	99		YES		-
1	9409974	1	9412545	DEL	2583	99		YES		-
1	9422491	1	9451876	DEL	29538	99		YES		BGIOSGA001965
1	9423293	1	9452791	ITX	28479	99		YES		BGIOSGA001965
1	9423680	1	9453045	DEL	29525	99		YES		BGIOSGA001965
1	9424629	1	9454167	ITX	28470	99		YES		BGIOSGA001965
1	9433641	1	9454220	DEL	20678	99		YES		-
1	9465604	1	9485147	DEL	19703	99	YES			-
1	9486128	1	9489799	DEL	3783	99	YES			BGIOSGA003181
1	9495807	1	9496446	DEL	590	99		YES		BGIOSGA003183
1	9516564	1	9557689	DEL	41217	99		YES		-
1	9519062	1	9560351	ITX	40282	99		YES		-
1	9519470	1	9560510	DEL	41117	99		YES		-
1	9551541	1	9563180	DEL	11685	99		YES		-
1	9555331	1	9567184	ITX	10798	99		YES		-
1	9570880	1	9571700	DEL	882	99		YES		BGIOSGA003185
1	9610914	1	9614387	DEL	3383	99			YES	-
1	9615040	1	9622158	ITX	6228	99	YES			BGIOSGA003190 ; BGIOSGA003191
1	9621829	1	9623503	DEL	1721	99			YES	-
1	9629839	1	9631457	ITX	597	99		YES		BGIOSGA003192
1	9704285	1	9707771	DEL	3565	99		YES		-
1	9751304	1	9755798	DEL	4450	99	YES			-
1	9761186	1	9776856	DEL	15675	99			YES	BGIOSGA001947
1	9796653	1	9800114	DEL	3461	99			YES	-
1	9798576	1	9832141	DEL	33635	99			YES	-
1	9811653	1	9852019	ITX	39266	99		YES		-
1	9857413	1	9875101	ITX	16625	99		YES		-
1	9858476	1	9876081	DEL	17616	99			YES	-
1	9894928	1	9898548	ITX	2586	99			YES	BGIOSGA001939
1	9895645	1	9900261	DEL	4747	99			YES	BGIOSGA001939
1	9904647	1	9968391	ITX	62799	99			YES	-
1	9904911	1	9968391	ITX	62701	99			YES	-
1	9921600	1	9969491	ITX	46885	99			YES	-
1	9921948	1	9969553	DEL	47628	99		YES		-
1	9922212	1	9969999	ITX	46781	99			YES	BGIOSGA001937
1	9959223	1	9975349	ITX	15120	99		YES		-
1	9996567	1	10009281	ITX	11804	99		YES		BGIOSGA001933
1	9997784	1	10010659	DEL	12769	99			YES	-
1	1540790	1	10342024	INV	8800222	99			YES	-
1	10026077	1	10054647	ITX	27714	99		YES		BGIOSGA001930
1	10061902	1	10067098	DEL	5123	99			YES	BGIOSGA003216
1	10065244	1	10082664	DEL	17914	99		YES		-
1	10064271	1	10089232	ITX	23503	99		YES		BGIOSGA003216
1	10066922	1	10118016	DEL	51135	99			YES	-
1	10127096	1	10131012	DEL	3623	99			YES	-
1	10127553	1	10131012	DEL	3567	99		YES		-
1	10136040	1	10146284	DEL	10241	99		YES		BGIOSGA003222
1	10145947	1	10201886	DEL	55887	99			YES	BGIOSGA003224
1	10218389	1	10251931	DEL	33537	99		YES		BGIOSGA003230
1	10235365	1	10236467	INV	-154	99			YES	-
1	10238950	1	10257005	ITX	17169	99		YES		BGIOSGA003231
1	10244613	1	10245724	DEL	939	99	YES			BGIOSGA001919 ; BGIOSGA001918
1	10251861	1	10258127	DEL	6392	99			YES	BGIOSGA001917
1	7024472	1	10702086	ITX	3676108	99			YES	BGIOSGA002116 ; BGIOSGA002115
1	10466719	1	10470169	DEL	3199	99	YES			-
1	10540812	1	10546437	DEL	5778	99	YES			BGIOSGA001906
1	10595529	1	10596233	DEL	654	99			YES	BGIOSGA003249
1	10612342	1	10618206	DEL	6013	99	YES			-
1	10683829	1	10684829	DEL	1039	99	YES			-
1	10683806	1	10684829	DEL	988	99		YES		-
1	10687594	1	10688543	DEL	1062	99		YES		-
1	10744571	1	10747018	DEL	2453	99			YES	BGIOSGA001893
1	10822585	1	10826383	DEL	3940	99			YES	-
1	3792661	1	11159663	INV	7366643	99			YES	-
1	3800148	1	11159663	INV	7358253	99			YES	-
1	10931884	1	10932193	DEL	548	99			YES	-
1	10970273	1	10970891	DEL	660	99			YES	-
1	10982119	1	10982587	DEL	644	99	YES			BGIOSGA003271
1	11101816	1	11103302	ITX	579	99			YES	-
1	11224908	1	11241320	DEL	16116	99			YES	-
1	11225343	1	11241320	DEL	15937	99			YES	-
1	11235509	1	11242647	DEL	7257	99			YES	-
1	11260452	1	11261796	DEL	1916	99		YES		-
1	11282292	1	11290558	DEL	8412	99		YES		BGIOSGA003291
1	11299778	1	11364989	DEL	60030	99		YES		-
1	11424278	1	11428794	DEL	4807	99		YES		-
1	11507546	1	11542741	DEL	35182	99			YES	BGIOSGA003309
1	11568152	1	11572335	DEL	4118	99		YES		-
1	11585108	1	11586341	DEL	1320	99		YES		-
1	11603710	1	11603993	DEL	562	99		YES		-
1	11663168	1	11665126	DEL	2014	99			YES	-
1	11880574	1	11883034	DEL	2397	99			YES	-
1	11885144	1	11956397	DEL	71681	99			YES	-
1	12056094	1	12057534	DEL	1231	99			YES	-
1	12085976	1	12086941	DEL	1124	99			YES	BGIOSGA003332
1	12119627	1	12119984	DEL	643	99		YES		-
1	12154368	1	12160074	DEL	5437	99			YES	-
1	12154791	1	12160074	DEL	5388	99		YES		-
1	12262980	1	12263552	DEL	628	99	YES			-
1	12271024	1	12271534	DEL	759	99		YES		-
1	12414696	1	12415979	DEL	1426	99			YES	-
1	8542798	1	12561754	INV	4018452	99			YES	-
1	12443924	1	12461894	ITX	17017	99		YES		-
1	12602947	1	12604390	DEL	1219	99			YES	-
1	12676126	1	12678496	DEL	2137	99	YES			BGIOSGA001799
1	12684125	1	12689620	DEL	5490	99	YES			-
1	12687472	1	12696546	DEL	9168	99	YES			-
1	12731356	1	12732910	DEL	1512	99			YES	-
1	12309146	1	12965859	INV	655823	99		YES		-
1	12309146	1	12988630	INV	679218	99		YES		-
1	12964864	1	12988630	ITX	22796	99		YES		BGIOSGA003369
1	12836878	1	12837258	DEL	433684	99			YES	BGIOSGA003365
1	13070578	1	13130257	DEL	59647	99			YES	BGIOSGA003373
1	13393282	1	13414809	DEL	21381	99			YES	BGIOSGA001778
1	13193741	1	13199344	ITX	4499	99			YES	-
1	13200438	1	13202314	DEL	1633	99			YES	-
1	13251472	1	13265691	ITX	13101	99			YES	-
1	13270409	1	13367960	ITX	96454	99		YES		-
1	13278731	1	13283897	DEL	5155	99		YES		-
1	13280612	1	13285592	ITX	4094	99		YES		-
1	13281411	1	13286562	DEL	5243	99		YES		-
1	13297246	1	13342797	ITX	44368	99		YES		-
1	13336252	1	13368965	DEL	32663	99			YES	BGIOSGA003387
1	13422746	1	13434406	ITX	10685	99			YES	-
1	13428163	1	13439953	ITX	10827	99			YES	-
1	13456846	1	13475695	ITX	17861	99			YES	BGIOSGA003389
1	13460447	1	13479116	ITX	17736	99			YES	BGIOSGA001772
1	13462023	1	13486880	ITX	23881	99	YES			-
1	13462402	1	13487078	DEL	24741	99			YES	-
1	13498184	1	13591857	INV	93268	99		YES		-
1	13503529	1	13504113	DEL	647	99			YES	-
1	13504672	1	13505373	DEL	1048	99			YES	-
1	13505718	1	13510590	DEL	4810	99			YES	-
1	13584598	1	13662622	INV	77492	99			YES	-
1	13601268	1	13641236	ITX	39192	99			YES	-
1	13669954	1	13696610	DEL	26571	99			YES	-
1	13643716	1	13745183	ITX	100711	99	YES			BGIOSGA001766 ; BGIOSGA003393
1	13745183	1	13748783	DEL	3810	99		YES		BGIOSGA001764
1	13643716	1	13749572	ITX	104866	99		YES		BGIOSGA001766 ; BGIOSGA003393
1	13783016	1	13786659	DEL	3503	99		YES		BGIOSGA001763
1	13818085	1	13835617	DEL	17332	99			YES	-
1	13818430	1	13835617	DEL	17296	99			YES	-
1	13889078	1	13899136	ITX	9197	99			YES	BGIOSGA001757
1	13895241	1	13918891	DEL	23786	99			YES	BGIOSGA001756
1	13956288	1	13970685	DEL	14414	99			YES	-
1	14052552	1	14055718	DEL	3736	99	YES			-
1	14066483	1	14069766	DEL	3444	99	YES			-
1	14080526	1	14083125	DEL	2687	99			YES	-
1	14113589	1	14114747	ITX	-368	99			YES	-
1	14134745	1	14136160	DEL	1361	99			YES	-
1	14205976	1	14218355	INV	11336	99	YES			-
1	14210917	1	14218355	INV	7178	99			YES	-
1	14239604	1	14240193	DEL	1051	99	YES			BGIOSGA003420
1	14337737	1	14340725	DEL	3040	99	YES			-
1	14389448	1	14404764	DEL	15435	99			YES	-
1	14382951	1	14405244	ITX	21328	99			YES	-
1	14439460	1	14463858	DEL	24455	99			YES	-
1	14443614	1	14460608	DEL	17150	99	YES			-
1	14459468	1	14504477	DEL	45024	99			YES	-
1	14473405	1	14475040	DEL	1706	99	YES			-
1	14552480	1	14554169	DEL	1776	99	YES			BGIOSGA003429
1	14601159	1	14602972	DEL	1882	99		YES		BGIOSGA003433
1	14644977	1	14654562	DEL	9559	99			YES	-
1	14656103	1	14695646	DEL	39516	99	YES			-
1	9054265	1	14784464	ITX	5729157	99		YES		-
1	9055121	1	14783898	INV	5728419	99			YES	-
1	9055121	1	14784464	INV	7191709	99			YES	-
1	14728908	1	14762143	DEL	33276	99		YES		BGIOSGA001727
1	14764954	1	14767250	INV	1829	99			YES	-
1	14873087	1	14886189	ITX	11864	99	YES			-
1	14794823	1	14804015	DEL	9219	99			YES	BGIOSGA001725
1	14818692	1	14869113	INV	50070	99			YES	-
1	14818692	1	14869830	INV	50229	99		YES		-
1	14871544	1	14872065	DEL	543	99	YES			-
1	14908897	1	14909324	INV	-68	99		YES		-
1	14932123	1	14975657	ITX	42390	99		YES		-
1	14933403	1	14976060	DEL	42594	99		YES		-
1	14983798	1	15015884	DEL	32093	99			YES	-
1	15042481	1	15053670	DEL	11301	99			YES	-
1	15070427	1	15074239	ITX	2831	99			YES	BGIOSGA003453
1	15074239	1	15075653	DEL	1281	99			YES	BGIOSGA003453
1	15097893	1	15101254	DEL	3519	99		YES		BGIOSGA001709
1	15102342	1	15109512	DEL	7256	99		YES		BGIOSGA001709
1	15111475	1	15120935	DEL	9480	99		YES		BGIOSGA001708
1	15132648	1	15169727	ITX	36216	99			YES	-
1	15135337	1	15142813	ITX	6554	99			YES	-
1	15136298	1	15143840	ITX	6533	99			YES	-
1	15167945	1	15175408	ITX	6388	99	YES			-
1	15176487	1	15194477	ITX	17078	99			YES	-
1	15178888	1	15198958	ITX	19092	99		YES		-
1	15179677	1	15199764	DEL	20044	99			YES	-
1	15224502	1	15225206	DEL	774	99			YES	-
1	15245804	1	15248805	ITX	2021	99	YES			BGIOSGA003458
1	15247027	1	15249332	DEL	2422	99	YES			BGIOSGA003459
1	15251905	1	15254032	DEL	2299	99		YES		BGIOSGA001706
1	15257146	1	15257791	DEL	797	99			YES	-
1	15261228	1	15263477	DEL	2147	99		YES		-
1	15263158	1	15264999	DEL	1978	99	YES			-
1	15263159	1	15264999	DEL	1993	99		YES		-
1	15270585	1	15273138	DEL	2654	99			YES	-
1	15290959	1	15293209	DEL	2260	99			YES	-
1	15301494	1	15342353	INV	40397	99			YES	-
1	15341278	1	15341733	DEL	614	99		YES		BGIOSGA003467
1	15305292	1	15305514	INV	-267	99			YES	-
1	15307245	1	15307705	DEL	774	99			YES	-
1	15311892	1	15334023	INV	21600	99			YES	BGIOSGA001703 ; BGIOSGA003464
1	15360734	1	15366286	DEL	5715	99			YES	BGIOSGA003469
1	15366956	1	15367421	DEL	628	99			YES	BGIOSGA001700
1	15382138	1	15388040	DEL	5886	99		YES		-
1	15386427	1	15389559	ITX	2248	99			YES	-
1	15407664	1	15410368	DEL	2807	99			YES	-
1	15441549	1	15450238	DEL	8965	99			YES	-
1	15448196	1	15448473	ITX	-395	99			YES	-
1	15458830	1	15481411	ITX	21785	99			YES	-
1	15458830	1	15481755	ITX	21860	99			YES	-
1	15462928	1	15463365	DEL	641	99			YES	-
1	15580960	1	15581432	DEL	597	99			YES	-
1	15591243	1	15642799	DEL	51618	99			YES	-
1	15706616	1	15735939	DEL	29489	99			YES	-
1	15769867	1	15777350	DEL	7665	99	YES			BGIOSGA001689
1	15796691	1	15805194	DEL	8517	99			YES	-
1	15920802	1	15921694	DEL	818	99			YES	BGIOSGA001681
1	15992214	1	15994836	DEL	2647	99	YES			BGIOSGA003495
1	15996173	1	15997194	DEL	1472	99			YES	BGIOSGA003496
1	15997194	1	16004788	ITX	599	99			YES	BGIOSGA003496
1	16065753	1	16091813	DEL	25978	99			YES	-
1	16065870	1	16092068	ITX	25164	99			YES	-
1	16142768	1	16159988	ITX	16520	99			YES	-
1	16143255	1	16160283	DEL	17197	99			YES	-
1	16156193	1	16159391	DEL	3345	99	YES			-
1	16163470	1	16168518	DEL	5194	99			YES	BGIOSGA001668
1	16206229	1	16219471	DEL	13388	99			YES	-
1	16279623	1	16292457	ITX	11891	99			YES	-
1	16294500	1	16323151	ITX	27593	99			YES	-
1	16321997	1	16322316	DEL	621	99			YES	BGIOSGA003509
1	16296684	1	16325452	DEL	28804	99	YES			BGIOSGA003507
1	16296744	1	16325979	ITX	28420	99			YES	BGIOSGA003507
1	16331262	1	16337374	ITX	5326	99			YES	BGIOSGA001659 ; BGIOSGA003511
1	16331798	1	16337410	DEL	5690	99			YES	BGIOSGA001659 ; BGIOSGA003511
1	16332830	1	16346532	DEL	13821	99			YES	BGIOSGA003511 ; BGIOSGA001658
1	16375688	1	16376689	DEL	967	99			YES	-
1	16380167	1	16384251	DEL	4131	99		YES		-
1	16389450	1	16394100	DEL	4558	99			YES	BGIOSGA003513 ; BGIOSGA003514
1	16416635	1	16474272	ITX	56655	99			YES	BGIOSGA003517
1	16456831	1	16457499	DEL	833	99			YES	-
1	16468794	1	16479505	DEL	10836	99		YES		BGIOSGA001649
1	16485708	1	16488228	DEL	2728	99			YES	-
1	16500989	1	16536109	DEL	35099	99	YES			-
1	16535483	1	16547571	DEL	12089	99		YES		BGIOSGA003519
1	16554558	1	16555258	DEL	630	99	YES			-
1	16558425	1	16563313	DEL	5140	99			YES	-
1	16587294	1	16602557	DEL	15255	99			YES	-
1	16600438	1	16607104	DEL	6719	99			YES	BGIOSGA001644 ; BGIOSGA001643
1	16627444	1	16636248	DEL	8749	99			YES	-
1	16703393	1	16705063	DEL	1532	99			YES	BGIOSGA001636
1	16762986	1	16764691	DEL	1684	99	YES			BGIOSGA003529
1	11635485	1	17034975	INV	5398857	99			YES	-
1	11636331	1	17034975	INV	5398201	99			YES	-
1	16806752	1	16822834	ITX	15060	99			YES	BGIOSGA001631
1	16834912	1	16847495	DEL	12446	99			YES	BGIOSGA001629
1	16880779	1	16927877	DEL	47184	99		YES		-
1	16907584	1	16908482	INV	-138	99			YES	-
1	16969621	1	17043424	ITX	72744	99			YES	BGIOSGA001622
1	17048650	1	17051335	ITX	1727	99			YES	-
1	17070401	1	17071338	DEL	1724	99			YES	-
1	17048904	1	17117872	DEL	69000	99			YES	-
1	17051335	1	17117872	DEL	66451	99			YES	-
1	17111146	1	17111510	INV	-127	99	YES			BGIOSGA003546
1	17111656	1	17112026	INV	280	99			YES	BGIOSGA003546
1	17230269	1	17235763	DEL	5432	99		YES		BGIOSGA003552
1	17371126	1	17378685	ITX	6628	99	YES			-
1	13329311	1	17712351	ITX	4381998	99	YES			BGIOSGA003386
1	13858324	1	17511823	ITX	3510412	99			YES	BGIOSGA001762
1	17385546	1	17399339	DEL	13782	99			YES	-
1	17454720	1	17460111	DEL	5397	99	YES			BGIOSGA001608
1	17456886	1	17462412	ITX	4702	99			YES	BGIOSGA001608
1	17457134	1	17462917	DEL	5708	99			YES	BGIOSGA001608
1	17469431	1	17494671	DEL	25299	99			YES	-
1	17469731	1	17494916	ITX	24335	99			YES	-
1	17696303	1	17713181	DEL	16968	99			YES	-
1	12990819	1	17852745	ITX	4860933	99			YES	-
1	14768754	1	18061575	ITX	3291760	99			YES	-
1	17883116	1	17887625	DEL	4450	99			YES	-
1	17887390	1	17932224	DEL	44856	99			YES	-
1	17912877	1	17917622	DEL	4872	99	YES			-
1	18175717	1	18179552	DEL	3993	99			YES	-
1	18218558	1	18221034	INV	1677	99			YES	-
1	18261000	1	18292204	DEL	31181	99	YES			-
1	18261369	1	18292458	ITX	30082	99			YES	-
1	18350693	1	18361113	DEL	10316	99		YES		-
1	18404846	1	18414015	DEL	9176	99		YES		-
1	18492329	1	18494050	DEL	1719	99			YES	-
1	18614010	1	18618057	ITX	-355	99			YES	-
1	18620480	1	18620809	ITX	-358	99			YES	-
1	18621099	1	18622357	ITX	-364	99			YES	-
1	18663114	1	18666846	DEL	3790	99	YES			-
1	18663681	1	18667278	ITX	2704	99			YES	-
1	18739032	1	18750534	ITX	10357	99			YES	-
1	18726623	1	18739505	ITX	11713	99			YES	-
1	18698178	1	18700500	DEL	2402	99	YES			-
1	18728413	1	18748545	ITX	19098	99			YES	-
1	18785458	1	18785928	ITX	-347	99			YES	-
1	18786253	1	18786411	ITX	-333	99			YES	-
1	18788395	1	18788709	ITX	-436	99	YES			-
1	18852228	1	18854531	DEL	2352	99	YES			-
1	19044014	1	19044863	DEL	793	99			YES	-
1	19080201	1	19087034	DEL	7003	99			YES	BGIOSGA003595
1	19120071	1	19121236	DEL	1284	99			YES	-
1	19186603	1	19191396	DEL	4772	99	YES			-
1	13625327	1	19369805	INV	5744023	99			YES	-
1	19223797	1	19224978	DEL	1028	99			YES	-
1	19388524	1	19389469	DEL	979	99			YES	-
1	19685275	1	19688157	DEL	2962	99	YES			-
1	9996486	1	19946580	DEL	9950156	99	YES			BGIOSGA001933
1	19746030	1	19759785	DEL	14035	99			YES	-
1	19999738	1	20007553	ITX	6884	99			YES	-
1	20045673	1	20049967	DEL	4262	99	YES			BGIOSGA001541
1	20067037	1	20073756	ITX	5731	99		YES		-
1	20139717	1	20149740	DEL	9960	99			YES	-
1	20277856	1	20280642	DEL	2882	99			YES	-
1	20345847	1	20353458	DEL	7265	99			YES	-
1	20350206	1	20350441	ITX	-338	99		YES		-
1	20358212	1	20358763	DEL	564	99			YES	BGIOSGA001532
1	20387363	1	20422352	DEL	35142	99			YES	BGIOSGA001530 ; BGIOSGA001529
1	20475727	1	20484254	DEL	8704	99			YES	BGIOSGA001524
1	20495830	1	20514961	ITX	18133	99			YES	BGIOSGA001522
1	20606649	1	20606984	ITX	-411	99			YES	BGIOSGA001518
1	20617759	1	20629964	DEL	12130	99		YES		-
1	20763911	1	20799176	DEL	35299	99			YES	-
1	8924234	1	20856047	INV	11931285	99			YES	-
1	17751661	1	20858400	DEL	3106784	99			YES	BGIOSGA001599
1	20937944	1	20978305	DEL	40103	99			YES	-
1	20938374	1	20978305	DEL	40018	99			YES	-
1	20981959	1	20988017	ITX	5066	99			YES	-
1	20982201	1	20988180	DEL	5975	99			YES	-
1	21039424	1	21055660	ITX	15352	99			YES	-
1	21051713	1	21057389	DEL	5829	99			YES	BGIOSGA003670
1	21061754	1	21062756	INV	558	99			YES	-
1	21067327	1	21070775	DEL	3443	99			YES	-
1	21114673	1	21120665	DEL	6094	99			YES	-
1	16166884	1	21239661	ITX	5071879	99			YES	BGIOSGA001668
1	21152659	1	21156436	DEL	3760	99	YES			-
1	21331849	1	21346283	DEL	14999	99			YES	BGIOSGA003679
1	21377594	1	21381860	DEL	3873	99	YES			BGIOSGA003682
1	21377941	1	21381860	DEL	3853	99		YES		BGIOSGA003682
1	21407751	1	21408296	DEL	563	99			YES	-
1	21417652	1	21425091	DEL	7151	99	YES			-
1	21455999	1	21459617	DEL	4211	99			YES	-
1	1209397	1	21727175	ITX	20516752	99		YES		BGIOSGA002501
1	17590857	1	21567116	INV	3975843	99		YES		-
1	21394682	1	21496015	ITX	100319	99			YES	-
1	21633071	1	21668791	DEL	35573	99			YES	-
1	21672617	1	21679421	ITX	5722	99			YES	-
1	21756866	1	21760280	DEL	3568	99			YES	BGIOSGA003695
1	22044474	1	22050311	DEL	5882	99			YES	-
1	21812396	1	21840832	ITX	27501	99	YES			BGIOSGA001488 ; BGIOSGA001489
1	21834172	1	21843346	DEL	8949	99			YES	-
1	21844286	1	21846455	ITX	-198	99			YES	-
1	21914739	1	21946460	DEL	31947	99			YES	-
1	21914291	1	21946460	DEL	31996	99			YES	-
1	21913581	1	21938699	ITX	24201	99			YES	-
1	21913581	1	21938891	ITX	24276	99		YES		-
1	21925984	1	21928274	DEL	2390	99			YES	BGIOSGA003698
1	21928926	1	21945152	DEL	16133	99			YES	BGIOSGA003698
1	21949572	1	21995387	ITX	44940	99			YES	BGIOSGA003699
1	21984743	1	21996476	DEL	11819	99			YES	-
1	21985061	1	21994137	ITX	7378	99			YES	-
1	22014854	1	22028619	ITX	12867	99			YES	BGIOSGA003700
1	22016188	1	22028936	DEL	12820	99			YES	BGIOSGA003700
1	22034767	1	22039561	DEL	3670	99			YES	-
1	22036456	1	22039561	DEL	3029	99			YES	-
1	22049981	1	22053856	DEL	3851	99		YES		-
1	22054953	1	22055991	DEL	1026	99			YES	-
1	22089201	1	22091217	DEL	2188	99			YES	-
1	22095646	1	22101252	DEL	5713	99			YES	BGIOSGA001472
1	22163438	1	22232137	ITX	67788	99			YES	BGIOSGA001469
1	22168934	1	22169765	DEL	972	99			YES	BGIOSGA003703
1	22302693	1	22303298	DEL	613	99	YES			-
1	10720756	1	22494598	INV	11773050	99			YES	-
1	22260376	1	22355228	DEL	94729	99			YES	BGIOSGA001467
1	22260848	1	22355470	ITX	93704	99			YES	BGIOSGA001467
1	22356467	1	22357436	ITX	66	99		YES		-
1	22406532	1	22459134	DEL	52684	99	YES			-
1	22408765	1	22461278	ITX	51592	99			YES	BGIOSGA003711
1	22414259	1	22461606	DEL	47381	99	YES			-
1	22415635	1	22462840	ITX	46134	99	YES			-
1	22419622	1	22472940	DEL	53353	99			YES	-
1	22421863	1	22475377	ITX	47609	99	YES			BGIOSGA003712
1	22434149	1	22485345	INV	50621	99			YES	-
1	22435090	1	22485345	INV	48582	99			YES	-
1	22482457	1	22485345	ITX	2048	99			YES	-
1	22436217	1	22483770	ITX	46061	99			YES	-
1	22437409	1	22486498	DEL	49031	99		YES		-
1	22435936	1	22482405	INV	45949	99	YES			-
1	22442276	1	22444728	DEL	2467	99		YES		-
1	22447452	1	22488391	DEL	41006	99			YES	-
1	22453855	1	22489280	ITX	34588	99			YES	-
1	22453855	1	22489613	ITX	34687	99			YES	-
1	22455032	1	22509347	DEL	54341	99			YES	-
1	22491217	1	22503445	ITX	11550	99			YES	-
1	22498422	1	22510242	ITX	11023	99			YES	BGIOSGA003714
1	22500603	1	22501104	DEL	658	99			YES	BGIOSGA003715
1	22495807	1	22510664	DEL	14926	99			YES	-
1	22496076	1	22511524	ITX	14767	99			YES	-
1	22496076	1	22511953	ITX	14890	99			YES	-
1	22538723	1	22542176	ITX	2513	99			YES	BGIOSGA003717
1	22548590	1	22551268	DEL	2807	99			YES	-
1	22562585	1	22563446	DEL	828	99			YES	BGIOSGA003719
1	22574195	1	22584125	DEL	9976	99			YES	BGIOSGA001461
1	22584020	1	22598785	DEL	14820	99			YES	BGIOSGA001460
1	22588127	1	22599626	ITX	10794	99			YES	-
1	22578355	1	22588093	ITX	8660	99			YES	-
1	22590324	1	22602353	DEL	12159	99	YES			BGIOSGA001459
1	22590460	1	22603174	ITX	11894	99			YES	BGIOSGA001459
1	22593013	1	22605907	ITX	12010	99			YES	BGIOSGA001459
1	22594100	1	22606894	DEL	12828	99	YES			BGIOSGA001459
1	22594362	1	22609442	ITX	14142	99	YES			BGIOSGA001459
1	22595574	1	22616362	ITX	19713	99			YES	-
1	22597281	1	22618007	DEL	20766	99			YES	-
1	22597373	1	22618485	ITX	20046	99			YES	-
1	22598645	1	22619444	DEL	20813	99	YES			-
1	22627157	1	22645277	ITX	17215	99			YES	BGIOSGA003721
1	22687455	1	22688707	INV	810	99	YES			BGIOSGA003728
1	22687448	1	22688707	INV	794	99		YES		BGIOSGA003728
1	22688707	1	22691217	INV	2255	99			YES	-
1	22689702	1	22695253	ITX	4172	99	YES			-
1	22703636	1	22731318	ITX	26787	99	YES			-
1	22704071	1	22732099	DEL	27916	99			YES	-
1	22753359	1	22754037	DEL	803	99	YES			-
1	22756373	1	22759609	ITX	2213	99			YES	BGIOSGA003730
1	22770742	1	22777227	DEL	6300	99			YES	BGIOSGA001446
1	22784864	1	22811148	ITX	25324	99			YES	-
1	22785569	1	22812512	DEL	27042	99			YES	-
1	22787434	1	22814481	ITX	26092	99	YES			-
1	22810574	1	22814553	DEL	3964	99			YES	-
1	22839690	1	22840893	DEL	1278	99		YES		-
1	22841505	1	22857525	DEL	16159	99			YES	-
1	22880422	1	22908727	ITX	27332	99			YES	-
1	22914577	1	22937039	ITX	21517	99		YES		-
1	22492577	1	23049486	ITX	555979	99			YES	-
1	22956927	1	22960050	DEL	3091	99	YES			BGIOSGA001440
1	22957674	1	22963321	DEL	5634	99		YES		BGIOSGA001440
1	22958017	1	22976473	ITX	17563	99			YES	BGIOSGA001440
1	22959831	1	22978824	DEL	18943	99			YES	-
1	22960013	1	22978824	DEL	18937	99			YES	-
1	22984159	1	22991492	DEL	7391	99			YES	-
1	22989147	1	22994620	DEL	5457	99			YES	-
1	22995213	1	23024503	DEL	29309	99			YES	-
1	22996354	1	23025711	ITX	28255	99	YES			-
1	22998528	1	23027437	ITX	27812	99	YES			-
1	23004396	1	23060752	ITX	55313	99			YES	-
1	23016950	1	23021924	DEL	5091	99	YES			-
1	23016963	1	23021924	DEL	5111	99		YES		-
1	23038921	1	23064009	DEL	25233	99			YES	-
1	23039362	1	23064470	ITX	24176	99			YES	-
1	23059319	1	23071397	ITX	11219	99	YES			BGIOSGA001435
1	23059936	1	23072133	DEL	12261	99	YES			BGIOSGA001435
1	23064684	1	23077068	ITX	11759	99			YES	-
1	23064684	1	23077585	ITX	11858	99		YES		-
1	15891212	1	23334294	INV	7442609	99			YES	BGIOSGA003494
1	15902733	1	23333790	INV	7430943	99			YES	BGIOSGA001683
1	19002082	1	23399066	INV	4396677	99			YES	-
1	23127131	1	23192079	ITX	63978	99	YES			-
1	23127131	1	23192082	ITX	64027	99		YES		-
1	23129054	1	23193317	ITX	63240	99			YES	-
1	23233781	1	23236117	ITX	1645	99			YES	-
1	23233781	1	23236533	ITX	1779	99			YES	-
1	23234768	1	23237652	DEL	2789	99			YES	BGIOSGA001428
1	23258785	1	23292910	ITX	33194	99		YES		-
1	23276476	1	23297143	DEL	20603	99			YES	-
1	23294674	1	23302173	ITX	6497	99	YES			-
1	23295841	1	23303260	ITX	6535	99			YES	-
1	23312960	1	23320329	DEL	7489	99			YES	-
1	23384310	1	23385519	DEL	1220	99			YES	BGIOSGA001421
1	19054236	1	23947722	INV	4893024	99	YES			BGIOSGA001572
1	20458755	1	23593905	ITX	3134276	99			YES	BGIOSGA001526
1	23708672	1	23710073	DEL	1552	99			YES	-
1	23829614	1	23830249	DEL	697	99			YES	-
1	23881717	1	23920478	ITX	37716	99	YES			BGIOSGA003782 ; BGIOSGA003783
1	23885076	1	23922656	ITX	36512	99			YES	BGIOSGA001397
1	23892804	1	23893223	DEL	620	99			YES	-
1	23895429	1	23931269	ITX	35076	99			YES	-
1	23939048	1	23944711	DEL	5341	99			YES	-
1	23939326	1	23944711	DEL	5295	99			YES	-
1	19043132	1	23977740	INV	4934181	99			YES	-
1	23979914	1	23988391	DEL	8376	99			YES	-
1	23980495	1	23989118	ITX	7653	99			YES	-
1	23982344	1	23990937	DEL	8665	99			YES	-
1	24017782	1	24026881	ITX	6968	99			YES	BGIOSGA001388
1	24036999	1	24038426	DEL	1350	99			YES	BGIOSGA003788
1	24087333	1	24116001	DEL	28733	99	YES			-
1	24123888	1	24137968	DEL	14159	99	YES			-
1	24132954	1	24133858	DEL	995	99	YES			-
1	24188696	1	24190025	DEL	1204	99			YES	BGIOSGA003797
1	24196312	1	24201336	DEL	5104	99			YES	BGIOSGA001376
1	24208764	1	24221541	DEL	12617	99			YES	-
1	24222127	1	24233596	DEL	12064	99		YES		-
1	24212606	1	24212951	ITX	-389	99			YES	-
1	24217666	1	24223635	ITX	5013	99	YES			-
1	24241610	1	24269930	ITX	27225	99	YES			BGIOSGA001374
1	24268833	1	24282903	DEL	14257	99		YES		BGIOSGA001372
1	24308411	1	24405202	INV	96326	99			YES	-
1	24309214	1	24405202	INV	95643	99			YES	-
1	24324981	1	24336762	DEL	11756	99			YES	-
1	24350674	1	24350738	ITX	19878	99			YES	-
1	24370407	1	24377058	DEL	6577	99		YES		BGIOSGA001366
1	24390188	1	24393642	DEL	3450	99			YES	BGIOSGA003806
1	24401523	1	24402520	DEL	1130	99			YES	BGIOSGA003808
1	24449412	1	24452255	DEL	2777	99		YES		-
1	24483877	1	24535956	ITX	51103	99			YES	BGIOSGA003813
1	24569178	1	24577528	DEL	8357	99	YES			-
1	24574079	1	24581163	DEL	7242	99			YES	-
1	24599755	1	24702740	DEL	103115	99	YES			BGIOSGA003819
1	24600104	1	24703293	ITX	102138	99			YES	BGIOSGA003819
1	24639695	1	24654926	ITX	14255	99			YES	BGIOSGA001361
1	24752410	1	24758615	DEL	6169	99			YES	-
1	21709871	1	25014600	INV	3304410	99			YES	BGIOSGA001494
1	24972215	1	25014600	ITX	41402	99			YES	BGIOSGA001350
1	24828342	1	24842361	ITX	12998	99			YES	-
1	24835099	1	24847812	ITX	11821	99			YES	-
1	24838109	1	24849702	DEL	11651	99			YES	-
1	24839024	1	24850726	ITX	10706	99			YES	-
1	24840167	1	24850885	DEL	10810	99			YES	-
1	24851653	1	24869096	ITX	16400	99			YES	-
1	24875310	1	24885704	DEL	11058	99		YES		BGIOSGA003826
1	24876263	1	24890428	ITX	13215	99			YES	-
1	24877964	1	24891914	DEL	14518	99			YES	BGIOSGA001353
1	24904672	1	24911335	DEL	6756	99			YES	BGIOSGA001351
1	24927051	1	24930467	DEL	3417	99			YES	-
1	24930994	1	24962400	DEL	31584	99			YES	-
1	24941424	1	24942225	DEL	698	99			YES	BGIOSGA003831
1	25004424	1	25006564	DEL	2226	99			YES	BGIOSGA003834
1	25091310	1	25093690	DEL	2557	99			YES	-
1	25094816	1	25096893	DEL	2262	99		YES		-
1	25095297	1	25097596	ITX	1440	99			YES	-
1	25095562	1	25097731	DEL	2201	99			YES	-
1	25125762	1	25126685	INV	285	99	YES			-
1	25126113	1	25126685	INV	37	99			YES	-
1	25130792	1	25142272	ITX	10582	99	YES			-
1	25131327	1	25142885	DEL	11612	99			YES	-
1	25149122	1	25149875	DEL	901	99			YES	BGIOSGA003841
1	25261889	1	25287708	ITX	24845	99	YES			-
1	25309611	1	25372418	DEL	62909	99			YES	BGIOSGA001332
1	25371328	1	25412852	ITX	40511	99	YES			BGIOSGA001331 ; BGIOSGA001330
1	25374821	1	25413090	DEL	38309	99	YES			BGIOSGA001330
1	25375569	1	25413625	ITX	37080	99	YES			-
1	9139531	1	25770165	ITX	16629318	99			YES	-
1	25770373	1	25793610	ITX	22308	99			YES	-
1	25770614	1	25793912	DEL	23268	99			YES	-
1	25421741	1	25443983	ITX	21215	99			YES	BGIOSGA001328
1	25559415	1	25570486	DEL	11182	99			YES	-
1	25628085	1	25628831	DEL	556	99			YES	-
1	25694074	1	25700035	DEL	5871	99		YES		BGIOSGA001308
1	25707124	1	25734954	ITX	26805	99	YES			BGIOSGA003875
1	25707775	1	25735721	DEL	27852	99			YES	BGIOSGA003875
1	25755707	1	25781494	ITX	24873	99	YES			BGIOSGA003878
1	25755707	1	25781497	ITX	24884	99		YES		BGIOSGA003878
1	25755984	1	25782009	DEL	25947	99			YES	BGIOSGA003878
1	25757276	1	25760180	DEL	2846	99			YES	-
1	25757820	1	25760180	DEL	2290	99			YES	-
1	25761282	1	25762915	DEL	1425	99			YES	-
1	25847964	1	25849942	DEL	1957	99			YES	-
1	25877399	1	25878389	DEL	1126	99			YES	BGIOSGA003888
1	25898930	1	25936278	DEL	37296	99			YES	-
1	25936988	1	25957355	ITX	19335	99			YES	-
1	25985934	1	25989573	DEL	3773	99	YES			-
1	26049500	1	26057509	ITX	6959	99			YES	-
1	26052372	1	26060180	DEL	7886	99		YES		BGIOSGA003906
1	26025901	1	26201830	DEL	175965	99	YES			-
1	26134367	1	26170299	DEL	36059	99	YES			-
1	26135832	1	26174467	ITX	37726	99			YES	-
1	26223584	1	26240374	DEL	16787	99	YES			-
1	26225185	1	26242054	ITX	15819	99	YES			-
1	26266199	1	26269992	DEL	3783	99		YES		BGIOSGA001284
1	26267653	1	26268489	DEL	655	99			YES	BGIOSGA001284
1	26314083	1	26321605	DEL	7478	99			YES	BGIOSGA001281
1	26323737	1	26324378	DEL	784	99	YES			-
1	26361944	1	26371895	DEL	10187	99			YES	BGIOSGA001280
1	26399422	1	26399973	DEL	727	99		YES		BGIOSGA001275
1	1003450	1	26581622	DEL	17909840	99	YES			BGIOSGA002514
1	26581898	1	26598373	DEL	2287	99			YES	BGIOSGA003932
1	26581898	1	26598709	DEL	15133	99			YES	BGIOSGA003932
1	26382227	1	26450802	ITX	67441	99	YES			-
1	26408110	1	26453379	ITX	44125	99	YES			BGIOSGA001274
1	26410365	1	26453462	DEL	43308	99	YES			BGIOSGA001273
1	26424044	1	26429584	DEL	5701	99		YES		BGIOSGA001271
1	26443414	1	26457724	DEL	14228	99		YES		-
1	26460860	1	26471476	ITX	9370	99			YES	-
1	26469154	1	26477955	ITX	7723	99	YES			BGIOSGA001266 ; BGIOSGA001265
1	26469154	1	26477931	ITX	7763	99		YES		BGIOSGA001266 ; BGIOSGA001265
1	26469478	1	26478154	DEL	8698	99			YES	BGIOSGA001266 ; BGIOSGA001265
1	26505711	1	26519085	DEL	13809	99			YES	BGIOSGA001261
1	26519057	1	26576493	DEL	57185	99			YES	-
1	26518027	1	26574625	ITX	55687	99			YES	BGIOSGA003928
1	26518027	1	26575181	ITX	56227	99			YES	BGIOSGA003928
1	26532074	1	26532606	DEL	694	99			YES	-
1	26533492	1	26534298	DEL	873	99			YES	-
1	26600960	1	26602387	DEL	1509	99			YES	BGIOSGA003936
1	26602974	1	26654687	DEL	51533	99			YES	BGIOSGA003937
1	26603399	1	26654687	DEL	51407	99		YES		BGIOSGA003937
1	26663266	1	26666165	INV	2405	99			YES	BGIOSGA003939
1	26697100	1	26743083	ITX	45083	99			YES	-
1	26732494	1	26734591	DEL	2242	99			YES	-
1	26798112	1	26801035	DEL	2898	99	YES			BGIOSGA001248
1	26798056	1	26801035	DEL	2952	99		YES		BGIOSGA001248
1	26800805	1	26802521	DEL	1827	99		YES		BGIOSGA001247
1	26958139	1	26995600	DEL	37495	99			YES	-
1	26979787	1	26981030	DEL	1381	99		YES		-
1	27011034	1	27013768	DEL	3471	99			YES	BGIOSGA001237
1	27011113	1	27018746	ITX	6703	99		YES		BGIOSGA001237
1	27011997	1	27019842	ITX	6982	99		YES		BGIOSGA001237
1	27046013	1	27046840	DEL	867	99		YES		-
1	27051959	1	27065260	ITX	12392	99	YES			BGIOSGA001235
1	27092705	1	27098024	DEL	5416	99	YES			BGIOSGA001232
1	27173378	1	27174378	DEL	1122	99			YES	-
1	27481679	1	27493061	DEL	11438	99			YES	-
1	27495628	1	27533142	DEL	37450	99			YES	-
1	27562618	1	27566185	DEL	3404	99			YES	-
1	27566152	1	27609764	DEL	43526	99			YES	-
1	27631868	1	27644931	DEL	13005	99			YES	BGIOSGA001198
1	27650812	1	27672895	ITX	21053	99	YES			BGIOSGA004002
1	27651833	1	27673745	DEL	21701	99			YES	-
1	27737329	1	27790416	DEL	52980	99			YES	-
1	27737775	1	27790652	ITX	52012	99			YES	BGIOSGA004007
1	27821313	1	27824205	DEL	3043	99			YES	-
1	27938418	1	27943294	DEL	4971	99			YES	-
1	27953982	1	27969109	DEL	15126	99	YES			-
1	27953995	1	27969109	DEL	15114	99		YES		-
1	27965358	1	27970095	DEL	4705	99			YES	-
1	28088862	1	28091515	DEL	2797	99			YES	-
1	28120679	1	28123050	DEL	2496	99	YES			-
1	28135619	1	28141159	ITX	4547	99	YES			-
1	28137897	1	28142331	DEL	4560	99			YES	-
1	28157551	1	28165955	DEL	8339	99		YES		-
1	28171044	1	28176051	DEL	5139	99			YES	-
1	28259487	1	28261007	DEL	1545	99			YES	BGIOSGA001169
1	28348725	1	28351009	DEL	2824	99	YES			-
1	28365411	1	28369147	DEL	3620	99			YES	BGIOSGA004045
1	28384585	1	28385598	DEL	1128	99	YES			BGIOSGA004046
1	7220649	1	28644541	INV	21423490	99		YES		-
1	28411196	1	28412400	DEL	1350	99	YES			BGIOSGA004049
1	28418963	1	28421057	DEL	2132	99			YES	BGIOSGA004050
1	28480394	1	28506570	ITX	25087	99			YES	-
1	28481161	1	28506611	DEL	24982	99			YES	-
1	28482592	1	28511719	ITX	28126	99			YES	-
1	28534304	1	28554266	ITX	19006	99	YES			-
1	28631510	1	28634824	DEL	3396	99	YES			-
1	28695444	1	28701089	DEL	5783	99	YES			BGIOSGA004068
1	28673215	1	28737974	ITX	63860	99		YES		BGIOSGA001150 ; BGIOSGA004065
1	28676057	1	28740890	ITX	63925	99		YES		BGIOSGA001150
1	28723715	1	28728807	DEL	5216	99			YES	BGIOSGA001148
1	28768647	1	28771015	DEL	2273	99		YES		-
1	28802948	1	28803495	DEL	688	99		YES		-
1	28840020	1	28847473	DEL	7494	99			YES	-
1	28872466	1	28880064	ITX	6543	99	YES			-
1	28905373	1	28968928	DEL	62192	99			YES	BGIOSGA004083
1	28907650	1	28968928	DEL	61377	99		YES		BGIOSGA004083
1	28968778	1	28982652	DEL	13724	99			YES	BGIOSGA004092
1	29002856	1	29009418	DEL	6727	99		YES		BGIOSGA001135
1	879175	1	29226276	INV	28347000	99			YES	BGIOSGA002640
1	29207712	1	29209580	DEL	1742	99			YES	BGIOSGA001126
1	29231754	1	29232557	DEL	894	99	YES			BGIOSGA001124
1	29512842	1	29515871	DEL	3074	99			YES	BGIOSGA004122
1	2860945	1	30017627	INV	27156402	99			YES	BGIOSGA002764
1	23052606	1	30139237	INV	7086423	99			YES	-
1	29830200	1	29832004	DEL	1923	99		YES		-
1	30006222	1	30016310	DEL	10130	99			YES	-
1	30131506	1	30141247	ITX	8821	99			YES	-
1	30262226	1	30264559	DEL	2331	99			YES	BGIOSGA004153
1	30295047	1	30297102	ITX	-341	99			YES	BGIOSGA001073
1	30297248	1	30298317	DEL	2815	99			YES	BGIOSGA001073
1	30351903	1	30371225	DEL	19448	99	YES			-
1	30443718	1	30459690	DEL	16091	99		YES		-
1	30553159	1	30565774	DEL	12564	99			YES	BGIOSGA004169
1	30596685	1	30597356	DEL	783	99			YES	-
1	30654249	1	30674778	DEL	20437	99			YES	-
1	7724132	1	31001088	CTX	NA	99			YES	BGIOSGA001033
1	29681359	1	31135988	DEL	1454641	99			YES	-
1	30732168	1	30733215	DEL	956	99			YES	-
1	30781054	1	30784120	DEL	3187	99	YES			-
1	30781051	1	30784120	DEL	3178	99		YES		-
1	30800158	1	30801141	DEL	1002	99			YES	-
1	30838874	1	30838996	ITX	-365	99			YES	-
1	30911998	1	30912628	ITX	-356	99			YES	-
1	31474516	1	31475401	DEL	996	99	YES			-
1	31555686	1	31558855	DEL	3255	99			YES	BGIOSGA004222
1	31604481	1	31611063	DEL	6737	99			YES	-
1	31637042	1	31638372	DEL	1671	99			YES	BGIOSGA001006
1	31662436	1	31668705	DEL	6018	99			YES	BGIOSGA001002
1	31662837	1	31668705	DEL	6040	99			YES	BGIOSGA001002
1	31753482	1	31772563	DEL	19448	99		YES		BGIOSGA000997
1	391877	1	31887497	ITX	31494410	99			YES	BGIOSGA002602
1	26324219	1	31909239	INV	5584145	99			YES	-
1	31864334	1	31876029	DEL	11425	99			YES	-
1	31971939	1	31978716	DEL	6569	99			YES	-
1	31984840	1	32017640	DEL	32887	99	YES			BGIOSGA004252
1	31984875	1	32017640	DEL	32846	99		YES		BGIOSGA004252
1	31985159	1	32026728	ITX	40512	99			YES	BGIOSGA004252
1	32016858	1	32028464	DEL	11587	99		YES		BGIOSGA000977
1	32035352	1	32036640	DEL	1208	99			YES	-
1	32130731	1	32131041	DEL	590	99			YES	BGIOSGA000969
1	32643449	1	32645010	CTX	NA	99			YES	BGIOSGA004300
1	32890553	1	32891898	DEL	1331	99	YES			BGIOSGA000923
1	32926781	1	32927863	DEL	1388	99		YES		BGIOSGA004326
1	2766674	1	33504122	DEL	30738072	99			YES	-
1	33562671	1	33579425	ITX	15694	99	YES			-
1	33576876	1	33581981	DEL	5177	99			YES	BGIOSGA000886
1	33592765	1	33595147	DEL	1991	99			YES	BGIOSGA004384
1	33593305	1	33595147	DEL	1891	99			YES	-
1	33688397	1	33689285	DEL	952	99	YES			BGIOSGA004392
1	33830412	1	33836470	DEL	6126	99		YES		BGIOSGA004404
1	767036	1	34093846	INV	33326228	99			YES	-
1	14494492	1	34090756	INV	19595766	99			YES	BGIOSGA001733 ; BGIOSGA001732
1	14494492	1	34092360	INV	19597352	99			YES	BGIOSGA001733 ; BGIOSGA001732
1	16939910	1	34349668	INV	17409082	99			YES	BGIOSGA001623
1	17040647	1	34349668	INV	17308396	99			YES	-
1	17040647	1	34351644	INV	17310972	99			YES	-
1	34077636	1	34091592	ITX	13099	99			YES	BGIOSGA004429
1	34452058	1	34453177	DEL	1088	99			YES	-
1	475404	1	34941461	INV	34465748	99			YES	-
1	21610777	1	34973703	INV	13362400	99			YES	BGIOSGA001496
1	21611395	1	34973703	INV	13361914	99			YES	BGIOSGA001496
1	34602661	1	34606200	DEL	3533	99			YES	-
1	34773116	1	34773692	DEL	672	99		YES		-
1	34802040	1	34803014	ITX	-367	99			YES	-
1	34806549	1	34809808	ITX	-373	99			YES	-
1	34906521	1	34910656	DEL	4054	99			YES	-
1	34907996	1	34913451	ITX	4495	99			YES	-
1	34909219	1	34915904	ITX	5829	99			YES	-
1	35028454	1	35033356	DEL	5034	99			YES	-
1	35031096	1	35059720	DEL	28666	99			YES	-
1	35115330	1	35119047	ITX	2802	99			YES	-
1	35121934	1	35127947	DEL	5614	99			YES	-
1	35122532	1	35127947	DEL	5554	99			YES	-
1	35123108	1	35151921	ITX	27860	99			YES	-
1	35124741	1	35153502	DEL	28763	99			YES	-
1	35173956	1	35185497	ITX	9998	99			YES	-
1	35174764	1	35187898	DEL	13212	99			YES	-
1	35280140	1	35286478	ITX	5259	99		YES		BGIOSGA000783
1	35308370	1	35308820	DEL	581	99			YES	BGIOSGA004497
1	35378408	1	35418720	ITX	39390	99	YES			-
1	35379923	1	35421183	ITX	40328	99			YES	-
1	35382870	1	35459062	ITX	75429	99			YES	BGIOSGA000771
1	35508079	1	35510914	ITX	1893	99			YES	-
1	35521740	1	35565242	ITX	42545	99	YES			BGIOSGA000761 ; BGIOSGA000762
1	35525111	1	35586314	ITX	60202	99			YES	BGIOSGA000761
1	35526708	1	35587868	DEL	61050	99			YES	-
1	35528273	1	35589830	DEL	61615	99	YES			-
1	35594242	1	35612188	DEL	18024	99			YES	-
1	35596230	1	35614148	ITX	16999	99	YES			-
1	35596691	1	35614525	DEL	17872	99			YES	-
1	36110112	1	36133913	DEL	23792	99			YES	-
1	23098891	1	36579404	INV	13480196	99			YES	-
1	36352985	1	36379821	DEL	26868	99			YES	-
1	36209800	1	36210424	INV	-206	99			YES	BGIOSGA004556
1	36276456	1	36288022	DEL	11572	99			YES	-
1	36362996	1	36387920	ITX	23857	99			YES	BGIOSGA004564
1	36447063	1	36448146	DEL	686	99			YES	-
1	36704095	1	36762413	DEL	58308	99			YES	-
1	3684354	1	36988679	INV	33303522	99			YES	BGIOSGA002342 ; BGIOSGA002839
1	12269849	1	36988124	DEL	24718082	99			YES	-
1	7990753	1	36891684	DEL	28900824	99		YES		-
1	8886445	1	36989835	INV	28102512	99			YES	BGIOSGA003137
1	9054896	1	36989835	INV	27934278	99			YES	-
1	33307309	1	36986451	INV	3678488	99			YES	-
1	37007417	1	37007825	DEL	517	99			YES	-
1	37114507	1	37116552	DEL	2162	99			YES	BGIOSGA004605
1	37142607	1	37144339	DEL	1753	99			YES	BGIOSGA000655
1	3274026	1	37773841	ITX	2410750	99			YES	BGIOSGA002800 ; BGIOSGA002384
1	9053633	1	37773180	CTX	NA	99			YES	-
1	20926710	1	37773180	CTX	NA	99			YES	BGIOSGA003664
1	9053633	1	37765474	INV	28711382	99			YES	-
1	9053633	1	37777965	INV	28723958	99			YES	-
1	9713499	1	37765102	CTX	NA	99			YES	-
1	25603698	1	37765474	INV	12161190	99			YES	-
1	37765474	1	37777428	CTX	NA	99			YES	-
1	9054896	1	37777428	CTX	NA	99			YES	-
1	9054931	1	37777965	ITX	28721954	99			YES	-
1	14784464	1	37777965	INV	22992718	99			YES	-
1	5514368	1	37352583	INV	31837794	99			YES	-
1	8886445	1	37765604	DEL	28878962	99			YES	BGIOSGA003137
1	36989835	1	37765604	CTX	NA	99			YES	-
1	28438357	1	37778697	INV	9339542	99			YES	BGIOSGA001164
1	37018704	1	37766654	CTX	NA	99			YES	-
1	37624286	1	37728305	DEL	104022	99			YES	-
1	37624742	1	37728708	DEL	103912	99			YES	-
1	37727918	1	37749289	DEL	21473	99	YES			-
1	37764971	1	37779728	INV	14436	99			YES	-
1	12056582	1	38265073	ITX	26207192	99			YES	-
1	37799599	1	37843703	INV	43537	99			YES	-
1	37813715	1	37843915	DEL	30119	99			YES	BGIOSGA004657
1	37941584	1	37943045	DEL	1485	99	YES			BGIOSGA004671
1	37941590	1	37943045	DEL	1457	99		YES		BGIOSGA004671
1	37976164	1	38024646	ITX	47478	99			YES	-
1	38009831	1	38052595	DEL	42792	99		YES		-
1	38247000	1	38249219	DEL	2092	99			YES	-
1	38247237	1	38249219	DEL	2054	99			YES	-
1	38299482	1	38301811	DEL	2246	99			YES	BGIOSGA004693
1	38377892	1	38387577	ITX	8628	99			YES	-
1	38388111	1	38388364	ITX	-348	99			YES	-
1	38388546	1	38388861	ITX	-366	99			YES	-
1	38389595	1	38390808	ITX	-375	99			YES	-
1	38389595	1	38391434	ITX	-365	99			YES	-
1	38391915	1	38392689	ITX	-341	99			YES	-
1	25352839	1	38625724	INV	13272447	99			YES	-
1	38651780	1	38652945	DEL	1148	99			YES	-
1	38679536	1	38680421	DEL	923	99	YES			BGIOSGA004715
1	38679533	1	38680421	DEL	920	99		YES		BGIOSGA004715
1	38682571	1	38683390	DEL	914	99		YES		-
1	38937966	1	38942519	DEL	4697	99		YES		BGIOSGA000553
1	38944344	1	38944886	DEL	704	99		YES		-
1	38972048	1	38972476	DEL	588	99			YES	-
1	39028048	1	39028964	DEL	943	99			YES	-
1	34223111	1	39570001	INV	5346421	99			YES	-
1	39133825	1	39169600	DEL	35554	99			YES	-
1	39197034	1	39199233	DEL	1939	99			YES	BGIOSGA000539
1	39197779	1	39199639	ITX	914	99			YES	BGIOSGA000539
1	39198057	1	39199740	DEL	1713	99			YES	BGIOSGA000539
1	39353872	1	39355691	DEL	1946	99			YES	-
1	39568718	1	39568989	DEL	582	99			YES	BGIOSGA000513
1	1071384	1	40081934	INV	39010168	99		YES		BGIOSGA002652
1	8972483	1	39785090	ITX	30811860	99			YES	BGIOSGA003145
1	9009789	1	39794524	DEL	30784768	99			YES	BGIOSGA001988
1	39839980	1	39850651	DEL	10727	99	YES			BGIOSGA004793
1	39972072	1	39974824	DEL	2616	99			YES	-
1	39972561	1	39981891	ITX	8390	99			YES	-
1	39990547	1	39991520	DEL	1091	99	YES			BGIOSGA000490
1	40018611	1	40022349	DEL	3867	99			YES	-
1	40029777	1	40039308	ITX	8524	99			YES	-
1	40032064	1	40041989	DEL	10013	99			YES	-
1	30067631	1	40126406	DEL	10058784	99			YES	-
1	40429086	1	40432377	DEL	3358	99			YES	-
1	40468857	1	40482400	ITX	12495	99		YES		-
1	40610148	1	40611146	DEL	1128	99			YES	BGIOSGA000453
1	40704599	1	40709076	DEL	4430	99			YES	-
1	32942199	1	40889790	INV	7946383	99			YES	BGIOSGA000920
1	37766528	1	40889790	INV	3122288	99			YES	-
1	40872328	1	40889790	ITX	4443	99			YES	-
1	40871402	1	40873362	ITX	122	99	YES			-
1	40844727	1	40901732	DEL	56986	99			YES	-
1	40865991	1	40866575	ITX	-359	99			YES	-
1	40866812	1	40869278	ITX	-343	99			YES	-
1	40978710	1	41005625	DEL	26960	99			YES	BGIOSGA000437
1	41028883	1	41034992	DEL	6340	99		YES		BGIOSGA004860
1	41250111	1	41250882	DEL	666	99			YES	BGIOSGA004879 ; BGIOSGA000421
1	41642193	1	41644171	DEL	2148	99		YES		-
1	41383468	1	41463392	ITX	78997	99	YES			BGIOSGA000415
1	41422827	1	41428082	DEL	5646	99			YES	BGIOSGA004896
1	41485899	1	41487020	DEL	932	99	YES			-
1	41566717	1	41566998	DEL	633	99		YES		BGIOSGA004904
1	41752534	1	41767750	DEL	15346	99		YES		-
1	41872105	1	41873020	DEL	853	99	YES			-
1	41872174	1	41873290	ITX	255	99			YES	-
1	41998798	1	41999216	DEL	728	99			YES	-
1	41932940	1	41934479	DEL	1687	99		YES		BGIOSGA004928
1	42101451	1	42102531	DEL	1251	99			YES	BGIOSGA004938
1	42122481	1	42135091	DEL	12694	99		YES		BGIOSGA004940
1	42123173	1	42126512	DEL	3510	99			YES	-
1	42216070	1	42238352	ITX	21420	99	YES			-
1	42220436	1	42246767	DEL	26252	99		YES		-
1	42255603	1	42259463	DEL	4012	99	YES			-
1	42255603	1	42259463	DEL	3989	99		YES		-
1	42341353	1	42392010	DEL	50578	99			YES	-
1	873502	1	42776210	INV	41901460	99			YES	-
1	13714340	1	42775242	DEL	29061322	99			YES	-
1	41999890	1	42776210	INV	775856	99			YES	BGIOSGA004933
1	7767167	1	42788528	INV	35020916	99			YES	-
1	9054201	1	42864087	INV	33809472	99			YES	-
1	25603698	1	42864087	INV	17259902	99			YES	-
1	37765474	1	42782443	INV	5015920	99			YES	-
1	20926710	1	42781592	DEL	21855038	99			YES	BGIOSGA003664
1	27774039	1	42785089	INV	15010536	99			YES	-
1	9054896	1	42779148	INV	33723924	99			YES	-
1	28438357	1	42785786	INV	14346892	99			YES	BGIOSGA001164
1	37778697	1	42785403	DEL	5006838	99			YES	-
1	30919083	1	42523052	INV	11603193	99		YES		BGIOSGA001040
1	36040608	1	42790161	DEL	6749658	99			YES	BGIOSGA000727
1	37015871	1	42783521	INV	5767266	99			YES	-
1	37766321	1	42774641	ITX	5007539	99			YES	-
1	40889790	1	42774641	INV	1884868	99			YES	-
1	42777988	1	42784620	ITX	5610	99			YES	-
1	42458644	1	42472260	DEL	13625	99			YES	-
1	42607747	1	42608276	DEL	779	99		YES		-
1	42665734	1	42668237	DEL	2591	99			YES	BGIOSGA004982
1	42815749	1	42816221	DEL	630	99		YES		-
1	42915221	1	42916160	DEL	834	99	YES			BGIOSGA000313
1	36113273	1	43013720	DEL	6900585	99	YES			BGIOSGA000722
1	42782443	1	43278969	DEL	496899	99			YES	-
1	42959214	1	42960535	DEL	1453	99			YES	-
1	42995243	1	42998871	DEL	3759	99	YES			-
1	43009652	1	43026844	DEL	17352	99			YES	BGIOSGA005002
1	43033596	1	43066673	DEL	33050	99	YES			-
1	43082836	1	43093235	DEL	10436	99			YES	BGIOSGA005004 ; BGIOSGA000303
1	43144363	1	43149734	DEL	5501	99			YES	-
1	43148169	1	43201028	ITX	46699	99	YES			-
1	43149640	1	43202579	DEL	52993	99	YES			-
1	43213080	1	43214524	DEL	1380	99			YES	-
1	43268031	1	43269082	DEL	1209	99			YES	-
1	43311973	1	43314403	DEL	2482	99	YES			BGIOSGA000285 ; BGIOSGA005019
1	43411969	1	43457479	ITX	44454	99		YES		-
1	43460647	1	43482242	DEL	21609	99		YES		-
1	43567641	1	43592742	DEL	25589	99			YES	-
1	43721834	1	43725016	DEL	3343	99			YES	-
1	43730459	1	43736166	DEL	6254	99			YES	BGIOSGA000254
1	43737721	1	43739213	ITX	275	99	YES			-
1	43756796	1	43760063	DEL	3068	99		YES		-
1	43758106	1	43772526	DEL	14432	99			YES	-
1	43765050	1	43766954	DEL	2018	99		YES		-
1	43980107	1	43983137	DEL	3092	99			YES	BGIOSGA005064 ; BGIOSGA000234
1	44351504	1	44384774	DEL	33390	99		YES		-
1	44426299	1	44427997	DEL	1613	99	YES			BGIOSGA000214
1	44426970	1	44430201	ITX	2276	99	YES			-
1	44427245	1	44430422	DEL	3183	99			YES	-
1	16458691	1	45246478	INV	28787244	99		YES		-
1	36990612	1	45394020	CTX	NA	99			YES	-
1	44888487	1	44893157	DEL	4439	99			YES	-
1	45497716	1	45501564	ITX	2784	99			YES	BGIOSGA005146
1	45498646	1	45509688	INV	10649	99			YES	BGIOSGA005146
1	45499975	1	45508534	ITX	-64	99			YES	BGIOSGA000125
1	13629130	1	45644862	INV	32015206	99			YES	-
1	37764971	1	45644538	CTX	NA	99			YES	-
1	45512299	1	45594229	DEL	81676	99			YES	BGIOSGA000123
1	45512736	1	45594229	DEL	81630	99			YES	BGIOSGA000123
1	45530626	1	45688776	INV	156622	99			YES	BGIOSGA005148
1	45702784	1	45714947	ITX	11265	99	YES			-
1	45704574	1	45716718	DEL	12121	99			YES	-
1	45727905	1	45775644	ITX	46808	99			YES	-
1	45818086	1	45834877	DEL	16845	99		YES		-
1	45819874	1	45836253	DEL	16364	99		YES		BGIOSGA005163
1	45841993	1	45842817	DEL	955	99	YES			-
1	45849168	1	45858261	DEL	9099	99		YES		BGIOSGA005167
1	45865292	1	45906825	DEL	41540	99		YES		BGIOSGA000107 ; BGIOSGA005172
1	45870888	1	45921254	DEL	50455	99		YES		-
1	45875129	1	45925389	ITX	49245	99		YES		BGIOSGA005173
1	43823301	1	46203527	DEL	2380217	99			YES	-
1	45983156	1	45983818	DEL	780	99		YES		-
1	46053238	1	46064041	ITX	9804	99			YES	-
1	46167194	1	46167717	DEL	683	99		YES		-
1	46390280	1	46394082	DEL	3793	99			YES	-
1	46484187	1	46490603	DEL	6072	99	YES			-
1	46490448	1	46491557	DEL	1089	99			YES	BGIOSGA000063
1	46520011	1	46521880	DEL	2153	99			YES	-
1	46523017	1	46525904	DEL	3011	99			YES	BGIOSGA005233
1	46574860	1	46575596	DEL	829	99			YES	-
1	46593049	1	46593599	DEL	566	99			YES	-
1	46683345	1	46694648	ITX	10413	99			YES	-
1	46683633	1	46695089	DEL	11398	99			YES	-
1	46701752	1	46702496	DEL	909	99			YES	BGIOSGA005247 ; BGIOSGA000042
1	46724667	1	46725989	DEL	1797	99			YES	BGIOSGA000041
1	46723679	1	46728651	ITX	3533	99	YES			BGIOSGA005251
1	46725951	1	46730391	DEL	4518	99			YES	BGIOSGA000041
1	46733824	1	46739570	DEL	5797	99			YES	BGIOSGA000039
1	46735396	1	46740801	DEL	5504	99			YES	BGIOSGA000039 ; BGIOSGA005252
1	46766716	1	46783991	ITX	16370	99			YES	-
1	46795167	1	46836431	ITX	40157	99			YES	BGIOSGA000033
1	46795758	1	46836530	DEL	40838	99			YES	BGIOSGA000033
1	46819399	1	46835343	DEL	15886	99		YES		-
1	46841823	1	46846746	DEL	4811	99			YES	-
1	7912168	1	47183321	INV	39270884	99	YES			-
1	46910026	1	46914035	DEL	4053	99			YES	-
1	46910454	1	46925185	ITX	13900	99			YES	-
1	46956305	1	46959331	DEL	2374884	99			YES	-
1	46990613	1	47021596	DEL	31040	99			YES	-
1	46991959	1	46992324	ITX	-370	99			YES	-
1	47092243	1	47092773	DEL	603	99	YES			BGIOSGA000013 ; BGIOSGA005280
1	47101797	1	47160527	DEL	58798	99	YES			-
1	47143479	1	47144115	DEL	792	99			YES	-
1	47185078	1	47185608	DEL	608	99			YES	-
1	47198554	1	47198659	ITX	-422	99			YES	BGIOSGA005286
1	47203993	1	47205261	DEL	1382	99		YES		BGIOSGA000007
1	47209965	1	47215308	DEL	5428	99			YES	-
1	47220218	1	47224310	DEL	3850	99			YES	-
1	47220594	1	47224310	DEL	3875	99			YES	-
1	21434307	1	47266191	INV	25831216	99			YES	-
2	108283	2	114601	DEL	6516	99			YES	BGIOSGA007311
2	107615	2	120424	ITX	11454	99	YES			BGIOSGA007311
2	112046	2	123670	DEL	11594	99	YES			BGIOSGA007325
2	132806	2	133147	DEL	9777	99	YES			BGIOSGA007309 ; BGIOSGA007328
2	189927	2	226895	DEL	37082	99	YES			-
2	198083	2	229957	DEL	31943	99	YES			-
2	198613	2	230419	ITX	30947	99	YES			-
2	221218	2	237149	ITX	14872	99	YES			BGIOSGA007335
2	293353	2	302897	DEL	9500	99	YES			BGIOSGA007343 ; BGIOSGA007297
2	293904	2	304036	ITX	8594	99	YES			BGIOSGA007297
2	301653	2	325129	ITX	22400	99	YES			-
2	304620	2	345936	DEL	41193	99			YES	-
2	305870	2	348920	ITX	42146	99			YES	-
2	184378	2	402409	ITX	205534	99			YES	BGIOSGA007303
2	377192	2	519919	DEL	142689	99			YES	BGIOSGA007348
2	392613	2	524429	INV	131304	99			YES	BGIOSGA007289
2	394144	2	523742	INV	129425	99			YES	BGIOSGA007289
2	388230	2	528310	INV	139394	99		YES		BGIOSGA007350
2	398396	2	483689	DEL	85271	99			YES	-
2	479320	2	488356	DEL	9059	99	YES			-
2	509084	2	517982	ITX	7894	99			YES	-
2	555189	2	568816	ITX	12695	99			YES	BGIOSGA007274
2	598166	2	633849	DEL	35985	99			YES	BGIOSGA007365
2	633822	2	642877	DEL	8812	99			YES	BGIOSGA007266 ; BGIOSGA007367
2	185297	2	1053099	INV	867715	99	YES			BGIOSGA007303
2	658562	2	659433	INV	41	99			YES	-
2	669554	2	694784	ITX	24199	99	YES			-
2	796191	2	806236	DEL	10131	99		YES		-
2	835822	2	840841	DEL	5302	99		YES		-
2	875083	2	882782	DEL	7956	99		YES		-
2	970063	2	970927	DEL	1015	99	YES			BGIOSGA007244
2	1005507	2	1016196	DEL	10807	99			YES	BGIOSGA007394 ; BGIOSGA007240
2	1011076	2	1030895	DEL	19867	99	YES			-
2	1038286	2	1040602	ITX	927	99	YES			-
2	1041154	2	1049955	DEL	8882	99	YES			-
2	1094275	2	1119146	DEL	24904	99	YES			BGIOSGA007400
2	1116003	2	1121645	DEL	5493	99			YES	BGIOSGA007234
2	1123378	2	1156559	DEL	33261	99			YES	-
2	1178313	2	1200351	ITX	21226	99			YES	BGIOSGA007409
2	1273006	2	1273778	DEL	907	99			YES	BGIOSGA007220
2	1360663	2	1364216	DEL	3992	99		YES		-
2	1411773	2	1412505	DEL	872	99		YES		-
2	1439761	2	1445625	DEL	6065	99			YES	BGIOSGA007207
2	1462386	2	1463704	DEL	1152	99			YES	-
1	17450836	2	1601836	CTX	NA	99			YES	BGIOSGA001608
2	1734753	2	1745972	DEL	11170	99	YES			BGIOSGA007460
2	1701782	2	1736888	DEL	35124	99			YES	BGIOSGA007458
2	1707506	2	1741901	DEL	34153	99			YES	-
2	1707858	2	1741901	DEL	34132	99		YES		-
2	1708308	2	1742473	ITX	33248	99			YES	-
2	1709184	2	1743338	ITX	33133	99			YES	-
2	2092903	2	2094060	DEL	1183	99			YES	BGIOSGA007480
2	2127843	2	2128456	ITX	-406	99			YES	BGIOSGA007167
2	2140398	2	2142255	DEL	1921	99			YES	-
2	2169543	2	2224964	ITX	54371	99	YES			-
2	2170882	2	2227314	ITX	55386	99	YES			-
2	2170882	2	2227291	ITX	55443	99		YES		-
2	2447239	2	2448245	DEL	1139	99			YES	-
2	2249999	2	2267570	DEL	17593	99	YES			BGIOSGA007494
2	2286206	2	2301511	DEL	15253	99		YES		BGIOSGA007496
2	2301346	2	2303746	DEL	2455	99			YES	BGIOSGA007497
2	2313089	2	2314000	DEL	1014	99	YES			BGIOSGA007159
2	2315581	2	2345494	ITX	28855	99			YES	BGIOSGA007498
2	2378855	2	2381942	DEL	3210	99			YES	BGIOSGA007156
2	2479260	2	2558337	DEL	79214	99		YES		-
2	2487827	2	2503871	ITX	14983	99			YES	-
1	9054750	2	2711505	CTX	NA	99			YES	BGIOSGA007519
1	9054975	2	2711505	CTX	NA	99			YES	BGIOSGA007519
1	42778370	2	2711505	CTX	NA	99			YES	BGIOSGA007519
2	2700873	2	2710979	DEL	10116	99			YES	-
2	2639317	2	2644126	DEL	5389	99	YES			BGIOSGA007513
2	2644126	2	2693466	ITX	48398	99		YES		BGIOSGA007513
2	2658655	2	2695587	ITX	35958	99			YES	BGIOSGA007515
2	2673850	2	2677228	DEL	3492	99	YES			-
2	2873892	2	2902652	DEL	29014	99		YES		-
1	42776064	2	3303831	CTX	NA	99			YES	-
2	2568102	2	2992002	INV	423449	99	YES			BGIOSGA007148
2	2568819	2	2992002	INV	422696	99	YES			BGIOSGA007148
2	2572472	2	3025792	INV	452869	99			YES	BGIOSGA007148
2	2933088	2	3016477	DEL	83438	99			YES	-
2	2984008	2	2987836	DEL	3930	99	YES			-
2	2989579	2	3026957	ITX	36441	99		YES		BGIOSGA007527
2	2992684	2	3030405	DEL	37671	99		YES		BGIOSGA007528
2	3126943	2	3130336	DEL	3563	99	YES			-
2	3165350	2	3169601	ITX	3357	99			YES	-
2	3178330	2	3179387	DEL	1064	99			YES	-
2	3300663	2	3303234	DEL	2599	99			YES	-
2	2128602	2	3632009	INV	1503058	99			YES	BGIOSGA007167
2	3628651	2	3631136	DEL	2354	99			YES	BGIOSGA007106
2	3632009	2	3633192	DEL	982	99			YES	-
2	3632297	2	3633192	DEL	954	99			YES	-
2	3248402	2	3338990	DEL	90417	99			YES	-
2	3249034	2	3338990	DEL	90308	99		YES		-
2	3262660	2	3334896	DEL	72337	99			YES	-
2	3262716	2	3322681	ITX	59123	99			YES	-
2	3374658	2	3455939	ITX	79771	99		YES		-
2	3390184	2	3447677	ITX	56490	99			YES	BGIOSGA007124
2	3390872	2	3448252	DEL	57417	99			YES	-
2	3428869	2	3433009	ITX	3120	99			YES	BGIOSGA007120
2	3432437	2	3636335	ITX	202951	99			YES	BGIOSGA007119
2	3645832	2	3671975	DEL	26248	99			YES	-
2	3458734	2	3460023	DEL	1217	99			YES	BGIOSGA007115
2	3469165	2	3472172	DEL	1526595	99			YES	-
2	3477589	2	3614551	ITX	135912	99			YES	BGIOSGA007113
2	3614252	2	3627019	ITX	11763	99			YES	BGIOSGA007108
2	3602124	2	3602692	DEL	609	99			YES	-
1	42786305	2	4409140	CTX	NA	99			YES	-
2	3685387	2	3685744	ITX	-373	99			YES	BGIOSGA007100
2	3686394	2	3687970	DEL	1600	99			YES	BGIOSGA007100
2	3795681	2	3826984	DEL	31179	99			YES	BGIOSGA007577 ; BGIOSGA007089
2	4005196	2	4005344	ITX	-357	99			YES	-
2	4117094	2	4117545	DEL	628	99	YES			BGIOSGA007598
2	4266491	2	4267040	ITX	-404	99			YES	-
2	4281016	2	4281517	DEL	719	99			YES	BGIOSGA007613
1	751671	2	4597797	CTX	NA	99			YES	-
2	4600926	2	4601425	DEL	670	99	YES			BGIOSGA007632
2	4711065	2	4745841	ITX	33918	99			YES	BGIOSGA007638
2	4711065	2	4746033	ITX	30205	99			YES	BGIOSGA007638
2	4715729	2	4746292	DEL	30685	99	YES			BGIOSGA007638
2	4752851	2	4753642	DEL	1030	99			YES	-
2	4803473	2	4840113	DEL	36531	99			YES	-
2	4835067	2	4841724	DEL	6651	99			YES	BGIOSGA007044 ; BGIOSGA007045
2	4856312	2	4856883	DEL	713	99	YES			-
2	4911201	2	4911995	DEL	857	99	YES			BGIOSGA007036
2	4866553	2	4925393	ITX	57850	99	YES			-
2	5118024	2	5187276	ITX	68251	99	YES			-
2	5119083	2	5188183	DEL	69175	99	YES			-
2	5249052	2	5278181	ITX	28167	99	YES			-
2	5255455	2	5266949	DEL	11634	99		YES		-
2	5316783	2	5319899	DEL	3257	99		YES		BGIOSGA007016
2	3303831	2	5734230	ITX	2429374	99			YES	-
2	5734230	2	5774090	DEL	40273	99			YES	-
2	5520559	2	5522643	DEL	2263	99		YES		-
2	5524902	2	5542137	DEL	17177	99		YES		-
2	5572195	2	5573157	DEL	1125	99		YES		BGIOSGA007688
2	5576430	2	5600637	ITX	23179	99			YES	BGIOSGA007689
2	5580063	2	5597530	DEL	17591	99		YES		-
2	5687833	2	5712606	DEL	24701	99	YES			-
2	5688884	2	5713622	ITX	23738	99			YES	-
2	5748225	2	5772270	DEL	24048	99		YES		-
2	5748288	2	5792108	ITX	42954	99		YES		-
1	29797784	2	6417832	CTX	NA	99			YES	BGIOSGA004137 ; BGIOSGA006938
2	3965783	2	5902075	INV	1935395	99			YES	BGIOSGA007591
2	5775109	2	5793282	DEL	18800	99			YES	BGIOSGA006989
2	5817283	2	5829671	ITX	11432	99			YES	BGIOSGA006984 ; BGIOSGA007708
2	5885639	2	5891314	ITX	4790	99	YES			-
2	5885875	2	5891736	DEL	5871	99			YES	-
2	5904309	2	5905259	DEL	1108	99			YES	-
2	6045685	2	6056929	DEL	11342	99	YES			BGIOSGA006965
2	6153313	2	6158957	DEL	5437	99			YES	BGIOSGA007725
2	6153542	2	6158957	DEL	5397	99			YES	BGIOSGA007725
1	11707362	2	6912766	CTX	NA	99	YES			-
2	6575470	2	6578257	ITX	1457	99			YES	-
2	6506049	2	6509108	DEL	3223	99			YES	-
2	6513739	2	6515909	DEL	2197	99	YES			BGIOSGA007747
2	6527435	2	6561519	DEL	34001	99			YES	BGIOSGA006929
2	6723800	2	6762903	ITX	38164	99	YES			-
2	6939344	2	6958554	ITX	18080	99			YES	-
2	6947343	2	6960299	DEL	12866	99			YES	-
2	7067644	2	7068590	DEL	847	99	YES			-
2	398396	2	7238278	INV	6839694	99			YES	-
2	484229	2	7238278	INV	6770866	99			YES	-
2	468235	2	7125451	INV	6656717	99	YES			BGIOSGA007355
2	468235	2	7228584	INV	6760011	99			YES	BGIOSGA007355
2	472467	2	7121906	INV	6648924	99		YES		BGIOSGA007284
2	7090534	2	7090934	DEL	576	99	YES			BGIOSGA006888
2	7127656	2	7130395	DEL	2991	99	YES			-
2	7133198	2	7133706	DEL	659	99	YES			BGIOSGA007773
2	7148979	2	7150055	INV	115	99	YES			-
2	7148979	2	7152311	INV	2664	99	YES			-
2	7150055	2	7150843	DEL	945	99	YES			-
2	7204840	2	7205321	DEL	663	99			YES	-
2	7242231	2	7257842	DEL	15692	99			YES	-
2	7290028	2	7291689	DEL	1705	99			YES	-
2	7301468	2	7303621	DEL	2104	99			YES	BGIOSGA006882
2	7408129	2	7471504	INV	62909	99			YES	BGIOSGA006874
2	7454819	2	7461787	ITX	5969	99			YES	BGIOSGA007787
2	7495561	2	7498023	ITX	1308	99		YES		-
2	7499467	2	7510737	DEL	11376	99		YES		BGIOSGA007791
2	7539944	2	7545120	DEL	5169	99			YES	BGIOSGA007796
2	7679842	2	7680507	DEL	825	99		YES		BGIOSGA006858
2	7908950	2	7909774	INV	354	99	YES			BGIOSGA007817
2	3205011	2	8524820	INV	5319670	99	YES			BGIOSGA007550
2	7970131	2	7987323	INV	16578	99			YES	BGIOSGA006849
2	8029475	2	8029817	DEL	566	99			YES	-
2	8217211	2	8217383	ITX	-400	99			YES	BGIOSGA006836
2	8227224	2	8237017	ITX	8723	99			YES	-
2	8269062	2	8283704	DEL	14710	99	YES			BGIOSGA007835
2	8269045	2	8283704	DEL	14713	99		YES		BGIOSGA007835
2	8293876	2	8305926	ITX	11103	99			YES	-
2	8301828	2	8306329	DEL	4599	99	YES			-
2	8361162	2	8362187	INV	-170	99			YES	-
2	9343174	2	9349046	DEL	5921	99			YES	-
2	9067287	2	9067619	DEL	867	99	YES			BGIOSGA007868
2	9160197	2	9161242	DEL	1165	99	YES			-
2	9260353	2	9262309	DEL	1806	99		YES		-
2	9434897	2	9458017	DEL	23069	99			YES	BGIOSGA007892
2	9769673	2	9771281	ITX	-167	99			YES	-
2	9680536	2	9681813	DEL	1606	99			YES	BGIOSGA006761
1	37000629	2	9773240	CTX	NA	99			YES	-
1	37804357	2	9706574	CTX	NA	99			YES	BGIOSGA004656 ; BGIOSGA006758
2	4755785	2	9705385	DEL	4949726	99			YES	-
2	7771947	2	9516524	INV	1744468	99			YES	-
2	8228855	2	9637227	INV	1407478	99			YES	BGIOSGA007831
2	9037730	2	9652376	ITX	613797	99	YES			BGIOSGA006809
2	9541726	2	9543119	DEL	1573	99			YES	-
2	9546363	2	9547047	DEL	817	99			YES	-
2	9588249	2	9596644	DEL	8494	99		YES		-
2	9597366	2	9601937	DEL	4756	99		YES		-
2	9604310	2	9607563	DEL	3207	99		YES		-
2	9729263	2	9732281	DEL	3143	99			YES	-
2	9744131	2	9747647	DEL	3360	99			YES	-
2	9744504	2	9747647	DEL	3273	99		YES		-
2	4067919	2	9845312	INV	-228	99			YES	-
2	9843826	2	9845312	INV	-19	99			YES	-
2	9770206	2	9775777	DEL	5852	99			YES	-
2	9840168	2	9843090	DEL	2719	99			YES	BGIOSGA007906
2	9846344	2	9872204	DEL	25941	99			YES	BGIOSGA006751
2	9880956	2	9881630	DEL	875	99	YES			-
2	9928437	2	9935786	DEL	7298	99			YES	-
2	9827738	2	10458270	ITX	629528	99			YES	-
2	10345096	2	10345999	DEL	1010	99	YES			BGIOSGA007935
2	10384593	2	10386105	INV	1106	99	YES			BGIOSGA007941
2	10384593	2	10386237	DEL	1646	99			YES	BGIOSGA007941
2	10386105	2	10386447	INV	-106	99			YES	-
2	10422458	2	10427055	DEL	4697	99	YES			-
2	10452088	2	10460085	DEL	8129	99			YES	-
1	16338685	2	10794935	CTX	NA	99			YES	BGIOSGA003512
2	8414976	2	10938403	ITX	2522071	99			YES	-
2	10602886	2	10606972	DEL	3944	99			YES	-
2	10635613	2	10639030	DEL	3580	99			YES	-
2	10669963	2	10670397	ITX	-337	99			YES	-
2	10719609	2	10766706	INV	46651	99		YES		BGIOSGA007950
2	10731784	2	10732278	DEL	628	99			YES	BGIOSGA006716
2	10746266	2	10747075	DEL	935	99	YES			-
2	10827390	2	10862092	INV	34298	99			YES	-
2	10974005	2	10974013	ITX	-435	99			YES	-
2	11337719	2	11338863	INV	13	99			YES	-
2	11337984	2	11338863	INV	73	99			YES	-
2	11143372	2	11144283	DEL	1030	99		YES		-
2	11160885	2	11161037	ITX	-392	99			YES	-
2	11216821	2	11218269	DEL	1589	99			YES	-
2	11360632	2	11510828	INV	149899	99			YES	-
2	11360632	2	11513515	INV	152316	99			YES	-
2	11510828	2	11512496	DEL	2622	99			YES	-
2	11362007	2	11369228	DEL	7404	99			YES	-
2	11371959	2	11372929	DEL	981	99			YES	-
2	11374160	2	11375848	DEL	1846	99		YES		-
2	11376546	2	11383660	DEL	7239	99			YES	-
2	11404823	2	11415178	DEL	10374	99			YES	-
2	11431518	2	11433678	DEL	2227	99		YES		-
2	11435873	2	11451014	DEL	15293	99			YES	-
2	11565409	2	11566996	DEL	1697	99			YES	-
2	11588595	2	11590862	DEL	2390	99			YES	-
2	11664298	2	11664579	ITX	-394	99			YES	-
2	11711324	2	11714084	DEL	3149	99			YES	-
2	11729166	2	11735452	ITX	4920	99			YES	-
2	11886058	2	11894335	DEL	8370	99		YES		BGIOSGA008000
2	11915366	2	11926370	DEL	11155	99		YES		BGIOSGA008003
2	11934573	2	11935559	DEL	991	99			YES	-
1	37773695	2	11983833	CTX	NA	99			YES	BGIOSGA006657
1	42772683	2	11983833	CTX	NA	99			YES	BGIOSGA006657
2	12007426	2	12128640	ITX	120171	99	YES			BGIOSGA006656
2	12007426	2	12129047	ITX	120152	99		YES		BGIOSGA006656
2	12014754	2	12068358	DEL	53687	99		YES		BGIOSGA006655
2	12019806	2	12077569	ITX	56841	99			YES	-
2	12041258	2	12164397	INV	122881	99			YES	-
2	12060267	2	12097186	DEL	37048	99		YES		-
2	12247895	2	12284884	ITX	36007	99		YES		BGIOSGA008014
2	12249543	2	12286441	DEL	37013	99		YES		BGIOSGA008014
2	12339101	2	12341320	DEL	2153	99			YES	-
2	12850232	2	12851101	DEL	265018	99			YES	-
1	40568590	2	12814031	CTX	NA	99	YES			BGIOSGA004832 ; BGIOSGA008037
1	40568590	2	12814061	CTX	NA	99		YES		BGIOSGA004832 ; BGIOSGA008037
2	9413489	2	12668088	INV	3253986	99			YES	-
2	12522998	2	12535304	ITX	11334	99			YES	-
2	12537629	2	12538591	DEL	939	99			YES	-
2	12593524	2	12594388	DEL	826	99		YES		-
2	12687463	2	12691221	DEL	3759	99		YES		BGIOSGA006627
2	12703331	2	12707975	DEL	4836	99	YES			-
2	12808396	2	12830564	DEL	22725	99			YES	-
1	7724132	2	13001781	CTX	NA	99			YES	-
1	42790811	2	13001781	CTX	NA	99			YES	-
1	42790811	2	13001141	CTX	NA	99			YES	-
1	37766752	2	13001141	CTX	NA	99	YES			-
2	9278441	2	13240627	ITX	3961265	99			YES	BGIOSGA007883
2	13238902	2	13239638	DEL	967	99			YES	BGIOSGA006601
2	13011830	2	13014742	DEL	2947	99		YES		BGIOSGA006611
2	13247356	2	13248891	DEL	1580	99			YES	BGIOSGA006600
2	13514085	2	13514813	DEL	684	99			YES	-
2	13876909	2	13883955	DEL	6650	99		YES		-
2	5029220	2	14100153	INV	9070466	99			YES	-
2	5029749	2	14100153	INV	9069861	99			YES	-
2	8862841	2	14078408	INV	5214836	99			YES	-
2	13666347	2	13706575	DEL	40166	99			YES	-
2	13712690	2	13714069	DEL	1509	99			YES	-
2	13805223	2	13806443	DEL	1352	99			YES	-
2	14091532	2	14091843	ITX	-407	99			YES	BGIOSGA006571
2	14170263	2	14172217	DEL	1823	99			YES	-
1	22797706	2	14500715	CTX	NA	99			YES	-
1	22798270	2	14500715	CTX	NA	99			YES	-
1	36989689	2	14423049	CTX	NA	99			YES	-
1	37766752	2	14423049	CTX	NA	99			YES	-
2	10480523	2	14423049	CTX	NA	99			YES	-
2	14423728	2	14434106	DEL	10352	99			YES	-
2	14198836	2	14201131	DEL	2348	99			YES	-
2	14199545	2	14200322	ITX	-350	99			YES	-
2	14436167	2	14439003	DEL	2707	99			YES	-
2	14566174	2	14567157	ITX	-372	99			YES	-
2	14568689	2	14568823	ITX	-367	99			YES	-
2	14569672	2	14569892	ITX	-356	99			YES	-
2	14570635	2	14571052	ITX	-368	99			YES	-
2	14571534	2	14572149	ITX	-355	99			YES	-
2	14572474	2	14572831	ITX	-366	99			YES	-
2	14677477	2	14678225	ITX	-412	99			YES	-
2	15046765	2	15067968	DEL	21155	99			YES	-
2	15053688	2	15055042	DEL	1344	99			YES	-
2	15062804	2	15091408	DEL	28555	99		YES		BGIOSGA008123
2	8828792	2	15491887	INV	6662601	99			YES	-
2	15244688	2	15244919	ITX	-414	99			YES	-
2	15358366	2	15360527	ITX	610	99			YES	-
2	15360281	2	15361811	ITX	517	99			YES	-
2	15487747	2	15493231	ITX	4586	99	YES			-
2	15488334	2	15493946	DEL	5722	99			YES	-
1	36040462	2	15694434	CTX	NA	99			YES	BGIOSGA000727
1	42790811	2	15694434	CTX	NA	99			YES	-
2	13002153	2	15694736	INV	2692128	99			YES	-
2	15658576	2	15688052	DEL	29443	99			YES	-
2	15727654	2	15744396	DEL	16785	99			YES	-
2	15858221	2	15868658	ITX	9401	99			YES	BGIOSGA008141
2	15882379	2	15884727	ITX	1591	99	YES			-
2	15882379	2	15885587	ITX	1724	99			YES	-
2	15887619	2	15888445	ITX	-152	99			YES	-
2	15313643	2	16390547	DEL	1077002	99	YES			-
2	15313719	2	16391031	ITX	1076171	99			YES	-
2	11710789	2	16691931	ITX	4980123	99			YES	-
2	16480494	2	16480579	CTX	NA	99			YES	-
2	16518187	2	16520135	DEL	2110	99	YES			-
2	16530261	2	16537832	DEL	7883	99		YES		-
2	16604647	2	16613455	DEL	8762	99			YES	-
2	16614634	2	16619316	DEL	4671	99			YES	-
1	475404	2	16900320	CTX	NA	99			YES	BGIOSGA008176
2	16891884	2	16892821	DEL	485365	99	YES			BGIOSGA008175 ; BGIOSGA006503
1	35978777	2	16902704	CTX	NA	99			YES	BGIOSGA008176 ; BGIOSGA006502
2	11337719	2	16815441	INV	5477919	99			YES	-
2	15092350	2	17014959	ITX	1921555	99			YES	-
2	17018412	2	17019034	DEL	648	99			YES	-
2	17235920	2	17236648	DEL	652	99			YES	-
2	17444488	2	17444501	CTX	NA	99			YES	-
2	17472378	2	17571715	INV	99001	99			YES	BGIOSGA006487 ; BGIOSGA006486
2	17606987	2	17627074	DEL	20119	99		YES		-
2	17796831	2	17797532	ITX	-375	99			YES	-
2	17796831	2	17798326	ITX	-370	99			YES	-
2	17809248	2	17809698	ITX	-392	99			YES	-
2	2515832	2	18096973	INV	15580656	99			YES	-
2	7970847	2	18164607	INV	10193221	99			YES	BGIOSGA006849
2	14259713	2	18195882	INV	3935770	99			YES	-
2	14264477	2	18192080	INV	3927125	99			YES	-
2	17933550	2	17937559	DEL	4148	99			YES	-
2	17944827	2	17998559	ITX	52669	99			YES	BGIOSGA008216
2	17945160	2	17998767	DEL	53580	99			YES	BGIOSGA008216
2	17995403	2	18014488	DEL	19002	99			YES	-
2	17996612	2	18040702	ITX	43061	99			YES	BGIOSGA008218
2	18040306	2	18087720	ITX	42524	99	YES			BGIOSGA008219
2	18113291	2	18114813	ITX	605	99			YES	BGIOSGA006455
2	18119257	2	18148021	ITX	27543	99			YES	-
2	18315304	2	18315959	INV	-63	99			YES	BGIOSGA006452
2	18364738	2	18366386	ITX	819	99		YES		-
2	18366386	2	18369629	DEL	3062	99			YES	-
2	18380479	2	18380583	ITX	-431	99			YES	BGIOSGA008236
2	18409347	2	18420687	ITX	10217	99			YES	-
2	18442395	2	18444890	DEL	2347	99			YES	-
2	18476279	2	18476522	ITX	-389	99			YES	BGIOSGA006448
2	18480777	2	18483627	DEL	2979	99			YES	BGIOSGA006448
2	18494003	2	18498196	DEL	4352	99			YES	BGIOSGA006447
2	18528584	2	18529185	DEL	738	99			YES	-
2	18594877	2	18598101	DEL	3337	99			YES	-
2	18599365	2	18663155	INV	63093	99			YES	-
2	18588952	2	18663155	ITX	72328	99			YES	BGIOSGA008244 ; BGIOSGA006441
2	4688439	2	18584852	INV	13896057	99			YES	BGIOSGA007636
2	4689407	2	18584852	INV	13895092	99			YES	BGIOSGA007636
2	9255467	2	18695678	INV	9439900	99	YES			-
2	18566286	2	18567040	DEL	832	99			YES	-
2	18570943	2	18572071	DEL	1303	99			YES	BGIOSGA006443
2	18577196	2	18578096	DEL	980	99			YES	-
2	18577196	2	18759523	INV	182025	99			YES	-
2	18626056	2	18700057	DEL	74614	99			YES	-
2	18797548	2	18799234	DEL	1595	99			YES	BGIOSGA006431
2	18838377	2	18839484	DEL	1085	99			YES	-
2	18880739	2	18886833	DEL	6269	99			YES	-
1	16289374	2	18942918	ITX	-409	99			YES	-
2	18894413	2	18903982	DEL	9678	99			YES	-
2	18905285	2	18909233	DEL	3790	99	YES			-
2	18985212	2	19077096	DEL	91936	99			YES	-
2	19284312	2	19287672	DEL	3337	99			YES	-
2	19306677	2	19307241	DEL	638	99		YES		-
2	19314091	2	19316869	DEL	2496	99			YES	BGIOSGA006411
2	2711949	2	19397326	INV	16685146	99			YES	BGIOSGA007519
1	37764825	2	19368683	CTX	NA	99			YES	-
2	73618	2	19392416	INV	19318204	99		YES		-
2	74638	2	19392416	INV	19317752	99			YES	-
2	19329916	2	19330995	INV	348	99			YES	-
2	19394394	2	19399347	ITX	4015	99			YES	-
1	3826397	2	20104655	CTX	NA	99			YES	BGIOSGA002849
2	13216720	2	20104655	DEL	6887704	99			YES	BGIOSGA006603
1	23120121	2	20185281	CTX	NA	99			YES	BGIOSGA006374
1	23121230	2	20185281	CTX	NA	99			YES	BGIOSGA006374
2	1348653	2	19882053	INV	18533108	99			YES	-
2	19848943	2	19876029	DEL	27167	99			YES	-
2	19851435	2	19852043	ITX	-365	99		YES		-
2	19958043	2	19959568	DEL	1543	99			YES	-
2	20140118	2	20246536	ITX	104966	99			YES	-
2	20141533	2	20142474	DEL	1043	99			YES	-
1	43831618	2	20692418	CTX	NA	99			YES	-
2	7494311	2	20704702	ITX	12193326	99			YES	-
2	18078239	2	20500835	ITX	2421574	99			YES	-
2	20325918	2	20336707	ITX	9862	99			YES	-
2	20394259	2	20395777	DEL	1511	99	YES			-
2	20552881	2	20565236	DEL	12384	99			YES	-
1	36986305	2	20960041	CTX	NA	99			YES	-
1	36989689	2	20960041	CTX	NA	99			YES	-
1	37766382	2	20835219	CTX	NA	99			YES	BGIOSGA006343
1	20966244	2	21168755	CTX	NA	99			YES	-
2	19299129	2	20836056	CTX	NA	99			YES	BGIOSGA008277 ; BGIOSGA006343
2	20971086	2	20987103	DEL	16033	99	YES			BGIOSGA006334
2	20971170	2	20988063	ITX	15898	99	YES			BGIOSGA006334
2	21043471	2	21062018	ITX	17313	99			YES	BGIOSGA006324
2	21343695	2	21430177	DEL	86431	99			YES	-
1	13575086	2	22066637	CTX	NA	99		YES		BGIOSGA006287
2	10240730	2	21978923	ITX	11737380	99			YES	-
2	22113574	2	22115597	DEL	1881	99			YES	-
2	21890965	2	21908818	DEL	17990	99		YES		-
2	21937085	2	21940363	DEL	3403	99			YES	-
2	22083410	2	22086493	DEL	3113	99			YES	-
2	22126176	2	22143494	DEL	17601	99			YES	-
1	3198560	2	22486442	CTX	NA	99			YES	BGIOSGA002789 ; BGIOSGA002386 ; BGIOSGA006270
2	22178317	2	22183859	DEL	5452	99			YES	BGIOSGA008399
2	22178604	2	22184707	ITX	5203	99			YES	BGIOSGA008399
2	22233970	2	22244453	DEL	10583	99		YES		-
2	22333303	2	22334005	DEL	701	99			YES	BGIOSGA006280
2	22386532	2	22387067	DEL	652	99			YES	-
2	22442830	2	22468489	DEL	25621	99		YES		-
2	22700075	2	22700578	INV	-129	99			YES	BGIOSGA008425
2	22746333	2	22753552	DEL	7264	99			YES	-
2	22890620	2	22896502	DEL	5952	99			YES	BGIOSGA008434
2	22927364	2	22956594	ITX	28173	99			YES	BGIOSGA006247 ; BGIOSGA008437
2	22940224	2	22941164	DEL	944	99			YES	-
2	23051817	2	23073553	DEL	21882	99	YES			BGIOSGA006240 ; BGIOSGA008444
1	14088507	2	23346940	CTX	NA	99			YES	BGIOSGA008459
2	23210770	2	23300829	DEL	90468	99			YES	-
2	23237127	2	23239753	DEL	2281	99			YES	BGIOSGA008455
2	23424343	2	23443519	DEL	19519	99		YES		BGIOSGA008465
1	5786223	2	23995072	CTX	NA	99			YES	BGIOSGA002189
2	10241819	2	23853303	INV	13611077	99			YES	-
2	23607356	2	23632328	DEL	24931	99		YES		-
2	23698984	2	23700651	DEL	1612	99	YES			BGIOSGA006205
2	23813979	2	23830525	ITX	15673	99	YES			-
2	23814388	2	23831417	DEL	16784	99			YES	-
2	23854648	2	23857778	DEL	3217	99		YES		BGIOSGA008483
2	23855483	2	23858643	ITX	2231	99		YES		BGIOSGA008483
2	23857678	2	23858823	DEL	1270	99	YES			BGIOSGA008483
2	24227161	2	24227386	DEL	678	99			YES	-
2	24364144	2	24365483	INV	781	99	YES			-
2	24437047	2	24459059	INV	21685	99			YES	-
2	24478901	2	24501810	DEL	22864	99	YES			-
2	24529694	2	24530929	DEL	1225	99		YES		-
2	24635153	2	24642796	DEL	7582	99		YES		BGIOSGA008525
2	24724181	2	24785120	DEL	60933	99	YES			-
2	24727047	2	24756823	DEL	29766	99	YES			-
2	24727336	2	24776967	ITX	48537	99	YES			-
2	24833843	2	24868282	ITX	33677	99		YES		BGIOSGA008537 ; BGIOSGA008538
2	24834230	2	24868866	DEL	34749	99		YES		BGIOSGA008537 ; BGIOSGA008538
2	24880013	2	24926391	DEL	46422	99		YES		-
2	24953586	2	24968372	DEL	14745	99			YES	BGIOSGA008545
2	24990973	2	25015310	ITX	23364	99		YES		-
2	24991675	2	25015904	DEL	24321	99		YES		-
2	25043085	2	25051599	DEL	9030	99		YES		BGIOSGA008551
2	25042009	2	25055225	ITX	11615	99		YES		BGIOSGA008551
2	25055225	2	25135584	DEL	80476	99		YES		BGIOSGA008552
2	25055376	2	25135919	ITX	79521	99		YES		BGIOSGA008552
2	25055376	2	25056319	ITX	-54	99		YES		BGIOSGA008552
2	25043670	2	25074406	ITX	29612	99		YES		BGIOSGA008551
2	25066736	2	25070890	DEL	4210	99		YES		-
2	25096493	2	25162491	DEL	65959	99		YES		BGIOSGA008557
2	25127211	2	25127998	ITX	-360	99			YES	-
2	25186076	2	25205277	DEL	19258	99		YES		-
2	25216855	2	25219598	DEL	2848	99	YES			-
2	25252578	2	25255395	DEL	2892	99		YES		-
2	25278204	2	25279582	ITX	-384	99			YES	BGIOSGA008573
2	3436171	2	25648423	DEL	22212086	99	YES			-
2	18814965	2	25654948	INV	6839618	99			YES	-
2	25326333	2	25334333	ITX	7096	99		YES		-
2	25443213	2	25447437	DEL	4215	99		YES		-
2	25464755	2	25469389	DEL	4663	99		YES		-
2	25474302	2	25479004	DEL	4690	99		YES		BGIOSGA006085
2	25503154	2	25504390	DEL	1303	99		YES		-
2	25533882	2	25534658	DEL	578	99		YES		-
2	25578252	2	25581411	DEL	3055	99	YES			BGIOSGA006075 ; BGIOSGA006076
2	25604898	2	25606027	DEL	919	99			YES	-
2	25644220	2	25646046	DEL	1713	99	YES			BGIOSGA006072
2	25644927	2	25646046	DEL	1137	99			YES	-
2	25707752	2	25709047	DEL	1327	99			YES	BGIOSGA006067
1	9055968	2	26105311	CTX	NA	99			YES	-
1	9332050	2	26105311	CTX	NA	99			YES	BGIOSGA003173
2	15150434	2	25971401	INV	10820411	99			YES	-
2	19623447	2	26120912	INV	6496965	99			YES	-
2	19624392	2	26104945	INV	6479945	99	YES			-
2	19626964	2	26116697	INV	6489397	99		YES		BGIOSGA006400
2	25873133	2	25901860	DEL	28834	99			YES	BGIOSGA008613
2	25999193	2	25999707	DEL	578	99		YES		BGIOSGA006050
2	26010245	2	26015721	DEL	5602	99			YES	-
2	26038820	2	26039252	DEL	608	99		YES		BGIOSGA008621
2	26045850	2	26045942	DEL	792	99	YES			-
2	26108749	2	26121922	DEL	13226	99	YES			-
2	26153677	2	26154836	DEL	1027	99	YES			-
1	37766752	2	26284213	CTX	NA	99			YES	BGIOSGA008630
2	26046823	2	26217188	ITX	169515	99	YES			BGIOSGA006046
2	26062216	2	26212826	DEL	150846	99	YES			-
2	26206590	2	26211332	DEL	4893	99	YES			BGIOSGA006040
2	26130321	2	26135896	DEL	5674	99		YES		-
2	26168089	2	26229052	DEL	56784	99	YES			-
2	26180740	2	26222160	ITX	31874	99			YES	-
2	26214276	2	26216577	INV	297	99	YES			BGIOSGA008627
2	26219307	2	26223444	DEL	4202	99	YES			BGIOSGA006038 ; BGIOSGA008628
2	26303793	2	26312814	DEL	9182	99			YES	-
2	26360354	2	26363059	DEL	2817	99			YES	BGIOSGA006028
2	26368481	2	26372570	DEL	4186	99	YES			BGIOSGA006027
2	26378622	2	26387908	DEL	9107	99			YES	-
2	26379006	2	26387908	DEL	9037	99			YES	-
2	1559100	2	26601301	INV	25041658	99		YES		BGIOSGA007202
2	26543766	2	26544329	DEL	651	99			YES	-
2	26553318	2	26554547	ITX	526	99			YES	-
2	26567196	2	26567419	ITX	-358	99			YES	-
2	26567903	2	26568102	ITX	-359	99			YES	-
2	26568332	2	26568698	ITX	-372	99			YES	-
2	26911046	2	26913356	DEL	2324	99		YES		-
2	26917122	2	26917488	DEL	1148	99		YES		-
2	26928013	2	26930088	DEL	1956	99			YES	-
2	26960917	2	26998882	ITX	37028	99			YES	-
2	26961215	2	26999141	DEL	37967	99			YES	-
1	36989689	2	27373239	CTX	NA	99			YES	BGIOSGA008688
1	37765632	2	27373239	CTX	NA	99			YES	BGIOSGA008688
2	14423728	2	27373239	CTX	NA	99			YES	BGIOSGA008688
1	37315904	2	27048387	CTX	NA	99			YES	BGIOSGA004622
2	27586050	2	27588295	DEL	2273	99			YES	-
2	27012180	2	27144325	ITX	131117	99	YES			-
2	27728116	2	27729115	DEL	1051	99	YES			-
1	34743330	2	27801135	CTX	NA	99	YES			BGIOSGA004470 ; BGIOSGA005938
2	27801135	2	27940597	ITX	137873	99	YES			BGIOSGA005938
2	27819162	2	27819881	DEL	620	99			YES	-
2	28353662	2	28354068	DEL	559	99	YES			-
2	28496521	2	28497423	DEL	840	99			YES	-
2	28607005	2	28621048	DEL	13947	99			YES	-
2	28607287	2	28621048	DEL	13875	99		YES		-
1	42776064	2	29300783	CTX	NA	99			YES	-
2	12019806	2	29482989	ITX	17462136	99			YES	-
1	20801373	2	29473128	CTX	NA	99			YES	-
2	28994942	2	28995974	DEL	957	99			YES	-
2	29051070	2	29053571	DEL	2469	99			YES	BGIOSGA005862
2	29068278	2	29068642	DEL	566	99		YES		-
2	29071366	2	29072708	DEL	1426	99		YES		-
2	29150551	2	29171407	DEL	20952	99		YES		-
2	29445579	2	29447451	DEL	1996	99		YES		-
2	29468266	2	29469347	DEL	943	99			YES	BGIOSGA005847
2	29471007	2	29472126	DEL	1282	99		YES		BGIOSGA008806
2	26620108	2	29961910	DEL	3341935	99			YES	BGIOSGA006007
2	29888113	2	29898016	DEL	9841	99	YES			BGIOSGA005826
1	29797930	2	30529498	CTX	NA	99			YES	BGIOSGA004137 ; BGIOSGA008861
2	6417990	2	30529498	CTX	NA	99			YES	BGIOSGA006938 ; BGIOSGA008861
2	26104945	2	30221056	INV	4115666	99			YES	-
2	30432198	2	30446708	ITX	13593	99			YES	-
2	30574985	2	30575869	DEL	894	99	YES			-
2	30737770	2	30738146	DEL	601	99			YES	-
1	26769905	2	30912175	CTX	NA	99			YES	-
2	19498243	2	31014907	ITX	11515100	99		YES		-
2	27723491	2	30703460	INV	2979458	99			YES	BGIOSGA005943
2	30708360	2	30711646	DEL	3260	99			YES	-
2	27909164	2	30707362	INV	2797603	99		YES		-
2	27909164	2	30707884	INV	2798183	99			YES	-
2	30841627	2	30858172	DEL	16447	99			YES	-
2	30955396	2	30966346	DEL	11080	99	YES			-
2	30965379	2	31009698	ITX	43256	99	YES			-
2	30297432	2	31191041	DEL	894215	99			YES	-
2	31061875	2	31062930	DEL	939	99			YES	BGIOSGA005769 ; BGIOSGA005768
2	31063169	2	31063979	DEL	639	99			YES	BGIOSGA005768
2	31070098	2	31075231	DEL	4984	99	YES			BGIOSGA008891
2	31126669	2	31127422	DEL	791	99	YES			-
2	31126671	2	31127422	DEL	735	99		YES		-
2	31271161	2	31287764	DEL	16545	99	YES			-
2	31271159	2	31287764	DEL	16558	99		YES		-
2	31272621	2	31273085	DEL	579	99			YES	-
2	31322610	2	31333547	DEL	11047	99	YES			BGIOSGA008907
2	31382147	2	31383982	DEL	1860	99			YES	-
2	31396176	2	31406231	DEL	10031	99		YES		-
2	31407812	2	31410133	DEL	2446	99		YES		-
2	31411315	2	31416138	ITX	3696	99	YES			BGIOSGA005747
2	31422686	2	31429489	DEL	6882	99			YES	BGIOSGA005745
2	18721773	2	32084032	INV	13361773	99			YES	-
2	16815441	2	31622015	INV	14806024	99			YES	-
2	16815441	2	31623954	INV	14808093	99			YES	-
2	31620406	2	31622015	ITX	266	99			YES	BGIOSGA005734
2	31621449	2	31624690	DEL	3516	99			YES	BGIOSGA005734
2	31422686	2	31430050	DEL	7293	99			YES	BGIOSGA005745
2	31527996	2	31570974	ITX	42002	99			YES	BGIOSGA008916
2	31644380	2	31655992	DEL	11649	99			YES	BGIOSGA005732
2	31695730	2	31697663	DEL	1935	99			YES	-
2	32008524	2	32013630	INV	4552	99			YES	BGIOSGA008955
1	42776064	2	32238224	CTX	NA	99			YES	BGIOSGA005694
2	29300940	2	32238797	INV	2937370	99			YES	-
2	32075409	2	32099979	DEL	24593	99			YES	-
2	32075457	2	32220504	ITX	144025	99			YES	-
2	32308593	2	32313613	DEL	5154	99	YES			-
2	32348625	2	32352019	DEL	3505	99	YES			BGIOSGA005684
2	32407483	2	32410464	DEL	2935	99		YES		BGIOSGA008983
2	32412754	2	32413110	DEL	594	99	YES			BGIOSGA008983
2	32418366	2	32419030	DEL	789	99	YES			BGIOSGA008984
2	32454846	2	32457717	DEL	2992	99	YES			-
2	32526290	2	32530742	DEL	4540	99	YES			BGIOSGA005676
2	32562923	2	32574028	ITX	9823	99	YES			-
2	32706127	2	32708782	DEL	2743	99	YES			-
2	32768808	2	32770958	DEL	2127	99			YES	BGIOSGA009014
2	32789427	2	32815613	DEL	26188	99			YES	BGIOSGA005659
2	32906373	2	32917328	ITX	10104	99			YES	-
1	9053633	2	33331804	CTX	NA	99			YES	-
1	42777373	2	33397241	CTX	NA	99			YES	BGIOSGA005626
2	2711949	2	33397401	INV	30685082	99			YES	BGIOSGA007519
2	33199694	2	33207437	DEL	7775	99			YES	-
2	33199949	2	33367156	ITX	159894	99			YES	-
2	33479657	2	33481391	DEL	1838	99	YES			BGIOSGA005620
1	36148460	2	34008307	CTX	NA	99			YES	BGIOSGA004550 ; BGIOSGA000721
2	34324802	2	34340317	DEL	15875	99			YES	-
2	34413356	2	34414246	DEL	806	99			YES	-
2	2654254	2	35279366	DEL	6030990	99			YES	BGIOSGA007514
2	28386397	2	35280858	INV	6893617	99			YES	BGIOSGA008750
2	32297145	2	35257119	INV	2959568	99			YES	BGIOSGA005687
2	35091072	2	35119606	ITX	27497	99			YES	BGIOSGA009143
2	35115933	2	35116536	ITX	-285	99			YES	-
2	35259837	2	35260450	DEL	635	99			YES	-
2	35260377	2	35260450	DEL	2934834	99			YES	-
2	35336197	2	35336585	DEL	582	99			YES	BGIOSGA009156
2	36069725	2	36080502	DEL	11774	99	YES			BGIOSGA009214
1	37766382	2	35369615	CTX	NA	99			YES	-
2	18293229	2	36076664	INV	17783048	99		YES		BGIOSGA008233
2	18304390	2	36074491	INV	17769506	99			YES	-
2	35353231	2	35412762	INV	59175	99			YES	-
2	35412150	2	35419996	ITX	6886	99			YES	-
2	35551158	2	35553688	DEL	3597	99			YES	-
2	35549522	2	35573110	ITX	21459	99			YES	BGIOSGA005467
2	35899031	2	35899644	ITX	-362	99			YES	-
2	35899031	2	35900184	ITX	-358	99			YES	-
2	35900775	2	35901008	ITX	-377	99			YES	BGIOSGA005444
1	5403770	2	36538379	CTX	NA	99			YES	BGIOSGA002210 ; BGIOSGA009242
2	13370944	2	36457935	DEL	23087058	99			YES	-
2	18798059	2	36588913	INV	17790398	99			YES	-
2	36180717	2	36209315	ITX	27430	99			YES	BGIOSGA009223
2	36182599	2	36208680	DEL	26004	99			YES	-
2	36274569	2	36367495	ITX	91942	99			YES	-
2	36280314	2	36393699	INV	112808	99	YES			-
2	36349783	2	36350222	DEL	630	99			YES	-
2	36383114	2	36428071	ITX	43884	99			YES	BGIOSGA005410
2	36438986	2	36468300	DEL	29387	99			YES	-
2	36520598	2	36521577	DEL	913	99	YES			-
2	36550854	2	36560798	DEL	10043	99			YES	BGIOSGA009244
2	36550939	2	36561743	ITX	9784	99			YES	BGIOSGA009244
2	36570749	2	36578703	ITX	6647	99			YES	BGIOSGA005398
2	36575399	2	36590514	ITX	14050	99			YES	-
1	16072837	2	36671945	CTX	NA	99			YES	BGIOSGA003503 ; BGIOSGA009246
2	35260862	2	36657446	DEL	1396811	99			YES	-
2	36571573	2	36603558	INV	32033	99			YES	BGIOSGA005398
2	36571573	2	36604608	INV	32540	99			YES	BGIOSGA005398
2	36604608	2	36608803	DEL	4274	99			YES	-
2	36604608	2	36616849	INV	11950	99			YES	-
2	36587693	2	36602576	ITX	14027	99			YES	-
2	36676167	2	36853362	INV	176620	99			YES	BGIOSGA005389
2	36881376	2	36889653	DEL	8205	99	YES			BGIOSGA009264
2	36938683	2	36956162	ITX	16425	99			YES	-
2	36943456	2	37013171	DEL	69695	99			YES	BGIOSGA009273
2	36945459	2	36976318	DEL	30949	99			YES	-
2	37073222	2	37122027	DEL	48886	99		YES		-
2	37097468	2	37098388	DEL	1068	99		YES		-
2	13237099	2	37660000	DEL	24422872	99			YES	BGIOSGA006601
2	13238451	2	37661924	ITX	24422408	99			YES	BGIOSGA006601
2	37184643	2	37210042	DEL	25558	99			YES	-
2	37288539	2	37293797	ITX	4182	99			YES	BGIOSGA005355
2	37295101	2	37323792	ITX	27813	99		YES		BGIOSGA005354
2	37359845	2	37456048	ITX	95283	99		YES		-
2	37360209	2	37456476	DEL	96259	99		YES		-
2	37360726	2	37458056	ITX	96340	99		YES		-
2	37427818	2	37429583	DEL	1778	99	YES			BGIOSGA005343
2	37511613	2	37543388	DEL	31919	99	YES			-
2	37514691	2	37547532	ITX	31110	99	YES			-
2	37676665	2	37677551	DEL	1061	99	YES			BGIOSGA005326
2	37676625	2	37677551	DEL	1044	99		YES		BGIOSGA005326
1	497099	2	37817457	CTX	NA	99			YES	BGIOSGA002607 ; BGIOSGA005315
1	22565565	3	200527	CTX	NA	99			YES	BGIOSGA003719
3	201228	3	202402	DEL	1297	99			YES	-
1	36040462	3	19250	CTX	NA	99	YES			BGIOSGA000727
2	1454833	2	38098709	INV	36643900	99			YES	-
2	37854732	2	37857427	DEL	2819	99			YES	-
2	37920859	2	38096973	DEL	176088	99			YES	-
2	37955835	2	37960868	DEL	5200	99	YES			BGIOSGA005300 ; BGIOSGA009349
3	182922	3	186146	DEL	3348	99			YES	-
3	190446	3	199505	ITX	7942	99			YES	-
1	28715909	3	559147	CTX	NA	99			YES	BGIOSGA004069 ; BGIOSGA011619
3	624156	3	640709	INV	15816	99			YES	BGIOSGA011669
3	331774	3	426900	ITX	94236	99			YES	BGIOSGA011648
3	425922	3	427151	DEL	1178	99			YES	BGIOSGA011656
3	554327	3	554496	CTX	NA	99			YES	BGIOSGA011666
3	554826	3	555898	DEL	1160	99			YES	-
3	573496	3	574103	DEL	726	99			YES	BGIOSGA011667
3	625199	3	637521	INV	11912	99			YES	BGIOSGA011669
3	788596	3	789721	DEL	963	99			YES	-
3	993328	3	993741	DEL	584	99		YES		-
3	1376321	3	1382266	DEL	5824	99			YES	-
3	1379596	3	1379712	ITX	-357	99			YES	-
3	1379987	3	1380176	ITX	-359	99			YES	-
3	1381100	3	1381510	ITX	-363	99			YES	-
3	1542841	3	1543839	DEL	1291	99	YES			BGIOSGA011745
3	1578631	3	1580014	DEL	1330	99			YES	-
3	1909069	3	1912825	DEL	3848	99		YES		-
3	2138556	3	2160409	DEL	21622	99			YES	BGIOSGA011786 ; BGIOSGA011509
3	2139038	3	2160409	DEL	21514	99			YES	BGIOSGA011786 ; BGIOSGA011509
3	2190916	3	2205723	ITX	13947	99			YES	-
3	2264809	3	2265239	ITX	-435	99	YES			BGIOSGA011498
3	2269618	3	2279013	ITX	8204	99			YES	BGIOSGA011792
3	2305059	3	2306319	DEL	1337	99			YES	-
3	2322244	3	2323878	INV	1068	99			YES	-
1	3417664	3	2576194	CTX	NA	99	YES			-
1	3426850	3	2580466	CTX	NA	99	YES			-
3	2343939	3	2380993	DEL	37048	99	YES			-
[truncated: 8,648 more rows]
