# Supplementary material for: Exploring Genomic Variations in Nematode-Resistant Mutant Rice Lines
Source: Front Plant Sci. 2022 Mar 24;13:823372. doi: 10.3389/fpls.2022.823372 (PMC8988285; doi:10.3389/fpls.2022.823372)
Supplement: Supplementary File 3 — SNP and InDel variants found at common genomic locations in all mutant lines. [file Data_Sheet_3.XLSX]

## Sheet: SNP
SNP variants common in all mutant lines
					Line-8				Line-9				line-11				Line-15
#CHROM	Pos	Gene	Description	REF	Base	Region	Effect		Base	Region	Effect		Base	Region	Effect		Base	Region	Effect
1	74426	-	-	C	T	upstream_gene_variant	MODIFIER		T	upstream_gene_variant	MODIFIER		T	upstream_gene_variant	MODIFIER		T	upstream_gene_variant	MODIFIER
1	77231	-	-	A	G	3_prime_UTR_variant	MODIFIER		G	3_prime_UTR_variant	MODIFIER		G	3_prime_UTR_variant	MODIFIER		G	3_prime_UTR_variant	MODIFIER
1	78555	-	-	T	C	upstream_gene_variant	MODIFIER		C	upstream_gene_variant	MODIFIER		C	upstream_gene_variant	MODIFIER		C	upstream_gene_variant	MODIFIER
1	124738	-	-	T	C	intergenic_region	MODIFIER		C	intergenic_region	MODIFIER		C	intergenic_region	MODIFIER		C	intergenic_region	MODIFIER
1	131833	-	-	T	C	upstream_gene_variant	MODIFIER		C	upstream_gene_variant	MODIFIER		C	upstream_gene_variant	MODIFIER		C	upstream_gene_variant	MODIFIER
1	131927	-	-	G	A	upstream_gene_variant	MODIFIER		A	upstream_gene_variant	MODIFIER		A	upstream_gene_variant	MODIFIER		A	upstream_gene_variant	MODIFIER
1	133117	-	-	T	C	upstream_gene_variant	MODIFIER		C	upstream_gene_variant	MODIFIER		C	upstream_gene_variant	MODIFIER		C	upstream_gene_variant	MODIFIER
1	133526	-	-	T	C	upstream_gene_variant	MODIFIER		C	upstream_gene_variant	MODIFIER		C	upstream_gene_variant	MODIFIER		C	upstream_gene_variant	MODIFIER
1	133700	-	-	A	T	upstream_gene_variant	MODIFIER		T	upstream_gene_variant	MODIFIER		T	upstream_gene_variant	MODIFIER		T	upstream_gene_variant	MODIFIER
1	133883	-	-	C	A	upstream_gene_variant	MODIFIER		A	upstream_gene_variant	MODIFIER		A	upstream_gene_variant	MODIFIER		A	upstream_gene_variant	MODIFIER
1	134717	-	-	T	C	missense_variant	MODERATE		C	missense_variant	MODERATE		C	missense_variant	MODERATE		C	missense_variant	MODERATE
1	135062	-	-	C	T	synonymous_variant	LOW		T	synonymous_variant	LOW		T	synonymous_variant	LOW		T	synonymous_variant	LOW
1	136403	-	-	G	A	upstream_gene_variant	MODIFIER		A	upstream_gene_variant	MODIFIER		A	upstream_gene_variant	MODIFIER		A	upstream_gene_variant	MODIFIER
1	146707	-	-	G	A	missense_variant	MODERATE		A	missense_variant	MODERATE		A	missense_variant	MODERATE		A	missense_variant	MODERATE
1	172535	-	-	T	A	upstream_gene_variant	MODIFIER		A	upstream_gene_variant	MODIFIER		A	upstream_gene_variant	MODIFIER		A	upstream_gene_variant	MODIFIER
1	173779	-	-	T	C	upstream_gene_variant	MODIFIER		C	upstream_gene_variant	MODIFIER		C	upstream_gene_variant	MODIFIER		C	upstream_gene_variant	MODIFIER
1	180091	-	-	C	A	missense_variant	MODERATE		A	missense_variant	MODERATE		A	missense_variant	MODERATE		A	missense_variant	MODERATE
1	180141	-	-	A	T	missense_variant	MODERATE		T	missense_variant	MODERATE		T	missense_variant	MODERATE		T	missense_variant	MODERATE
1	180330	-	-	C	T	synonymous_variant	LOW		T	synonymous_variant	LOW		T	synonymous_variant	LOW		T	synonymous_variant	LOW
1	180579	-	-	G	A	upstream_gene_variant	MODIFIER		A	upstream_gene_variant	MODIFIER		A	upstream_gene_variant	MODIFIER		A	upstream_gene_variant	MODIFIER
1	181827	-	-	A	G	upstream_gene_variant	MODIFIER		G	upstream_gene_variant	MODIFIER		G	upstream_gene_variant	MODIFIER		G	upstream_gene_variant	MODIFIER
1	184251	-	-	T	C	upstream_gene_variant	MODIFIER		C	upstream_gene_variant	MODIFIER		C	upstream_gene_variant	MODIFIER		C	upstream_gene_variant	MODIFIER
1	184271	-	-	A	G	upstream_gene_variant	MODIFIER		G	upstream_gene_variant	MODIFIER		G	upstream_gene_variant	MODIFIER		G	upstream_gene_variant	MODIFIER
1	184541	-	-	A	G	upstream_gene_variant	MODIFIER		G	upstream_gene_variant	MODIFIER		G	upstream_gene_variant	MODIFIER		G	upstream_gene_variant	MODIFIER
1	184674	-	-	C	A	upstream_gene_variant	MODIFIER		A	upstream_gene_variant	MODIFIER		A	upstream_gene_variant	MODIFIER		A	upstream_gene_variant	MODIFIER
1	191640	-	-	T	C	5_prime_UTR_variant	MODIFIER		C	5_prime_UTR_variant	MODIFIER		C	5_prime_UTR_variant	MODIFIER		C	5_prime_UTR_variant	MODIFIER
1	239214	BGIOSGA002560	-	T	G	upstream_gene_variant	MODIFIER		G	upstream_gene_variant	MODIFIER		G	upstream_gene_variant	MODIFIER		G	upstream_gene_variant	MODIFIER
1	239217	BGIOSGA002560	-	T	C				C				C				C
1	241409	-	-	G	T	upstream_gene_variant	MODIFIER		T	upstream_gene_variant	MODIFIER		T	upstream_gene_variant	MODIFIER		T	upstream_gene_variant	MODIFIER
1	241679	-	-	T	C	upstream_gene_variant	MODIFIER		C	upstream_gene_variant	MODIFIER		C	upstream_gene_variant	MODIFIER		C	upstream_gene_variant	MODIFIER
1	251462	BGIOSGA002594	-	A	G				G				G				G
1	251829	BGIOSGA002594	-	C	T				T				T				T
1	270646	-	-	C	T				T				T				T
1	273418	-	-	A	G				G				G				G
1	273734	-	-	C	T				T				T				T
1	273801	-	-	C	A				A				A				A
1	281438	-	-	A	C	downstream_gene_variant	MODIFIER		C	downstream_gene_variant	MODIFIER		C	downstream_gene_variant	MODIFIER		C	downstream_gene_variant	MODIFIER
1	293267	BGIOSGA002558	light-mediated development protein DET1(LOC4326296)	T	A				A				A				A
1	294228	BGIOSGA002558	light-mediated development protein DET1(LOC4326296)	G	A				A				A				A
1	316283	BGIOSGA002556	omega-hydroxypalmitate O-feruloyl transferase(LOC4326298)	A	G				G				G				G
1	322754	-	-	G	C				C				C				C
1	324980	-	-	T	G				G				G				G
1	337297	-	-	A	G				G				G				G
1	340645	BGIOSGA002600	-	T	C				C				C				C
1	368448	-	-	C	T	upstream_gene_variant	MODIFIER		T	upstream_gene_variant	MODIFIER		T	upstream_gene_variant	MODIFIER		T	upstream_gene_variant	MODIFIER
1	368454	-	-	C	T	upstream_gene_variant	MODIFIER		T	upstream_gene_variant	MODIFIER		T	upstream_gene_variant	MODIFIER		T	upstream_gene_variant	MODIFIER
1	368463	-	-	G	A	upstream_gene_variant	MODIFIER		A	upstream_gene_variant	MODIFIER		A	upstream_gene_variant	MODIFIER		A	upstream_gene_variant	MODIFIER
1	368465	-	-	C	A	upstream_gene_variant	MODIFIER		A	upstream_gene_variant	MODIFIER		A	upstream_gene_variant	MODIFIER		A	upstream_gene_variant	MODIFIER
1	368483	-	-	G	A	synonymous_variant	LOW		A	synonymous_variant	LOW		A	synonymous_variant	LOW		A	synonymous_variant	LOW
1	368504	-	-	G	T	synonymous_variant	LOW		T	synonymous_variant	LOW		T	synonymous_variant	LOW		T	synonymous_variant	LOW
1	368539	-	-	G	A	missense_variant	MODERATE		A	missense_variant	MODERATE		A	missense_variant	MODERATE		A	missense_variant	MODERATE
1	368896	-	-	T	A	missense_variant	MODERATE		A	missense_variant	MODERATE		A	missense_variant	MODERATE		A	missense_variant	MODERATE
1	368934	-	-	T	C	upstream_gene_variant	MODIFIER		C	upstream_gene_variant	MODIFIER		C	upstream_gene_variant	MODIFIER		C	upstream_gene_variant	MODIFIER
1	368982	-	-	T	C	upstream_gene_variant	MODIFIER		C	upstream_gene_variant	MODIFIER		C	upstream_gene_variant	MODIFIER		C	upstream_gene_variant	MODIFIER
1	369014	-	-	T	C	missense_variant	MODERATE		C	missense_variant	MODERATE		C	missense_variant	MODERATE		C	missense_variant	MODERATE
1	369028	-	-	C	T	synonymous_variant	LOW		T	synonymous_variant	LOW		T	synonymous_variant	LOW		T	synonymous_variant	LOW
1	386385	-	-	G	A	intron_variant	MODIFIER		A	intron_variant	MODIFIER		A	intron_variant	MODIFIER		A	intron_variant	MODIFIER
1	395553	BGIOSGA002602	protein RER1A(LOC4326147)	G	A				A				A				A
1	395594	BGIOSGA002602	protein RER1A(LOC4326147)	A	G				G				G				G
1	400570	-	-	A	C				C				C				C
1	400818	-	-	T	G	intergenic_region	MODIFIER		G	intergenic_region	MODIFIER		G	intergenic_region	MODIFIER		G	intergenic_region	MODIFIER
1	404209	-	-	G	A				A				A				A
1	404242	-	-	T	C				C				C				C
1	409575	-	-	C	T				T				T				T
1	417170	BGIOSGA002603	-	C	G				G				G				G
1	417432	BGIOSGA002603	-	T	C				C				C				C
1	419242	BGIOSGA002603	-	T	C				C				C				C
1	423653	BGIOSGA002603	-	A	G				G				G				G
1	427952	BGIOSGA002603	-	A	G				G				G				G
1	428039	BGIOSGA002603	-	A	G				G				G				G
1	428056	BGIOSGA002603	-	A	G				G				G				G
1	433383	BGIOSGA002603	-	A	G				G				G				G
1	435834	BGIOSGA002603	-	T	C				C				C				C
1	436374	BGIOSGA002603	-	C	A				A				A				A
1	436378	BGIOSGA002603	-	A	G				G				G				G
1	448190	BGIOSGA002603	-	T	C				C				C				C
1	462107	BGIOSGA002548	1-deoxy-D-xylulose 5-phosphate reductoisomerase, chloroplastic(LOC4326153)	A	G				G				G				G
1	463360	BGIOSGA002548	1-deoxy-D-xylulose 5-phosphate reductoisomerase, chloroplastic(LOC4326153)	A	G				G				G				G
1	463620	BGIOSGA002548	1-deoxy-D-xylulose 5-phosphate reductoisomerase, chloroplastic(LOC4326153)	T	C				C				C				C
1	474952	-	-	G	A				A				A				A
1	475028	-	-	A	C				C				C				C
1	481395	BGIOSGA002546	serine/threonine-protein kinase HT1(LOC4341603)	T	C				C				C				C
1	500910	-	-	A	G	upstream_gene_variant	MODIFIER		G	upstream_gene_variant	MODIFIER		G	upstream_gene_variant	MODIFIER		G	upstream_gene_variant	MODIFIER
1	504770	BGIOSGA002609	-	A	G	upstream_gene_variant	MODIFIER		G	upstream_gene_variant	MODIFIER		G	upstream_gene_variant	MODIFIER		G	upstream_gene_variant	MODIFIER
1	522015	BGIOSGA002613	-	G	A				A				A				A
1	524615	-	-	C	G				G				G				G
1	529707	-	-	A	T				T				T				T
1	529743	-	-	C	T				T				T				T
1	533857	BGIOSGA002614	-	A	C				C				C				C
1	534340	BGIOSGA002614	-	T	C				C				C				C
1	535825	BGIOSGA002614	-	G	C				C				C				C
1	537497	BGIOSGA002614	-	C	T				T				T				T
1	537805	BGIOSGA002614	-	G	A				A				A				A
1	539652	-	-	C	G	upstream_gene_variant	MODIFIER		G	upstream_gene_variant	MODIFIER		G	upstream_gene_variant	MODIFIER		G	upstream_gene_variant	MODIFIER
1	539913	-	-	T	C	missense_variant	MODERATE		C	missense_variant	MODERATE		C	missense_variant	MODERATE		C	missense_variant	MODERATE
1	541624	-	-	C	T				T				T				T
1	541625	-	-	A	C				C				C				C
1	550319	-	-	T	C				C				C				C
1	554328	BGIOSGA002616	prolyl endopeptidase(LOC4326161)	C	T				T				T				T
1	555721	BGIOSGA002616	prolyl endopeptidase(LOC4326161)	T	C				C				C				C
1	556319	BGIOSGA002616	prolyl endopeptidase(LOC4326161)	C	T				T				T				T
1	558240	-	-	C	A				A				A				A
1	558258	-	-	A	C	upstream_gene_variant	MODIFIER		C	upstream_gene_variant	MODIFIER		C	upstream_gene_variant	MODIFIER		C	upstream_gene_variant	MODIFIER
1	558273	-	-	G	A				A				A				A
1	558366	-	-	G	A	upstream_gene_variant	MODIFIER		A	upstream_gene_variant	MODIFIER		A	upstream_gene_variant	MODIFIER		A	upstream_gene_variant	MODIFIER
1	558398	-	-	G	C				C				C				C
1	559078	-	-	T	C	upstream_gene_variant	MODIFIER		C	upstream_gene_variant	MODIFIER		C	upstream_gene_variant	MODIFIER		C	upstream_gene_variant	MODIFIER
1	559095	-	-	C	G	upstream_gene_variant	MODIFIER		G	upstream_gene_variant	MODIFIER		G	upstream_gene_variant	MODIFIER		G	upstream_gene_variant	MODIFIER
1	559283	-	-	G	A	upstream_gene_variant	MODIFIER		A	upstream_gene_variant	MODIFIER		A	upstream_gene_variant	MODIFIER		A	upstream_gene_variant	MODIFIER
1	559332	-	-	G	A	upstream_gene_variant	MODIFIER		A	upstream_gene_variant	MODIFIER		A	upstream_gene_variant	MODIFIER		A	upstream_gene_variant	MODIFIER
1	561800	-	-	T	G	upstream_gene_variant	MODIFIER		G	upstream_gene_variant	MODIFIER		G	upstream_gene_variant	MODIFIER		G	upstream_gene_variant	MODIFIER
1	561856	-	-	T	C	upstream_gene_variant	MODIFIER		C	upstream_gene_variant	MODIFIER		C	upstream_gene_variant	MODIFIER		C	upstream_gene_variant	MODIFIER
1	562758	-	-	C	T	missense_variant	MODERATE		T	missense_variant	MODERATE		T	missense_variant	MODERATE		T	missense_variant	MODERATE
1	563450	-	-	A	G	intron_variant	MODIFIER		G	intron_variant	MODIFIER		G	intron_variant	MODIFIER		G	intron_variant	MODIFIER
1	563886	-	-	C	T	intron_variant	MODIFIER		T	intron_variant	MODIFIER		T	intron_variant	MODIFIER		T	intron_variant	MODIFIER
1	563892	-	-	A	C	intron_variant	MODIFIER		C	intron_variant	MODIFIER		C	intron_variant	MODIFIER		C	intron_variant	MODIFIER
1	564691	-	-	A	G	intron_variant	MODIFIER		G	intron_variant	MODIFIER		G	intron_variant	MODIFIER		G	intron_variant	MODIFIER
1	565033	-	-	A	G	intron_variant	MODIFIER		G	intron_variant	MODIFIER		G	intron_variant	MODIFIER		G	intron_variant	MODIFIER
1	565464	-	-	T	C	intron_variant	MODIFIER		C	intron_variant	MODIFIER		C	intron_variant	MODIFIER		C	intron_variant	MODIFIER
1	565719	-	-	A	C	intron_variant	MODIFIER		T	intron_variant	MODIFIER		C	intron_variant	MODIFIER		T	intron_variant	MODIFIER
1	573376	-	-	A	G	upstream_gene_variant	MODIFIER		G	upstream_gene_variant	MODIFIER		G	upstream_gene_variant	MODIFIER		G	upstream_gene_variant	MODIFIER
1	573819	-	-	T	C	upstream_gene_variant	MODIFIER		C	upstream_gene_variant	MODIFIER		C	upstream_gene_variant	MODIFIER		C	upstream_gene_variant	MODIFIER
1	574253	-	-	G	A	upstream_gene_variant	MODIFIER		A	upstream_gene_variant	MODIFIER		A	upstream_gene_variant	MODIFIER		A	upstream_gene_variant	MODIFIER
1	574361	-	-	A	G	upstream_gene_variant	MODIFIER		G	upstream_gene_variant	MODIFIER		G	upstream_gene_variant	MODIFIER		G	upstream_gene_variant	MODIFIER
1	575616	-	-	C	G	upstream_gene_variant	MODIFIER		G	upstream_gene_variant	MODIFIER		G	upstream_gene_variant	MODIFIER		G	upstream_gene_variant	MODIFIER
1	575649	-	-	G	A	upstream_gene_variant	MODIFIER		A	upstream_gene_variant	MODIFIER		A	upstream_gene_variant	MODIFIER		A	upstream_gene_variant	MODIFIER
1	587598	-	-	T	A	synonymous_variant	LOW		A	synonymous_variant	LOW		A	synonymous_variant	LOW		A	synonymous_variant	LOW
1	587650	-	-	C	T	missense_variant	MODERATE		T	missense_variant	MODERATE		T	missense_variant	MODERATE		T	missense_variant	MODERATE
1	587672	-	-	A	C	missense_variant	MODERATE		C	missense_variant	MODERATE		C	missense_variant	MODERATE		C	missense_variant	MODERATE
1	594537	-	-	G	T	upstream_gene_variant	MODIFIER		T	upstream_gene_variant	MODIFIER		T	upstream_gene_variant	MODIFIER		T	upstream_gene_variant	MODIFIER
1	605043	-	-	G	A	synonymous_variant	LOW		A	synonymous_variant	LOW		A	synonymous_variant	LOW		A	synonymous_variant	LOW
1	605057	-	-	G	A	missense_variant	MODERATE		A	missense_variant	MODERATE		A	missense_variant	MODERATE		A	missense_variant	MODERATE
1	605065	-	-	T	C	missense_variant	MODERATE		C	missense_variant	MODERATE		C	missense_variant	MODERATE		C	missense_variant	MODERATE
1	607694	-	-	T	C				C				C				C
1	609636	-	-	C	G				G				G				G
1	609678	-	-	G	T	upstream_gene_variant	MODIFIER		T	upstream_gene_variant	MODIFIER		T	upstream_gene_variant	MODIFIER		T	upstream_gene_variant	MODIFIER
1	624619	-	-	T	C	3_prime_UTR_variant	MODIFIER		C	3_prime_UTR_variant	MODIFIER		C	3_prime_UTR_variant	MODIFIER		C	3_prime_UTR_variant	MODIFIER
1	635490	BGIOSGA002621	-	G	T	3_prime_UTR_variant	MODIFIER		T	3_prime_UTR_variant	MODIFIER		T	3_prime_UTR_variant	MODIFIER		T	3_prime_UTR_variant	MODIFIER
1	635492	BGIOSGA002621	-	G	C	3_prime_UTR_variant	MODIFIER		C	3_prime_UTR_variant	MODIFIER		C	3_prime_UTR_variant	MODIFIER		C	3_prime_UTR_variant	MODIFIER
1	671167	-	-	A	G	intergenic_region	MODIFIER		G	intergenic_region	MODIFIER		G	intergenic_region	MODIFIER		G	intergenic_region	MODIFIER
1	671177	-	-	T	A	intergenic_region	MODIFIER		A	intergenic_region	MODIFIER		A	intergenic_region	MODIFIER		A	intergenic_region	MODIFIER
1	671180	-	-	T	A	intergenic_region	MODIFIER		A	intergenic_region	MODIFIER		A	intergenic_region	MODIFIER		A	intergenic_region	MODIFIER
1	671182	-	-	C	T	intergenic_region	MODIFIER		T	intergenic_region	MODIFIER		T	intergenic_region	MODIFIER		T	intergenic_region	MODIFIER
1	671191	-	-	A	T	intergenic_region	MODIFIER		T	intergenic_region	MODIFIER		T	intergenic_region	MODIFIER		T	intergenic_region	MODIFIER
1	671197	-	-	C	T	intergenic_region	MODIFIER		T	intergenic_region	MODIFIER		T	intergenic_region	MODIFIER		T	intergenic_region	MODIFIER
1	671204	-	-	A	G	intergenic_region	MODIFIER		G	intergenic_region	MODIFIER		G	intergenic_region	MODIFIER		G	intergenic_region	MODIFIER
1	671209	-	-	C	T	intergenic_region	MODIFIER		T	intergenic_region	MODIFIER		T	intergenic_region	MODIFIER		T	intergenic_region	MODIFIER
1	680074	BGIOSGA002626	phosphate transporter PHO1-1(LOC9270401)	N	A	downstream_gene_variant	MODIFIER		A	downstream_gene_variant	MODIFIER		A	downstream_gene_variant	MODIFIER		A	downstream_gene_variant	MODIFIER
1	680080	BGIOSGA002626	phosphate transporter PHO1-1(LOC9270401)	T	A	downstream_gene_variant	MODIFIER		A	downstream_gene_variant	MODIFIER		A	downstream_gene_variant	MODIFIER		A	downstream_gene_variant	MODIFIER
1	681239	BGIOSGA002626	phosphate transporter PHO1-1(LOC9270401)	A	T	downstream_gene_variant	MODIFIER		T	downstream_gene_variant	MODIFIER		T	downstream_gene_variant	MODIFIER		T	downstream_gene_variant	MODIFIER
1	687746	-	-	A	G	upstream_gene_variant	MODIFIER		G	upstream_gene_variant	MODIFIER		G	upstream_gene_variant	MODIFIER		G	upstream_gene_variant	MODIFIER
1	693833	BGIOSGA002538	proline-rich receptor-like protein kinase PERK8(LOC4326137)	A	G	3_prime_UTR_variant	MODIFIER		G	3_prime_UTR_variant	MODIFIER		G	3_prime_UTR_variant	MODIFIER		G	3_prime_UTR_variant	MODIFIER
1	697777	-	-	T	C				C				C				C
1	706082	BGIOSGA002537	-	C	T	upstream_gene_variant	MODIFIER		T	upstream_gene_variant	MODIFIER		T	upstream_gene_variant	MODIFIER		T	upstream_gene_variant	MODIFIER
1	709934	BGIOSGA002537	-	C	G	upstream_gene_variant	MODIFIER		G	upstream_gene_variant	MODIFIER		G	upstream_gene_variant	MODIFIER		G	upstream_gene_variant	MODIFIER
1	711685	-	-	C	T	missense_variant	MODERATE		T	missense_variant	MODERATE		T	missense_variant	MODERATE		T	missense_variant	MODERATE
1	712271	-	-	C	T	missense_variant	MODERATE		T	missense_variant	MODERATE		T	missense_variant	MODERATE		T	missense_variant	MODERATE
1	731428	BGIOSGA002630	-	G	T	3_prime_UTR_variant	MODIFIER		T	3_prime_UTR_variant	MODIFIER		T	3_prime_UTR_variant	MODIFIER		T	3_prime_UTR_variant	MODIFIER
1	731432	BGIOSGA002630	-	A	C				C				C				C
1	731455	BGIOSGA002630	-	T	G	3_prime_UTR_variant	MODIFIER		G	3_prime_UTR_variant	MODIFIER		G	3_prime_UTR_variant	MODIFIER		G	3_prime_UTR_variant	MODIFIER
1	733206	BGIOSGA002630	-	A	G	synonymous_variant	LOW		G	synonymous_variant	LOW		G	synonymous_variant	LOW		G	synonymous_variant	LOW
1	733428	BGIOSGA002630	-	C	G				G				G				G
1	733443	BGIOSGA002630	-	T	C				C				C				C
1	733697	BGIOSGA002630	-	G	T				T				T				T
1	733712	BGIOSGA002630	-	A	C				C				C				C
1	733718	BGIOSGA002630	-	T	C				C				C				C
1	733764	BGIOSGA002630	-	A	T				T				T				T
1	733882	BGIOSGA002630	-	G	T				T				T				T
1	741747	BGIOSGA002631	-	A	G				G				G				G
1	749875	-	-	A	T	upstream_gene_variant	MODIFIER		T	upstream_gene_variant	MODIFIER		T	upstream_gene_variant	MODIFIER		T	upstream_gene_variant	MODIFIER
1	759004	-	-	A	C				C				C				C
1	759012	-	-	A	C				C				C				C
1	759222	-	-	C	T				T				T				T
1	761090	-	-	A	G				G				G				G
1	772303	-	-	G	A	3_prime_UTR_variant	MODIFIER		A	3_prime_UTR_variant	MODIFIER		A	3_prime_UTR_variant	MODIFIER		A	3_prime_UTR_variant	MODIFIER
1	772310	-	-	C	T				T				T				T
1	772327	-	-	C	G				G				G				G
1	773341	-	-	T	G				G				G				G
1	773393	-	-	C	T				T				T				T
1	773425	-	-	T	C				C				C				C
1	773483	-	-	G	A				A				A				A
1	773514	-	-	A	G	3_prime_UTR_variant	MODIFIER		G	3_prime_UTR_variant	MODIFIER		G	3_prime_UTR_variant	MODIFIER		G	3_prime_UTR_variant	MODIFIER
1	777102	BGIOSGA002529	uncharacterized LOC4337544(LOC4337544)	T	C	upstream_gene_variant	MODIFIER		C	upstream_gene_variant	MODIFIER		C	upstream_gene_variant	MODIFIER		C	upstream_gene_variant	MODIFIER
1	777867	BGIOSGA002529	uncharacterized LOC4337544(LOC4337544)	C	A	upstream_gene_variant	MODIFIER		A	upstream_gene_variant	MODIFIER		A	upstream_gene_variant	MODIFIER		A	upstream_gene_variant	MODIFIER
1	778374	BGIOSGA002529	uncharacterized LOC4337544(LOC4337544)	G	A	upstream_gene_variant	MODIFIER		A	upstream_gene_variant	MODIFIER		A	upstream_gene_variant	MODIFIER		A	upstream_gene_variant	MODIFIER
1	786794	BGIOSGA002527	-	C	G				G				G				G
1	789407	-	-	A	C				C				C				C
1	820628	-	-	G	A	intergenic_region	MODIFIER		A	intergenic_region	MODIFIER		A	intergenic_region	MODIFIER		A	intergenic_region	MODIFIER
1	845878	-	-	T	C	upstream_gene_variant	MODIFIER		C	upstream_gene_variant	MODIFIER		C	upstream_gene_variant	MODIFIER		C	upstream_gene_variant	MODIFIER
1	846230	-	-	C	A	synonymous_variant	LOW		A	synonymous_variant	LOW		A	synonymous_variant	LOW		A	synonymous_variant	LOW
1	857312	-	-	G	T	upstream_gene_variant	MODIFIER		T	upstream_gene_variant	MODIFIER		T	upstream_gene_variant	MODIFIER		T	upstream_gene_variant	MODIFIER
1	857368	-	-	C	G	upstream_gene_variant	MODIFIER		G	upstream_gene_variant	MODIFIER		G	upstream_gene_variant	MODIFIER		G	upstream_gene_variant	MODIFIER
1	857374	-	-	T	C	upstream_gene_variant	MODIFIER		C	upstream_gene_variant	MODIFIER		C	upstream_gene_variant	MODIFIER		C	upstream_gene_variant	MODIFIER
1	861710	BGIOSGA002525	-	G	A	upstream_gene_variant	MODIFIER		A	upstream_gene_variant	MODIFIER		A	upstream_gene_variant	MODIFIER		A	upstream_gene_variant	MODIFIER
1	861938	BGIOSGA002525	-	C	T				T				T				T
1	862099	BGIOSGA002525	-	T	C	upstream_gene_variant	MODIFIER		C	upstream_gene_variant	MODIFIER		C	upstream_gene_variant	MODIFIER		C	upstream_gene_variant	MODIFIER
1	863081	BGIOSGA002639	-	A	G	3_prime_UTR_variant	MODIFIER		G	3_prime_UTR_variant	MODIFIER		G	3_prime_UTR_variant	MODIFIER		G	3_prime_UTR_variant	MODIFIER
1	870255	BGIOSGA002639	-	A	G	upstream_gene_variant	MODIFIER		G	upstream_gene_variant	MODIFIER		G	upstream_gene_variant	MODIFIER		G	upstream_gene_variant	MODIFIER
1	894258	-	-	A	G	intergenic_region	MODIFIER		G	intergenic_region	MODIFIER		G	intergenic_region	MODIFIER		G	intergenic_region	MODIFIER
1	901948	BGIOSGA002642	-	A	G	intergenic_region	MODIFIER		G	intergenic_region	MODIFIER		G	intergenic_region	MODIFIER		G	intergenic_region	MODIFIER
1	915840	BGIOSGA002644	-	C	A	missense_variant	MODERATE		A	missense_variant	MODERATE		A	missense_variant	MODERATE		A	missense_variant	MODERATE
1	915847	BGIOSGA002644	-	A	G	synonymous_variant	LOW		G	synonymous_variant	LOW		G	synonymous_variant	LOW		G	synonymous_variant	LOW
1	916792	-	-	A	C	3_prime_UTR_variant	MODIFIER		C	3_prime_UTR_variant	MODIFIER		C	3_prime_UTR_variant	MODIFIER		C	3_prime_UTR_variant	MODIFIER
1	917925	-	-	C	T				T				T				T
1	917993	-	-	C	G	upstream_gene_variant	MODIFIER		G	upstream_gene_variant	MODIFIER		G	upstream_gene_variant	MODIFIER		G	upstream_gene_variant	MODIFIER
1	918400	BGIOSGA002524	-	T	C	upstream_gene_variant	MODIFIER		C	upstream_gene_variant	MODIFIER		C	upstream_gene_variant	MODIFIER		C	upstream_gene_variant	MODIFIER
1	918405	BGIOSGA002524	-	A	G				G				G				G
1	918439	BGIOSGA002524	-	T	G				G				G				G
1	918519	BGIOSGA002524	-	T	C				C				C				C
1	918520	BGIOSGA002524	-	T	C				C				C				C
1	918538	BGIOSGA002524	-	A	G	upstream_gene_variant	MODIFIER		G	upstream_gene_variant	MODIFIER		G	upstream_gene_variant	MODIFIER		G	upstream_gene_variant	MODIFIER
1	918554	BGIOSGA002524	-	T	C	upstream_gene_variant	MODIFIER		C	upstream_gene_variant	MODIFIER		C	upstream_gene_variant	MODIFIER		C	upstream_gene_variant	MODIFIER
1	918574	BGIOSGA002524	-	G	C	upstream_gene_variant	MODIFIER		C	upstream_gene_variant	MODIFIER		C	upstream_gene_variant	MODIFIER		C	upstream_gene_variant	MODIFIER
1	918579	BGIOSGA002524	-	C	T	upstream_gene_variant	MODIFIER		T	upstream_gene_variant	MODIFIER		T	upstream_gene_variant	MODIFIER		T	upstream_gene_variant	MODIFIER
1	918585	BGIOSGA002524	-	C	T	upstream_gene_variant	MODIFIER		T	upstream_gene_variant	MODIFIER		T	upstream_gene_variant	MODIFIER		T	upstream_gene_variant	MODIFIER
1	918586	BGIOSGA002524	-	A	G	upstream_gene_variant	MODIFIER		G	upstream_gene_variant	MODIFIER		G	upstream_gene_variant	MODIFIER		G	upstream_gene_variant	MODIFIER
1	918600	BGIOSGA002524	-	T	C	upstream_gene_variant	MODIFIER		C	upstream_gene_variant	MODIFIER		C	upstream_gene_variant	MODIFIER		C	upstream_gene_variant	MODIFIER
1	918609	BGIOSGA002524	-	C	T	upstream_gene_variant	MODIFIER		T	upstream_gene_variant	MODIFIER		T	upstream_gene_variant	MODIFIER		T	upstream_gene_variant	MODIFIER
1	918610	BGIOSGA002524	-	C	G	upstream_gene_variant	MODIFIER		G	upstream_gene_variant	MODIFIER		G	upstream_gene_variant	MODIFIER		G	upstream_gene_variant	MODIFIER
1	918613	BGIOSGA002524	-	C	T	upstream_gene_variant	MODIFIER		T	upstream_gene_variant	MODIFIER		T	upstream_gene_variant	MODIFIER		T	upstream_gene_variant	MODIFIER
1	918622	BGIOSGA002524	-	C	T	upstream_gene_variant	MODIFIER		T	upstream_gene_variant	MODIFIER		T	upstream_gene_variant	MODIFIER		T	upstream_gene_variant	MODIFIER
1	918626	BGIOSGA002524	-	C	A	upstream_gene_variant	MODIFIER		A	upstream_gene_variant	MODIFIER		A	upstream_gene_variant	MODIFIER		A	upstream_gene_variant	MODIFIER
1	918628	BGIOSGA002524	-	A	T	upstream_gene_variant	MODIFIER		T	upstream_gene_variant	MODIFIER		T	upstream_gene_variant	MODIFIER		T	upstream_gene_variant	MODIFIER
1	918640	BGIOSGA002524	-	T	C	upstream_gene_variant	MODIFIER		C	upstream_gene_variant	MODIFIER		C	upstream_gene_variant	MODIFIER		C	upstream_gene_variant	MODIFIER
1	918642	BGIOSGA002524	-	A	C	upstream_gene_variant	MODIFIER		C	upstream_gene_variant	MODIFIER		C	upstream_gene_variant	MODIFIER		C	upstream_gene_variant	MODIFIER
1	918647	BGIOSGA002524	-	C	G	upstream_gene_variant	MODIFIER		G	upstream_gene_variant	MODIFIER		G	upstream_gene_variant	MODIFIER		G	upstream_gene_variant	MODIFIER
1	918655	BGIOSGA002524	-	C	T	upstream_gene_variant	MODIFIER		T	upstream_gene_variant	MODIFIER		T	upstream_gene_variant	MODIFIER		T	upstream_gene_variant	MODIFIER
1	918661	BGIOSGA002524	-	A	G				G				G				G
1	918663	BGIOSGA002524	-	C	T				T				T				T
1	918702	BGIOSGA002524	-	G	A	upstream_gene_variant	MODIFIER		A	upstream_gene_variant	MODIFIER		A	upstream_gene_variant	MODIFIER		A	upstream_gene_variant	MODIFIER
1	918718	BGIOSGA002524	-	A	G	upstream_gene_variant	MODIFIER		G	upstream_gene_variant	MODIFIER		G	upstream_gene_variant	MODIFIER		G	upstream_gene_variant	MODIFIER
1	918748	BGIOSGA002524	-	A	G				G				G				G
1	918794	BGIOSGA002524	-	C	T	upstream_gene_variant	MODIFIER		T	upstream_gene_variant	MODIFIER		T	upstream_gene_variant	MODIFIER		T	upstream_gene_variant	MODIFIER
1	918815	BGIOSGA002524	-	A	T				T				T				T
1	918818	BGIOSGA002524	-	C	T	upstream_gene_variant	MODIFIER		T	upstream_gene_variant	MODIFIER		T	upstream_gene_variant	MODIFIER		T	upstream_gene_variant	MODIFIER
1	918827	BGIOSGA002524	-	T	C				C				C				C
1	918833	BGIOSGA002524	-	T	C				C				C				C
1	918835	BGIOSGA002524	-	C	T				T				T				T
1	918937	BGIOSGA002524	-	C	T				T				T				T
1	918972	BGIOSGA002524	-	A	G				G				G				G
1	918976	BGIOSGA002524	-	G	A				A	SNV;dbSNP_129;ANN			A	SNV;dbSNP_129;ANN			A
1	919003	BGIOSGA002524	-	A	G				G				G				G
1	919017	BGIOSGA002524	-	A	C	upstream_gene_variant	MODIFIER		C	upstream_gene_variant	MODIFIER		C	upstream_gene_variant	MODIFIER		C	upstream_gene_variant	MODIFIER
1	919057	BGIOSGA002524	-	A	G	upstream_gene_variant	MODIFIER		G	upstream_gene_variant	MODIFIER		G	upstream_gene_variant	MODIFIER		G	upstream_gene_variant	MODIFIER
1	919063	BGIOSGA002524	-	A	T	upstream_gene_variant	MODIFIER		T	upstream_gene_variant	MODIFIER		T	upstream_gene_variant	MODIFIER		T	upstream_gene_variant	MODIFIER
1	920154	BGIOSGA002524	-	T	C				C				C				C
1	920209	BGIOSGA002524	-	A	G	upstream_gene_variant	MODIFIER		G	upstream_gene_variant	MODIFIER		G	upstream_gene_variant	MODIFIER		G	upstream_gene_variant	MODIFIER
1	921805	BGIOSGA002645	-	A	G	missense_variant	MODERATE		G	missense_variant	MODERATE		G	missense_variant	MODERATE		G	missense_variant	MODERATE
1	921821	BGIOSGA002645	-	T	C				C				C				C
1	921839	BGIOSGA002645	-	G	A	synonymous_variant	LOW		A	synonymous_variant	LOW		A	synonymous_variant	LOW		A	synonymous_variant	LOW
1	923093	BGIOSGA002645	-	A	G				G				G				G
1	923097	BGIOSGA002645	-	T	A				A				A				A
1	923123	BGIOSGA002645	-	C	A				A				A				A
1	923168	BGIOSGA002645	-	T	C				C				C				C
1	923243	BGIOSGA002645	-	A	G				G				G				G
1	923268	BGIOSGA002645	-	C	T				T				T				T
1	923272	BGIOSGA002645	-	T	C	missense_variant	MODERATE		C	missense_variant	MODERATE		C	missense_variant	MODERATE		C	missense_variant	MODERATE
1	923281	BGIOSGA002645	-	C	A	missense_variant	MODERATE		A	missense_variant	MODERATE		A	missense_variant	MODERATE		A	missense_variant	MODERATE
1	923298	BGIOSGA002645	-	A	T	synonymous_variant	LOW		T	synonymous_variant	LOW		T	synonymous_variant	LOW		T	synonymous_variant	LOW
1	923317	BGIOSGA002645	-	A	G	missense_variant	MODERATE		G	missense_variant	MODERATE		G	missense_variant	MODERATE		G	missense_variant	MODERATE
1	923359	BGIOSGA002645	-	A	T	synonymous_variant	LOW		T	synonymous_variant	LOW		T	synonymous_variant	LOW		T	synonymous_variant	LOW
1	923365	BGIOSGA002645	-	C	T	missense_variant	MODERATE		T	missense_variant	MODERATE		T	missense_variant	MODERATE		T	missense_variant	MODERATE
1	923384	BGIOSGA002645	-	C	G	missense_variant	MODERATE		G	missense_variant	MODERATE		G	missense_variant	MODERATE		G	missense_variant	MODERATE
1	923399	BGIOSGA002645	-	A	G	missense_variant	MODERATE		G	missense_variant	MODERATE		G	missense_variant	MODERATE		G	missense_variant	MODERATE
1	923405	BGIOSGA002645	-	T	C				C				C				C
1	923446	BGIOSGA002645	-	A	C				C				C				C
1	923455	BGIOSGA002645	-	A	C	synonymous_variant	LOW		C	synonymous_variant	LOW		C	synonymous_variant	LOW		C	synonymous_variant	LOW
1	923461	BGIOSGA002645	-	A	C				C				C				C
1	923463	BGIOSGA002645	-	C	T				T				T				T
1	923492	BGIOSGA002645	-	C	T				T				T				T
1	923504	BGIOSGA002645	-	G	A				A				A				A
1	923505	BGIOSGA002645	-	T	C				C				C				C
1	923509	BGIOSGA002645	-	G	A				A				A				A
1	923664	BGIOSGA002645	-	C	A				A				A				A
1	946153	BGIOSGA002519	-	G	C	intron_variant	MODIFIER		C	intron_variant	MODIFIER		C	intron_variant	MODIFIER		C	intron_variant	MODIFIER
1	946183	BGIOSGA002519	-	T	C	intron_variant	MODIFIER		C	intron_variant	MODIFIER		C	intron_variant	MODIFIER		C	intron_variant	MODIFIER
1	946198	BGIOSGA002519	-	C	T	intron_variant	MODIFIER		T	intron_variant	MODIFIER		T	intron_variant	MODIFIER		T	intron_variant	MODIFIER
1	946215	BGIOSGA002519	-	G	A	intron_variant	MODIFIER		A	intron_variant	MODIFIER		A	intron_variant	MODIFIER		A	intron_variant	MODIFIER
1	946384	BGIOSGA002519	-	T	G	intron_variant	MODIFIER		G	intron_variant	MODIFIER		G	intron_variant	MODIFIER		G	intron_variant	MODIFIER
1	946392	BGIOSGA002519	-	C	G	intron_variant	MODIFIER		G	intron_variant	MODIFIER		G	intron_variant	MODIFIER		G	intron_variant	MODIFIER
1	946399	BGIOSGA002519	-	G	A	intron_variant	MODIFIER		A	intron_variant	MODIFIER		A	intron_variant	MODIFIER		A	intron_variant	MODIFIER
1	946404	BGIOSGA002519	-	C	T	intron_variant	MODIFIER		T	intron_variant	MODIFIER		T	intron_variant	MODIFIER		T	intron_variant	MODIFIER
1	946467	BGIOSGA002519	-	C	T	intron_variant	MODIFIER		T	intron_variant	MODIFIER		T	intron_variant	MODIFIER		T	intron_variant	MODIFIER
1	946665	BGIOSGA002519	-	C	T	intron_variant	MODIFIER		T	intron_variant	MODIFIER		T	intron_variant	MODIFIER		T	intron_variant	MODIFIER
1	946686	BGIOSGA002519	-	G	A	intron_variant	MODIFIER		A	intron_variant	MODIFIER		A	intron_variant	MODIFIER		A	intron_variant	MODIFIER
1	947666	BGIOSGA002519	-	G	A	intron_variant	MODIFIER		A	intron_variant	MODIFIER		A	intron_variant	MODIFIER		A	intron_variant	MODIFIER
1	949752	BGIOSGA002519	-	A	C	intron_variant	MODIFIER		C	intron_variant	MODIFIER		C	intron_variant	MODIFIER		C	intron_variant	MODIFIER
1	969391	-	-	G	A	3_prime_UTR_variant	MODIFIER		A	3_prime_UTR_variant	MODIFIER		A	3_prime_UTR_variant	MODIFIER		A	3_prime_UTR_variant	MODIFIER
1	969429	-	-	G	T	3_prime_UTR_variant	MODIFIER		T	3_prime_UTR_variant	MODIFIER		T	3_prime_UTR_variant	MODIFIER		T	3_prime_UTR_variant	MODIFIER
1	969930	-	-	G	A	missense_variant	MODERATE		A	missense_variant	MODERATE		A	missense_variant	MODERATE		A	missense_variant	MODERATE
1	969993	-	-	T	G	synonymous_variant	LOW		G	synonymous_variant	LOW		G	synonymous_variant	LOW		G	synonymous_variant	LOW
1	970046	-	-	C	T	synonymous_variant	LOW		T	synonymous_variant	LOW		T	synonymous_variant	LOW		T	synonymous_variant	LOW
1	980944	-	-	T	C	upstream_gene_variant	MODIFIER		C	upstream_gene_variant	MODIFIER		C	upstream_gene_variant	MODIFIER		C	upstream_gene_variant	MODIFIER
1	982105	-	-	A	T	upstream_gene_variant	MODIFIER		T	upstream_gene_variant	MODIFIER		T	upstream_gene_variant	MODIFIER		T	upstream_gene_variant	MODIFIER
1	987911	-	-	T	C				C				C				C
1	988584	-	-	C	T	upstream_gene_variant	MODIFIER		T	upstream_gene_variant	MODIFIER		T	upstream_gene_variant	MODIFIER		T	upstream_gene_variant	MODIFIER
1	988713	-	-	T	C	upstream_gene_variant	MODIFIER		C	upstream_gene_variant	MODIFIER		C	upstream_gene_variant	MODIFIER		C	upstream_gene_variant	MODIFIER
1	991151	-	-	A	G	upstream_gene_variant	MODIFIER		G	upstream_gene_variant	MODIFIER		G	upstream_gene_variant	MODIFIER		G	upstream_gene_variant	MODIFIER
1	992317	-	-	C	T	upstream_gene_variant	MODIFIER		T	upstream_gene_variant	MODIFIER		T	upstream_gene_variant	MODIFIER		T	upstream_gene_variant	MODIFIER
1	992448	-	-	G	A	upstream_gene_variant	MODIFIER		A	upstream_gene_variant	MODIFIER		A	upstream_gene_variant	MODIFIER		A	upstream_gene_variant	MODIFIER
1	992490	-	-	C	T	upstream_gene_variant	MODIFIER		T	upstream_gene_variant	MODIFIER		T	upstream_gene_variant	MODIFIER		T	upstream_gene_variant	MODIFIER
1	992565	-	-	G	A	upstream_gene_variant	MODIFIER		A	upstream_gene_variant	MODIFIER		A	upstream_gene_variant	MODIFIER		A	upstream_gene_variant	MODIFIER
1	992571	-	-	A	G				G				G				G
1	995434	-	-	C	T	synonymous_variant	LOW		T	synonymous_variant	LOW		T	synonymous_variant	LOW		T	synonymous_variant	LOW
1	995740	-	-	G	A	missense_variant	MODERATE		A	missense_variant	MODERATE		A	missense_variant	MODERATE		A	missense_variant	MODERATE
1	995852	-	-	G	A	synonymous_variant	LOW		A	synonymous_variant	LOW		A	synonymous_variant	LOW		A	synonymous_variant	LOW
1	997146	-	-	T	C	synonymous_variant	LOW		C	synonymous_variant	LOW		C	synonymous_variant	LOW		C	synonymous_variant	LOW
1	1000474	-	-	C	T	synonymous_variant	LOW		T	synonymous_variant	LOW		T	synonymous_variant	LOW		T	synonymous_variant	LOW
1	1005266	-	-	T	G	upstream_gene_variant	MODIFIER		G	upstream_gene_variant	MODIFIER		G	upstream_gene_variant	MODIFIER		G	upstream_gene_variant	MODIFIER
1	1032353	BGIOSGA002512	-	G	A	downstream_gene_variant	MODIFIER		A	downstream_gene_variant	MODIFIER		A	downstream_gene_variant	MODIFIER		A	downstream_gene_variant	MODIFIER
1	1034042	BGIOSGA002648	-	C	G	downstream_gene_variant	MODIFIER		G	downstream_gene_variant	MODIFIER		G	downstream_gene_variant	MODIFIER		G	downstream_gene_variant	MODIFIER
1	1035733	-	-	C	T	intergenic_region	MODIFIER		T	intergenic_region	MODIFIER		T	intergenic_region	MODIFIER		T	intergenic_region	MODIFIER
1	1035742	-	-	T	A	intergenic_region	MODIFIER		A	intergenic_region	MODIFIER		A	intergenic_region	MODIFIER		A	intergenic_region	MODIFIER
1	1036052	-	-	C	A	intergenic_region	MODIFIER		A	intergenic_region	MODIFIER		A	intergenic_region	MODIFIER		A	intergenic_region	MODIFIER
1	1036222	-	-	C	A	intergenic_region	MODIFIER		A	intergenic_region	MODIFIER		A	intergenic_region	MODIFIER		A	intergenic_region	MODIFIER
1	1036231	-	-	C	T	intergenic_region	MODIFIER		T	intergenic_region	MODIFIER		T	intergenic_region	MODIFIER		T	intergenic_region	MODIFIER
1	1036236	-	-	G	A				A				A				A
1	1036282	-	-	C	G	intergenic_region	MODIFIER		G	intergenic_region	MODIFIER		G	intergenic_region	MODIFIER		G	intergenic_region	MODIFIER
1	1036425	-	-	C	T	intergenic_region	MODIFIER		T	intergenic_region	MODIFIER		T	intergenic_region	MODIFIER		T	intergenic_region	MODIFIER
1	1036574	-	-	T	A	intergenic_region	MODIFIER		A	intergenic_region	MODIFIER		A	intergenic_region	MODIFIER		A	intergenic_region	MODIFIER
1	1036591	-	-	T	G	intergenic_region	MODIFIER		G	intergenic_region	MODIFIER		G	intergenic_region	MODIFIER		G	intergenic_region	MODIFIER
1	1036841	-	-	G	A	intergenic_region	MODIFIER		A	intergenic_region	MODIFIER		A	intergenic_region	MODIFIER		A	intergenic_region	MODIFIER
1	1037001	-	-	G	A	intergenic_region	MODIFIER		A	intergenic_region	MODIFIER		A	intergenic_region	MODIFIER		A	intergenic_region	MODIFIER
1	1037007	-	-	A	G	intergenic_region	MODIFIER		G	intergenic_region	MODIFIER		G	intergenic_region	MODIFIER		G	intergenic_region	MODIFIER
1	1037020	-	-	G	T	intergenic_region	MODIFIER		T	intergenic_region	MODIFIER		T	intergenic_region	MODIFIER		T	intergenic_region	MODIFIER
1	1037034	-	-	T	G	intergenic_region	MODIFIER		G	intergenic_region	MODIFIER		G	intergenic_region	MODIFIER		G	intergenic_region	MODIFIER
1	1037047	-	-	A	T	intergenic_region	MODIFIER		T	intergenic_region	MODIFIER		T	intergenic_region	MODIFIER		T	intergenic_region	MODIFIER
1	1037058	-	-	T	G	intergenic_region	MODIFIER		G	intergenic_region	MODIFIER		G	intergenic_region	MODIFIER		G	intergenic_region	MODIFIER
1	1037059	-	-	A	G	intergenic_region	MODIFIER		G	intergenic_region	MODIFIER		G	intergenic_region	MODIFIER		G	intergenic_region	MODIFIER
1	1037625	-	-	C	G	intergenic_region	MODIFIER		G	intergenic_region	MODIFIER		G	intergenic_region	MODIFIER		G	intergenic_region	MODIFIER
1	1037816	BGIOSGA002511	-	C	T	intergenic_region	MODIFIER		T	intergenic_region	MODIFIER		T	intergenic_region	MODIFIER		T	intergenic_region	MODIFIER
1	1037838	BGIOSGA002511	-	G	A	intergenic_region	MODIFIER		A	intergenic_region	MODIFIER		A	intergenic_region	MODIFIER		A	intergenic_region	MODIFIER
1	1038041	BGIOSGA002511	-	T	C	intergenic_region	MODIFIER		C	intergenic_region	MODIFIER		C	intergenic_region	MODIFIER		C	intergenic_region	MODIFIER
1	1038343	BGIOSGA002511	-	G	T	intergenic_region	MODIFIER		T	intergenic_region	MODIFIER		T	intergenic_region	MODIFIER		T	intergenic_region	MODIFIER
1	1038371	BGIOSGA002511	-	G	A	intergenic_region	MODIFIER		A	intergenic_region	MODIFIER		A	intergenic_region	MODIFIER		A	intergenic_region	MODIFIER
1	1038470	BGIOSGA002511	-	G	A	intergenic_region	MODIFIER		A	intergenic_region	MODIFIER		A	intergenic_region	MODIFIER		A	intergenic_region	MODIFIER
1	1038473	BGIOSGA002511	-	C	T	intergenic_region	MODIFIER		T	intergenic_region	MODIFIER		T	intergenic_region	MODIFIER		T	intergenic_region	MODIFIER
1	1038488	BGIOSGA002511	-	G	A	intergenic_region	MODIFIER		A	intergenic_region	MODIFIER		A	intergenic_region	MODIFIER		A	intergenic_region	MODIFIER
1	1038615	BGIOSGA002511	-	T	C	intergenic_region	MODIFIER		C	intergenic_region	MODIFIER		C	intergenic_region	MODIFIER		C	intergenic_region	MODIFIER
1	1038723	BGIOSGA002511	-	G	A	intergenic_region	MODIFIER		A	intergenic_region	MODIFIER		A	intergenic_region	MODIFIER		A	intergenic_region	MODIFIER
1	1038845	BGIOSGA002511	-	C	T	intergenic_region	MODIFIER		T	intergenic_region	MODIFIER		T	intergenic_region	MODIFIER		T	intergenic_region	MODIFIER
1	1039120	BGIOSGA002511	-	A	C	intergenic_region	MODIFIER		C	intergenic_region	MODIFIER		C	intergenic_region	MODIFIER		C	intergenic_region	MODIFIER
1	1039122	BGIOSGA002511	-	T	A	intergenic_region	MODIFIER		A	intergenic_region	MODIFIER		A	intergenic_region	MODIFIER		A	intergenic_region	MODIFIER
1	1039123	BGIOSGA002511	-	G	A	intergenic_region	MODIFIER		A	intergenic_region	MODIFIER		A	intergenic_region	MODIFIER		A	intergenic_region	MODIFIER
1	1039128	BGIOSGA002511	-	G	T	intergenic_region	MODIFIER		T	intergenic_region	MODIFIER		T	intergenic_region	MODIFIER		T	intergenic_region	MODIFIER
1	1039130	BGIOSGA002511	-	T	C	intergenic_region	MODIFIER		C	intergenic_region	MODIFIER		C	intergenic_region	MODIFIER		C	intergenic_region	MODIFIER
1	1041907	BGIOSGA002649	-	G	A	upstream_gene_variant	MODIFIER		A	upstream_gene_variant	MODIFIER		A	upstream_gene_variant	MODIFIER		A	upstream_gene_variant	MODIFIER
1	1041908	BGIOSGA002649	-	C	A	upstream_gene_variant	MODIFIER		A	upstream_gene_variant	MODIFIER		A	upstream_gene_variant	MODIFIER		A	upstream_gene_variant	MODIFIER
1	1041918	BGIOSGA002649	-	G	A	upstream_gene_variant	MODIFIER		A	upstream_gene_variant	MODIFIER		A	upstream_gene_variant	MODIFIER		A	upstream_gene_variant	MODIFIER
1	1042080	BGIOSGA002649	-	G	A	upstream_gene_variant	MODIFIER		A	upstream_gene_variant	MODIFIER		A	upstream_gene_variant	MODIFIER		A	upstream_gene_variant	MODIFIER
1	1042085	BGIOSGA002649	-	C	A	upstream_gene_variant	MODIFIER		A	upstream_gene_variant	MODIFIER		A	upstream_gene_variant	MODIFIER		A	upstream_gene_variant	MODIFIER
1	1042226	BGIOSGA002649	-	A	C	upstream_gene_variant	MODIFIER		C	upstream_gene_variant	MODIFIER		C	upstream_gene_variant	MODIFIER		C	upstream_gene_variant	MODIFIER
1	1042227	BGIOSGA002649	-	G	A	upstream_gene_variant	MODIFIER		A	upstream_gene_variant	MODIFIER		A	upstream_gene_variant	MODIFIER		A	upstream_gene_variant	MODIFIER
1	1042249	BGIOSGA002649	-	G	A	upstream_gene_variant	MODIFIER		A	upstream_gene_variant	MODIFIER		A	upstream_gene_variant	MODIFIER		A	upstream_gene_variant	MODIFIER
1	1042253	BGIOSGA002649	-	C	T	upstream_gene_variant	MODIFIER		T	upstream_gene_variant	MODIFIER		T	upstream_gene_variant	MODIFIER		T	upstream_gene_variant	MODIFIER
1	1042256	BGIOSGA002649	-	A	G	upstream_gene_variant	MODIFIER		G	upstream_gene_variant	MODIFIER		G	upstream_gene_variant	MODIFIER		G	upstream_gene_variant	MODIFIER
1	1042276	BGIOSGA002649	-	G	A	upstream_gene_variant	MODIFIER		A	upstream_gene_variant	MODIFIER		A	upstream_gene_variant	MODIFIER		A	upstream_gene_variant	MODIFIER
1	1042294	BGIOSGA002649	-	G	A	upstream_gene_variant	MODIFIER		A	upstream_gene_variant	MODIFIER		A	upstream_gene_variant	MODIFIER		A	upstream_gene_variant	MODIFIER
1	1042296	BGIOSGA002649	-	G	A	upstream_gene_variant	MODIFIER		A	upstream_gene_variant	MODIFIER		A	upstream_gene_variant	MODIFIER		A	upstream_gene_variant	MODIFIER
1	1042693	-	-	C	A	upstream_gene_variant	MODIFIER		A	upstream_gene_variant	MODIFIER		A	upstream_gene_variant	MODIFIER		A	upstream_gene_variant	MODIFIER
1	1042710	-	-	T	A	upstream_gene_variant	MODIFIER		A	upstream_gene_variant	MODIFIER		A	upstream_gene_variant	MODIFIER		A	upstream_gene_variant	MODIFIER
1	1042810	-	-	A	G	upstream_gene_variant	MODIFIER		G	upstream_gene_variant	MODIFIER		G	upstream_gene_variant	MODIFIER		G	upstream_gene_variant	MODIFIER
1	1042813	-	-	T	A	upstream_gene_variant	MODIFIER		A	upstream_gene_variant	MODIFIER		A	upstream_gene_variant	MODIFIER		A	upstream_gene_variant	MODIFIER
1	1043032	-	-	T	C	upstream_gene_variant	MODIFIER		C	upstream_gene_variant	MODIFIER		C	upstream_gene_variant	MODIFIER		C	upstream_gene_variant	MODIFIER
1	1043060	-	-	T	C	upstream_gene_variant	MODIFIER		C	upstream_gene_variant	MODIFIER		C	upstream_gene_variant	MODIFIER		C	upstream_gene_variant	MODIFIER
1	1043066	-	-	C	G	upstream_gene_variant	MODIFIER		G	upstream_gene_variant	MODIFIER		G	upstream_gene_variant	MODIFIER		G	upstream_gene_variant	MODIFIER
1	1043076	-	-	A	G	upstream_gene_variant	MODIFIER		G	upstream_gene_variant	MODIFIER		G	upstream_gene_variant	MODIFIER		G	upstream_gene_variant	MODIFIER
1	1043135	-	-	C	A	upstream_gene_variant	MODIFIER		A	upstream_gene_variant	MODIFIER		A	upstream_gene_variant	MODIFIER		A	upstream_gene_variant	MODIFIER
1	1043508	-	-	C	T	upstream_gene_variant	MODIFIER		T	upstream_gene_variant	MODIFIER		T	upstream_gene_variant	MODIFIER		T	upstream_gene_variant	MODIFIER
1	1043513	-	-	T	C	upstream_gene_variant	MODIFIER		C	upstream_gene_variant	MODIFIER		C	upstream_gene_variant	MODIFIER		C	upstream_gene_variant	MODIFIER
1	1043810	-	-	C	A				A				A				A
1	1043811	-	-	T	C	upstream_gene_variant	MODIFIER		C	upstream_gene_variant	MODIFIER		C	upstream_gene_variant	MODIFIER		C	upstream_gene_variant	MODIFIER
1	1044164	-	-	A	T	upstream_gene_variant	MODIFIER		T	upstream_gene_variant	MODIFIER		T	upstream_gene_variant	MODIFIER		T	upstream_gene_variant	MODIFIER
1	1044402	-	-	T	A	upstream_gene_variant	MODIFIER		A	upstream_gene_variant	MODIFIER		A	upstream_gene_variant	MODIFIER		A	upstream_gene_variant	MODIFIER
1	1044406	-	-	A	G	upstream_gene_variant	MODIFIER		G	upstream_gene_variant	MODIFIER		G	upstream_gene_variant	MODIFIER		G	upstream_gene_variant	MODIFIER
1	1044417	-	-	T	C	upstream_gene_variant	MODIFIER		C	upstream_gene_variant	MODIFIER		C	upstream_gene_variant	MODIFIER		C	upstream_gene_variant	MODIFIER
1	1044424	-	-	T	G	upstream_gene_variant	MODIFIER		G	upstream_gene_variant	MODIFIER		G	upstream_gene_variant	MODIFIER		G	upstream_gene_variant	MODIFIER
1	1044439	-	-	C	T	upstream_gene_variant	MODIFIER		T	upstream_gene_variant	MODIFIER		T	upstream_gene_variant	MODIFIER		T	upstream_gene_variant	MODIFIER
1	1044461	-	-	T	G	upstream_gene_variant	MODIFIER		G	upstream_gene_variant	MODIFIER		G	upstream_gene_variant	MODIFIER		G	upstream_gene_variant	MODIFIER
1	1044480	-	-	A	G	upstream_gene_variant	MODIFIER		G	upstream_gene_variant	MODIFIER		G	upstream_gene_variant	MODIFIER		G	upstream_gene_variant	MODIFIER
1	1044486	-	-	A	G	upstream_gene_variant	MODIFIER		G	upstream_gene_variant	MODIFIER		G	upstream_gene_variant	MODIFIER		G	upstream_gene_variant	MODIFIER
1	1044498	-	-	A	C	upstream_gene_variant	MODIFIER		C	upstream_gene_variant	MODIFIER		C	upstream_gene_variant	MODIFIER		C	upstream_gene_variant	MODIFIER
1	1044503	-	-	G	A	upstream_gene_variant	MODIFIER		A	upstream_gene_variant	MODIFIER		A	upstream_gene_variant	MODIFIER		A	upstream_gene_variant	MODIFIER
1	1044506	-	-	G	A	upstream_gene_variant	MODIFIER		A	upstream_gene_variant	MODIFIER		A	upstream_gene_variant	MODIFIER		A	upstream_gene_variant	MODIFIER
1	1044522	-	-	G	A	upstream_gene_variant	MODIFIER		A	upstream_gene_variant	MODIFIER		A	upstream_gene_variant	MODIFIER		A	upstream_gene_variant	MODIFIER
1	1044524	-	-	G	A	upstream_gene_variant	MODIFIER		A	upstream_gene_variant	MODIFIER		A	upstream_gene_variant	MODIFIER		A	upstream_gene_variant	MODIFIER
1	1044563	-	-	C	T	upstream_gene_variant	MODIFIER		T	upstream_gene_variant	MODIFIER		T	upstream_gene_variant	MODIFIER		T	upstream_gene_variant	MODIFIER
1	1044572	-	-	G	T	upstream_gene_variant	MODIFIER		T	upstream_gene_variant	MODIFIER		T	upstream_gene_variant	MODIFIER		T	upstream_gene_variant	MODIFIER
1	1044589	-	-	A	G	upstream_gene_variant	MODIFIER		G	upstream_gene_variant	MODIFIER		G	upstream_gene_variant	MODIFIER		G	upstream_gene_variant	MODIFIER
1	1044600	-	-	G	A	upstream_gene_variant	MODIFIER		A	upstream_gene_variant	MODIFIER		A	upstream_gene_variant	MODIFIER		A	upstream_gene_variant	MODIFIER
1	1044614	-	-	A	G	upstream_gene_variant	MODIFIER		G	upstream_gene_variant	MODIFIER		G	upstream_gene_variant	MODIFIER		G	upstream_gene_variant	MODIFIER
1	1044629	-	-	A	G	upstream_gene_variant	MODIFIER		G	upstream_gene_variant	MODIFIER		G	upstream_gene_variant	MODIFIER		G	upstream_gene_variant	MODIFIER
1	1044633	-	-	T	A	upstream_gene_variant	MODIFIER		A	upstream_gene_variant	MODIFIER		A	upstream_gene_variant	MODIFIER		A	upstream_gene_variant	MODIFIER
1	1044659	-	-	C	A	upstream_gene_variant	MODIFIER		A	upstream_gene_variant	MODIFIER		A	upstream_gene_variant	MODIFIER		A	upstream_gene_variant	MODIFIER
1	1044663	-	-	G	A				A				A				A
1	1044680	-	-	C	T	upstream_gene_variant	MODIFIER		T	upstream_gene_variant	MODIFIER		T	upstream_gene_variant	MODIFIER		T	upstream_gene_variant	MODIFIER
1	1044695	-	-	A	G	upstream_gene_variant	MODIFIER		G	upstream_gene_variant	MODIFIER		G	upstream_gene_variant	MODIFIER		G	upstream_gene_variant	MODIFIER
1	1044701	-	-	A	G	upstream_gene_variant	MODIFIER		G	upstream_gene_variant	MODIFIER		G	upstream_gene_variant	MODIFIER		G	upstream_gene_variant	MODIFIER
1	1044723	-	-	A	G	upstream_gene_variant	MODIFIER		G	upstream_gene_variant	MODIFIER		G	upstream_gene_variant	MODIFIER		G	upstream_gene_variant	MODIFIER
1	1044851	-	-	A	G	upstream_gene_variant	MODIFIER		G	upstream_gene_variant	MODIFIER		G	upstream_gene_variant	MODIFIER		G	upstream_gene_variant	MODIFIER
1	1044863	-	-	A	G	upstream_gene_variant	MODIFIER		G	upstream_gene_variant	MODIFIER		G	upstream_gene_variant	MODIFIER		G	upstream_gene_variant	MODIFIER
1	1044866	-	-	T	C	upstream_gene_variant	MODIFIER		C	upstream_gene_variant	MODIFIER		C	upstream_gene_variant	MODIFIER		C	upstream_gene_variant	MODIFIER
1	1044938	-	-	C	A	upstream_gene_variant	MODIFIER		A	upstream_gene_variant	MODIFIER		A	upstream_gene_variant	MODIFIER		A	upstream_gene_variant	MODIFIER
1	1045016	-	-	C	A	upstream_gene_variant	MODIFIER		A	upstream_gene_variant	MODIFIER		A	upstream_gene_variant	MODIFIER		A	upstream_gene_variant	MODIFIER
1	1047531	BGIOSGA002510	glycerophosphodiester phosphodiesterase protein kinase domain-containing GDPDL2(LOC4326093)	T	C				C				C				C
1	1047533	BGIOSGA002510	glycerophosphodiester phosphodiesterase protein kinase domain-containing GDPDL2(LOC4326093)	T	C				C				C				C
1	1048755	BGIOSGA002510	glycerophosphodiester phosphodiesterase protein kinase domain-containing GDPDL2(LOC4326093)	C	T	missense_variant	MODERATE		T	missense_variant	MODERATE		T	missense_variant	MODERATE		T	missense_variant	MODERATE
1	1051628	BGIOSGA002650	-	G	C	intron_variant	MODIFIER		C	intron_variant	MODIFIER		C	intron_variant	MODIFIER		C	intron_variant	MODIFIER
1	1051706	-	-	C	G	intron_variant	MODIFIER		G	intron_variant	MODIFIER		G	intron_variant	MODIFIER		G	intron_variant	MODIFIER
1	1051743	-	-	A	G				G				G				G
1	1051789	-	-	C	T	intron_variant	MODIFIER		T	intron_variant	MODIFIER		T	intron_variant	MODIFIER		T	intron_variant	MODIFIER
1	1051810	-	-	T	C	intron_variant	MODIFIER		C	intron_variant	MODIFIER		C	intron_variant	MODIFIER		C	intron_variant	MODIFIER
1	1051863	-	-	T	A	intron_variant	MODIFIER		A	intron_variant	MODIFIER		A	intron_variant	MODIFIER		A	intron_variant	MODIFIER
1	1051898	-	-	G	T	intron_variant	MODIFIER		T	intron_variant	MODIFIER		T	intron_variant	MODIFIER		T	intron_variant	MODIFIER
1	1052121	-	-	G	A	missense_variant	MODERATE		A	missense_variant	MODERATE		A	missense_variant	MODERATE		A	missense_variant	MODERATE
1	1060287	BGIOSGA002509	HBS1-like protein(LOC4326095)	A	G	upstream_gene_variant	MODIFIER		G	upstream_gene_variant	MODIFIER		G	upstream_gene_variant	MODIFIER		G	upstream_gene_variant	MODIFIER
1	1060760	BGIOSGA002509	HBS1-like protein(LOC4326095)	A	G				G				G				G
1	1063087	BGIOSGA002509	HBS1-like protein(LOC4326095)	G	A	upstream_gene_variant	MODIFIER		A	upstream_gene_variant	MODIFIER		A	upstream_gene_variant	MODIFIER		A	upstream_gene_variant	MODIFIER
1	1069368	-	-	T	C	downstream_gene_variant	MODIFIER		C	downstream_gene_variant	MODIFIER		C	downstream_gene_variant	MODIFIER		C	downstream_gene_variant	MODIFIER
1	1069573	BGIOSGA002652	-	G	T	missense_variant	MODERATE		T	missense_variant	MODERATE		T	missense_variant	MODERATE		T	missense_variant	MODERATE
1	1069913	BGIOSGA002652	-	C	T	upstream_gene_variant	MODIFIER		T	upstream_gene_variant	MODIFIER		T	upstream_gene_variant	MODIFIER		T	upstream_gene_variant	MODIFIER
1	1070036	BGIOSGA002652	-	C	T	upstream_gene_variant	MODIFIER		T	upstream_gene_variant	MODIFIER		T	upstream_gene_variant	MODIFIER		T	upstream_gene_variant	MODIFIER
1	1071230	BGIOSGA002652	-	T	C	upstream_gene_variant	MODIFIER		C	upstream_gene_variant	MODIFIER		C	upstream_gene_variant	MODIFIER		C	upstream_gene_variant	MODIFIER
1	1075477	BGIOSGA002508	-	T	C	upstream_gene_variant	MODIFIER		C	upstream_gene_variant	MODIFIER		C	upstream_gene_variant	MODIFIER		C	upstream_gene_variant	MODIFIER
1	1075507	BGIOSGA002508	-	G	A	upstream_gene_variant	MODIFIER		A	upstream_gene_variant	MODIFIER		A	upstream_gene_variant	MODIFIER		A	upstream_gene_variant	MODIFIER
1	1076690	BGIOSGA002508	-	C	T	upstream_gene_variant	MODIFIER		T	upstream_gene_variant	MODIFIER		T	upstream_gene_variant	MODIFIER		T	upstream_gene_variant	MODIFIER
1	1076700	BGIOSGA002508	-	G	T	upstream_gene_variant	MODIFIER		T	upstream_gene_variant	MODIFIER		T	upstream_gene_variant	MODIFIER		T	upstream_gene_variant	MODIFIER
1	1080779	-	-	A	G				G				G				G
1	1080799	-	-	C	T	intron_variant	MODIFIER		T	intron_variant	MODIFIER		T	intron_variant	MODIFIER		T	intron_variant	MODIFIER
1	1081041	-	-	G	C	intron_variant	MODIFIER		C	intron_variant	MODIFIER		C	intron_variant	MODIFIER		C	intron_variant	MODIFIER
1	1082719	BGIOSGA002653	WAT1-related protein [Source:UniProtKB/TrEMBL;Acc:A2WJZ7]	A	G	upstream_gene_variant	MODIFIER		G	upstream_gene_variant	MODIFIER		G	upstream_gene_variant	MODIFIER		G	upstream_gene_variant	MODIFIER
1	1083290	BGIOSGA002653	WAT1-related protein [Source:UniProtKB/TrEMBL;Acc:A2WJZ7]	A	T				T				T				T
1	1084267	-	-	A	C	upstream_gene_variant	MODIFIER		C	upstream_gene_variant	MODIFIER		C	upstream_gene_variant	MODIFIER		C	upstream_gene_variant	MODIFIER
1	1084340	-	-	T	A				A				A				A
1	1084853	-	-	T	A	upstream_gene_variant	MODIFIER		A	upstream_gene_variant	MODIFIER		A	upstream_gene_variant	MODIFIER		A	upstream_gene_variant	MODIFIER
1	1084941	-	-	G	A	upstream_gene_variant	MODIFIER		A	upstream_gene_variant	MODIFIER		A	upstream_gene_variant	MODIFIER		A	upstream_gene_variant	MODIFIER
1	1085002	-	-	G	A	upstream_gene_variant	MODIFIER		A	upstream_gene_variant	MODIFIER		A	upstream_gene_variant	MODIFIER		A	upstream_gene_variant	MODIFIER
1	1085006	-	-	A	G	upstream_gene_variant	MODIFIER		G	upstream_gene_variant	MODIFIER		G	upstream_gene_variant	MODIFIER		G	upstream_gene_variant	MODIFIER
1	1085047	-	-	T	G	upstream_gene_variant	MODIFIER		G	upstream_gene_variant	MODIFIER		G	upstream_gene_variant	MODIFIER		G	upstream_gene_variant	MODIFIER
1	1089037	BGIOSGA002654	-	A	T	downstream_gene_variant	MODIFIER		T	downstream_gene_variant	MODIFIER		T	downstream_gene_variant	MODIFIER		T	downstream_gene_variant	MODIFIER
1	1098308	BGIOSGA002654	-	G	A				A				A				A
1	1103025	-	-	A	G				G				G				G
1	1103072	-	-	G	C	upstream_gene_variant	MODIFIER		C	upstream_gene_variant	MODIFIER		C	upstream_gene_variant	MODIFIER		C	upstream_gene_variant	MODIFIER
1	1104657	-	-	T	G				G				G				G
1	1104722	-	-	G	T	missense_variant	MODERATE		T	missense_variant	MODERATE		T	missense_variant	MODERATE		T	missense_variant	MODERATE
1	1109664	-	-	C	T				T				T				T
1	1109786	-	-	T	G	downstream_gene_variant	MODIFIER		G	downstream_gene_variant	MODIFIER		G	downstream_gene_variant	MODIFIER		G	downstream_gene_variant	MODIFIER
1	1110294	-	-	T	G	downstream_gene_variant	MODIFIER		G	downstream_gene_variant	MODIFIER		G	downstream_gene_variant	MODIFIER		G	downstream_gene_variant	MODIFIER
1	1112036	-	-	T	C	intergenic_region	MODIFIER		C	intergenic_region	MODIFIER		C	intergenic_region	MODIFIER		C	intergenic_region	MODIFIER
1	1112244	-	-	G	A	intergenic_region	MODIFIER		A	intergenic_region	MODIFIER		A	intergenic_region	MODIFIER		A	intergenic_region	MODIFIER
1	1112331	-	-	A	G	intergenic_region	MODIFIER		G	intergenic_region	MODIFIER		G	intergenic_region	MODIFIER		G	intergenic_region	MODIFIER
1	1116754	-	-	G	A	intergenic_region	MODIFIER		A	intergenic_region	MODIFIER		A	intergenic_region	MODIFIER		A	intergenic_region	MODIFIER
1	1116828	-	-	T	C				C				C				C
1	1138093	-	-	T	C	intergenic_region	MODIFIER		C	intergenic_region	MODIFIER		C	intergenic_region	MODIFIER		C	intergenic_region	MODIFIER
1	1138734	-	-	G	A	intergenic_region	MODIFIER		A	intergenic_region	MODIFIER		A	intergenic_region	MODIFIER		A	intergenic_region	MODIFIER
1	1138946	-	-	C	T	intergenic_region	MODIFIER		T	intergenic_region	MODIFIER		T	intergenic_region	MODIFIER		T	intergenic_region	MODIFIER
1	1160750	-	-	G	A	upstream_gene_variant	MODIFIER		A	upstream_gene_variant	MODIFIER		A	upstream_gene_variant	MODIFIER		A	upstream_gene_variant	MODIFIER
1	1187995	-	-	A	C	splice_acceptor_variant&intron_variant	HIGH		C	splice_acceptor_variant&intron_variant	HIGH		C	splice_acceptor_variant&intron_variant	HIGH		C	splice_acceptor_variant&intron_variant	HIGH
1	1202691	-	-	A	G	intron_variant	MODIFIER		G	intron_variant	MODIFIER		G	intron_variant	MODIFIER		G	intron_variant	MODIFIER
1	1211558	BGIOSGA002501	-	C	T	upstream_gene_variant	MODIFIER		T	upstream_gene_variant	MODIFIER		T	upstream_gene_variant	MODIFIER		T	upstream_gene_variant	MODIFIER
1	1211589	BGIOSGA002501	-	G	A	upstream_gene_variant	MODIFIER		A	upstream_gene_variant	MODIFIER		A	upstream_gene_variant	MODIFIER		A	upstream_gene_variant	MODIFIER
1	1211591	BGIOSGA002501	-	T	C	upstream_gene_variant	MODIFIER		C	upstream_gene_variant	MODIFIER		C	upstream_gene_variant	MODIFIER		C	upstream_gene_variant	MODIFIER
1	1211601	BGIOSGA002501	-	T	A	upstream_gene_variant	MODIFIER		A	upstream_gene_variant	MODIFIER		A	upstream_gene_variant	MODIFIER		A	upstream_gene_variant	MODIFIER
1	1211603	BGIOSGA002501	-	C	A	upstream_gene_variant	MODIFIER		A	upstream_gene_variant	MODIFIER		A	upstream_gene_variant	MODIFIER		A	upstream_gene_variant	MODIFIER
1	1211618	BGIOSGA002501	-	G	C	upstream_gene_variant	MODIFIER		C	upstream_gene_variant	MODIFIER		C	upstream_gene_variant	MODIFIER		C	upstream_gene_variant	MODIFIER
1	1211651	BGIOSGA002501	-	A	G	upstream_gene_variant	MODIFIER		G	upstream_gene_variant	MODIFIER		G	upstream_gene_variant	MODIFIER		G	upstream_gene_variant	MODIFIER
1	1211659	BGIOSGA002501	-	G	A	upstream_gene_variant	MODIFIER		A	upstream_gene_variant	MODIFIER		A	upstream_gene_variant	MODIFIER		A	upstream_gene_variant	MODIFIER
1	1211723	BGIOSGA002501	-	C	T	upstream_gene_variant	MODIFIER		T	upstream_gene_variant	MODIFIER		T	upstream_gene_variant	MODIFIER		T	upstream_gene_variant	MODIFIER
1	1211735	BGIOSGA002501	-	T	C	upstream_gene_variant	MODIFIER		C	upstream_gene_variant	MODIFIER		C	upstream_gene_variant	MODIFIER		C	upstream_gene_variant	MODIFIER
1	1211742	BGIOSGA002501	-	C	T	upstream_gene_variant	MODIFIER		T	upstream_gene_variant	MODIFIER		T	upstream_gene_variant	MODIFIER		T	upstream_gene_variant	MODIFIER
1	1211750	BGIOSGA002501	-	C	G	upstream_gene_variant	MODIFIER		G	upstream_gene_variant	MODIFIER		G	upstream_gene_variant	MODIFIER		G	upstream_gene_variant	MODIFIER
1	1211751	BGIOSGA002501	-	T	C	upstream_gene_variant	MODIFIER		C	upstream_gene_variant	MODIFIER		C	upstream_gene_variant	MODIFIER		C	upstream_gene_variant	MODIFIER
1	1211816	BGIOSGA002501	-	A	T	upstream_gene_variant	MODIFIER		T	upstream_gene_variant	MODIFIER		T	upstream_gene_variant	MODIFIER		T	upstream_gene_variant	MODIFIER
1	1211827	BGIOSGA002501	-	C	T	upstream_gene_variant	MODIFIER		T	upstream_gene_variant	MODIFIER		T	upstream_gene_variant	MODIFIER		T	upstream_gene_variant	MODIFIER
1	1211840	BGIOSGA002501	-	G	A	upstream_gene_variant	MODIFIER		A	upstream_gene_variant	MODIFIER		A	upstream_gene_variant	MODIFIER		A	upstream_gene_variant	MODIFIER
1	1211853	BGIOSGA002501	-	C	T	upstream_gene_variant	MODIFIER		T	upstream_gene_variant	MODIFIER		T	upstream_gene_variant	MODIFIER		T	upstream_gene_variant	MODIFIER
1	1211906	BGIOSGA002501	-	C	G	upstream_gene_variant	MODIFIER		G	upstream_gene_variant	MODIFIER		G	upstream_gene_variant	MODIFIER		G	upstream_gene_variant	MODIFIER
1	1211935	BGIOSGA002501	-	G	C	upstream_gene_variant	MODIFIER		C	upstream_gene_variant	MODIFIER		C	upstream_gene_variant	MODIFIER		C	upstream_gene_variant	MODIFIER
1	1211939	BGIOSGA002501	-	G	A	upstream_gene_variant	MODIFIER		A	upstream_gene_variant	MODIFIER		A	upstream_gene_variant	MODIFIER		A	upstream_gene_variant	MODIFIER
1	1211968	BGIOSGA002501	-	G	T	upstream_gene_variant	MODIFIER		T	upstream_gene_variant	MODIFIER		T	upstream_gene_variant	MODIFIER		T	upstream_gene_variant	MODIFIER
1	1212027	BGIOSGA002501	-	C	T	upstream_gene_variant	MODIFIER		T	upstream_gene_variant	MODIFIER		T	upstream_gene_variant	MODIFIER		T	upstream_gene_variant	MODIFIER
1	1226329	-	-	C	T	synonymous_variant	LOW		T	synonymous_variant	LOW		T	synonymous_variant	LOW		T	synonymous_variant	LOW
1	1229281	BGIOSGA002657	-	A	G	missense_variant	MODERATE		G	missense_variant	MODERATE		G	missense_variant	MODERATE		G	missense_variant	MODERATE
1	1233847	-	-	T	C	upstream_gene_variant	MODIFIER		C	upstream_gene_variant	MODIFIER		C	upstream_gene_variant	MODIFIER		C	upstream_gene_variant	MODIFIER
1	1234371	-	-	A	G	upstream_gene_variant	MODIFIER		G	upstream_gene_variant	MODIFIER		G	upstream_gene_variant	MODIFIER		G	upstream_gene_variant	MODIFIER
1	1251204	-	-	G	A	3_prime_UTR_variant	MODIFIER		A	3_prime_UTR_variant	MODIFIER		A	3_prime_UTR_variant	MODIFIER		A	3_prime_UTR_variant	MODIFIER
1	1252296	-	-	A	G	upstream_gene_variant	MODIFIER		G	upstream_gene_variant	MODIFIER		G	upstream_gene_variant	MODIFIER		G	upstream_gene_variant	MODIFIER
1	1253216	-	-	C	T	upstream_gene_variant	MODIFIER		T	upstream_gene_variant	MODIFIER		T	upstream_gene_variant	MODIFIER		T	upstream_gene_variant	MODIFIER
1	1253263	-	-	A	T	upstream_gene_variant	MODIFIER		T	upstream_gene_variant	MODIFIER		T	upstream_gene_variant	MODIFIER		T	upstream_gene_variant	MODIFIER
1	1255253	-	-	T	G	missense_variant	MODERATE		G	missense_variant	MODERATE		G	missense_variant	MODERATE		G	missense_variant	MODERATE
1	1255344	-	-	A	T	synonymous_variant	LOW		T	synonymous_variant	LOW		T	synonymous_variant	LOW		T	synonymous_variant	LOW
1	1255568	-	-	A	C	3_prime_UTR_variant	MODIFIER		C	3_prime_UTR_variant	MODIFIER		C	3_prime_UTR_variant	MODIFIER		C	3_prime_UTR_variant	MODIFIER
1	1255679	-	-	G	C	upstream_gene_variant	MODIFIER		C	upstream_gene_variant	MODIFIER		C	upstream_gene_variant	MODIFIER		C	upstream_gene_variant	MODIFIER
1	1255720	-	-	A	C	upstream_gene_variant	MODIFIER		C	upstream_gene_variant	MODIFIER		C	upstream_gene_variant	MODIFIER		C	upstream_gene_variant	MODIFIER
1	1255723	-	-	A	G	upstream_gene_variant	MODIFIER		G	upstream_gene_variant	MODIFIER		G	upstream_gene_variant	MODIFIER		G	upstream_gene_variant	MODIFIER
1	1255746	-	-	C	T	upstream_gene_variant	MODIFIER		T	upstream_gene_variant	MODIFIER		T	upstream_gene_variant	MODIFIER		T	upstream_gene_variant	MODIFIER
1	1255747	-	-	A	T	upstream_gene_variant	MODIFIER		T	upstream_gene_variant	MODIFIER		T	upstream_gene_variant	MODIFIER		T	upstream_gene_variant	MODIFIER
1	1255805	-	-	A	G	upstream_gene_variant	MODIFIER		G	upstream_gene_variant	MODIFIER		G	upstream_gene_variant	MODIFIER		G	upstream_gene_variant	MODIFIER
1	1255808	-	-	A	C	upstream_gene_variant	MODIFIER		C	upstream_gene_variant	MODIFIER		C	upstream_gene_variant	MODIFIER		C	upstream_gene_variant	MODIFIER
1	1255933	-	-	C	T	upstream_gene_variant	MODIFIER		T	upstream_gene_variant	MODIFIER		T	upstream_gene_variant	MODIFIER		T	upstream_gene_variant	MODIFIER
1	1265676	-	-	C	T	upstream_gene_variant	MODIFIER		T	upstream_gene_variant	MODIFIER		T	upstream_gene_variant	MODIFIER		T	upstream_gene_variant	MODIFIER
1	1265892	-	-	C	A	upstream_gene_variant	MODIFIER		A	upstream_gene_variant	MODIFIER		A	upstream_gene_variant	MODIFIER		A	upstream_gene_variant	MODIFIER
1	1265937	-	-	C	T	upstream_gene_variant	MODIFIER		T	upstream_gene_variant	MODIFIER		T	upstream_gene_variant	MODIFIER		T	upstream_gene_variant	MODIFIER
1	1266226	-	-	C	T	upstream_gene_variant	MODIFIER		T	upstream_gene_variant	MODIFIER		T	upstream_gene_variant	MODIFIER		T	upstream_gene_variant	MODIFIER
1	1266568	-	-	T	C	upstream_gene_variant	MODIFIER		C	upstream_gene_variant	MODIFIER		C	upstream_gene_variant	MODIFIER		C	upstream_gene_variant	MODIFIER
1	1266930	-	-	A	G	upstream_gene_variant	MODIFIER		G	upstream_gene_variant	MODIFIER		G	upstream_gene_variant	MODIFIER		G	upstream_gene_variant	MODIFIER
1	1268057	-	-	G	T	upstream_gene_variant	MODIFIER		T	upstream_gene_variant	MODIFIER		T	upstream_gene_variant	MODIFIER		T	upstream_gene_variant	MODIFIER
1	1268140	-	-	A	G	upstream_gene_variant	MODIFIER		G	upstream_gene_variant	MODIFIER		G	upstream_gene_variant	MODIFIER		G	upstream_gene_variant	MODIFIER
1	1269348	-	-	C	G	upstream_gene_variant	MODIFIER		G	upstream_gene_variant	MODIFIER		G	upstream_gene_variant	MODIFIER		G	upstream_gene_variant	MODIFIER
1	1269370	-	-	G	C	upstream_gene_variant	MODIFIER		C	upstream_gene_variant	MODIFIER		C	upstream_gene_variant	MODIFIER		C	upstream_gene_variant	MODIFIER
1	1269408	-	-	C	T	upstream_gene_variant	MODIFIER		T	upstream_gene_variant	MODIFIER		T	upstream_gene_variant	MODIFIER		T	upstream_gene_variant	MODIFIER
1	1269832	-	-	T	C	upstream_gene_variant	MODIFIER		C	upstream_gene_variant	MODIFIER		C	upstream_gene_variant	MODIFIER		C	upstream_gene_variant	MODIFIER
1	1280321	-	-	T	C	intergenic_region	MODIFIER		C	intergenic_region	MODIFIER		C	intergenic_region	MODIFIER		C	intergenic_region	MODIFIER
1	1280356	-	-	T	A	intergenic_region	MODIFIER		A	intergenic_region	MODIFIER		A	intergenic_region	MODIFIER		A	intergenic_region	MODIFIER
1	1280462	-	-	G	C	intergenic_region	MODIFIER		C	intergenic_region	MODIFIER		C	intergenic_region	MODIFIER		C	intergenic_region	MODIFIER
1	1280672	-	-	A	T	intergenic_region	MODIFIER		T	intergenic_region	MODIFIER		T	intergenic_region	MODIFIER		T	intergenic_region	MODIFIER
1	1311791	BGIOSGA002660	-	G	T	intergenic_region	MODIFIER		T	intergenic_region	MODIFIER		T	intergenic_region	MODIFIER		T	intergenic_region	MODIFIER
1	1311800	BGIOSGA002660	-	T	C	intergenic_region	MODIFIER		C	intergenic_region	MODIFIER		C	intergenic_region	MODIFIER		C	intergenic_region	MODIFIER
1	1311802	BGIOSGA002660	-	G	A	intergenic_region	MODIFIER		A	intergenic_region	MODIFIER		A	intergenic_region	MODIFIER		A	intergenic_region	MODIFIER
1	1325270	-	-	T	C	upstream_gene_variant	MODIFIER		C	upstream_gene_variant	MODIFIER		C	upstream_gene_variant	MODIFIER		C	upstream_gene_variant	MODIFIER
1	1325291	-	-	A	G	upstream_gene_variant	MODIFIER		G	upstream_gene_variant	MODIFIER		G	upstream_gene_variant	MODIFIER		G	upstream_gene_variant	MODIFIER
1	1330042	-	-	G	A	downstream_gene_variant	MODIFIER		A	downstream_gene_variant	MODIFIER		A	downstream_gene_variant	MODIFIER		A	downstream_gene_variant	MODIFIER
1	1330300	-	-	G	C	downstream_gene_variant	MODIFIER		C	downstream_gene_variant	MODIFIER		C	downstream_gene_variant	MODIFIER		C	downstream_gene_variant	MODIFIER
1	1330475	-	-	C	A	downstream_gene_variant	MODIFIER		A	downstream_gene_variant	MODIFIER		A	downstream_gene_variant	MODIFIER		A	downstream_gene_variant	MODIFIER
1	1330873	-	-	G	A	upstream_gene_variant	MODIFIER		A	upstream_gene_variant	MODIFIER		A	upstream_gene_variant	MODIFIER		A	upstream_gene_variant	MODIFIER
1	1331366	-	-	C	T	upstream_gene_variant	MODIFIER		T	upstream_gene_variant	MODIFIER		T	upstream_gene_variant	MODIFIER		T	upstream_gene_variant	MODIFIER
1	1334455	-	-	G	A	splice_region_variant&intron_variant	LOW		A	splice_region_variant&intron_variant	LOW		A	splice_region_variant&intron_variant	LOW		A	splice_region_variant&intron_variant	LOW
1	1334783	-	-	T	C	upstream_gene_variant	MODIFIER		C	upstream_gene_variant	MODIFIER		C	upstream_gene_variant	MODIFIER		C	upstream_gene_variant	MODIFIER
1	1334801	-	-	G	A	upstream_gene_variant	MODIFIER		A	upstream_gene_variant	MODIFIER		A	upstream_gene_variant	MODIFIER		A	upstream_gene_variant	MODIFIER
1	1334870	-	-	C	T	upstream_gene_variant	MODIFIER		T	upstream_gene_variant	MODIFIER		T	upstream_gene_variant	MODIFIER		T	upstream_gene_variant	MODIFIER
1	1335478	-	-	T	C	upstream_gene_variant	MODIFIER		C	upstream_gene_variant	MODIFIER		C	upstream_gene_variant	MODIFIER		C	upstream_gene_variant	MODIFIER
1	1335568	-	-	T	C	upstream_gene_variant	MODIFIER		C	upstream_gene_variant	MODIFIER		C	upstream_gene_variant	MODIFIER		C	upstream_gene_variant	MODIFIER
1	1336833	-	-	C	T	missense_variant	MODERATE		T	missense_variant	MODERATE		T	missense_variant	MODERATE		T	missense_variant	MODERATE
1	1344820	-	-	C	T	upstream_gene_variant	MODIFIER		T	upstream_gene_variant	MODIFIER		T	upstream_gene_variant	MODIFIER		T	upstream_gene_variant	MODIFIER
1	1346557	-	-	A	C	upstream_gene_variant	MODIFIER		C	upstream_gene_variant	MODIFIER		C	upstream_gene_variant	MODIFIER		C	upstream_gene_variant	MODIFIER
1	1346788	-	-	T	C	upstream_gene_variant	MODIFIER		C	upstream_gene_variant	MODIFIER		C	upstream_gene_variant	MODIFIER		C	upstream_gene_variant	MODIFIER
1	1347046	-	-	G	A	upstream_gene_variant	MODIFIER		A	upstream_gene_variant	MODIFIER		A	upstream_gene_variant	MODIFIER		A	upstream_gene_variant	MODIFIER
1	1347065	-	-	C	G	upstream_gene_variant	MODIFIER		G	upstream_gene_variant	MODIFIER		G	upstream_gene_variant	MODIFIER		G	upstream_gene_variant	MODIFIER
1	1347246	-	-	G	T	upstream_gene_variant	MODIFIER		T	upstream_gene_variant	MODIFIER		T	upstream_gene_variant	MODIFIER		T	upstream_gene_variant	MODIFIER
1	1347356	-	-	G	T	upstream_gene_variant	MODIFIER		T	upstream_gene_variant	MODIFIER		T	upstream_gene_variant	MODIFIER		T	upstream_gene_variant	MODIFIER
1	1354655	-	-	G	A	missense_variant	MODERATE		A	missense_variant	MODERATE		A	missense_variant	MODERATE		A	missense_variant	MODERATE
1	1354703	-	-	A	G	missense_variant	MODERATE		G	missense_variant	MODERATE		G	missense_variant	MODERATE		G	missense_variant	MODERATE
1	1354736	-	-	T	C	missense_variant	MODERATE		C	missense_variant	MODERATE		C	missense_variant	MODERATE		C	missense_variant	MODERATE
1	1358964	-	-	T	C	5_prime_UTR_variant	MODIFIER		C	5_prime_UTR_variant	MODIFIER		C	5_prime_UTR_variant	MODIFIER		C	5_prime_UTR_variant	MODIFIER
1	1370888	-	-	C	T	upstream_gene_variant	MODIFIER		T	upstream_gene_variant	MODIFIER		T	upstream_gene_variant	MODIFIER		T	upstream_gene_variant	MODIFIER
1	1370920	-	-	T	C	upstream_gene_variant	MODIFIER		C	upstream_gene_variant	MODIFIER		C	upstream_gene_variant	MODIFIER		C	upstream_gene_variant	MODIFIER
1	1371145	-	-	G	A	upstream_gene_variant	MODIFIER		A	upstream_gene_variant	MODIFIER		A	upstream_gene_variant	MODIFIER		A	upstream_gene_variant	MODIFIER
1	1372218	-	-	G	T	upstream_gene_variant	MODIFIER		T	upstream_gene_variant	MODIFIER		T	upstream_gene_variant	MODIFIER		T	upstream_gene_variant	MODIFIER
1	1372226	-	-	A	T	upstream_gene_variant	MODIFIER		T	upstream_gene_variant	MODIFIER		T	upstream_gene_variant	MODIFIER		T	upstream_gene_variant	MODIFIER
1	1374588	-	-	T	C	upstream_gene_variant	MODIFIER		C	upstream_gene_variant	MODIFIER		C	upstream_gene_variant	MODIFIER		C	upstream_gene_variant	MODIFIER
1	1376630	-	-	T	G	downstream_gene_variant	MODIFIER		G	downstream_gene_variant	MODIFIER		G	downstream_gene_variant	MODIFIER		G	downstream_gene_variant	MODIFIER
1	1376696	-	-	C	T	downstream_gene_variant	MODIFIER		T	downstream_gene_variant	MODIFIER		T	downstream_gene_variant	MODIFIER		T	downstream_gene_variant	MODIFIER
1	1376979	-	-	C	T	downstream_gene_variant	MODIFIER		T	downstream_gene_variant	MODIFIER		T	downstream_gene_variant	MODIFIER		T	downstream_gene_variant	MODIFIER
1	1381555	-	-	T	A	intergenic_region	MODIFIER		A	intergenic_region	MODIFIER		A	intergenic_region	MODIFIER		A	intergenic_region	MODIFIER
1	1381985	-	-	G	A	intergenic_region	MODIFIER		A	intergenic_region	MODIFIER		A	intergenic_region	MODIFIER		A	intergenic_region	MODIFIER
1	1387018	-	-	A	G	intergenic_region	MODIFIER		G	intergenic_region	MODIFIER		G	intergenic_region	MODIFIER		G	intergenic_region	MODIFIER
1	1387186	-	-	G	A	intergenic_region	MODIFIER		A	intergenic_region	MODIFIER		A	intergenic_region	MODIFIER		A	intergenic_region	MODIFIER
1	1387427	-	-	T	G	intergenic_region	MODIFIER		G	intergenic_region	MODIFIER		G	intergenic_region	MODIFIER		G	intergenic_region	MODIFIER
1	1387591	-	-	T	C	intergenic_region	MODIFIER		C	intergenic_region	MODIFIER		C	intergenic_region	MODIFIER		C	intergenic_region	MODIFIER
1	1387868	-	-	G	C	intergenic_region	MODIFIER		C	intergenic_region	MODIFIER		C	intergenic_region	MODIFIER		C	intergenic_region	MODIFIER
1	1389272	-	-	G	A	intergenic_region	MODIFIER		A	intergenic_region	MODIFIER		A	intergenic_region	MODIFIER		A	intergenic_region	MODIFIER
1	1390625	-	-	T	A	intergenic_region	MODIFIER		A	intergenic_region	MODIFIER		A	intergenic_region	MODIFIER		A	intergenic_region	MODIFIER
1	1458920	-	-	T	C	intergenic_region	MODIFIER		C	intergenic_region	MODIFIER		C	intergenic_region	MODIFIER		C	intergenic_region	MODIFIER
1	1461665	-	-	A	G	intergenic_region	MODIFIER		G	intergenic_region	MODIFIER		G	intergenic_region	MODIFIER		G	intergenic_region	MODIFIER
1	1470182	-	-	A	C				C				C				C
1	1471024	-	-	C	T	intergenic_region	MODIFIER		T	intergenic_region	MODIFIER		T	intergenic_region	MODIFIER		T	intergenic_region	MODIFIER
1	1471108	-	-	C	G	intergenic_region	MODIFIER		G	intergenic_region	MODIFIER		G	intergenic_region	MODIFIER		G	intergenic_region	MODIFIER
1	1476376	-	-	A	G	intergenic_region	MODIFIER		G	intergenic_region	MODIFIER		G	intergenic_region	MODIFIER		G	intergenic_region	MODIFIER
1	1488626	-	-	T	G	synonymous_variant	LOW		G	synonymous_variant	LOW		G	synonymous_variant	LOW		G	synonymous_variant	LOW
1	1546920	-	-	G	T	downstream_gene_variant	MODIFIER		T	downstream_gene_variant	MODIFIER		T	downstream_gene_variant	MODIFIER		T	downstream_gene_variant	MODIFIER
1	1547222	-	-	A	C	downstream_gene_variant	MODIFIER		C	downstream_gene_variant	MODIFIER		C	downstream_gene_variant	MODIFIER		C	downstream_gene_variant	MODIFIER
1	1547256	-	-	T	C	downstream_gene_variant	MODIFIER		C	downstream_gene_variant	MODIFIER		C	downstream_gene_variant	MODIFIER		C	downstream_gene_variant	MODIFIER
1	1547325	-	-	T	C	downstream_gene_variant	MODIFIER		C	downstream_gene_variant	MODIFIER		C	downstream_gene_variant	MODIFIER		C	downstream_gene_variant	MODIFIER
1	1547968	-	-	T	C	downstream_gene_variant	MODIFIER		C	downstream_gene_variant	MODIFIER		C	downstream_gene_variant	MODIFIER		C	downstream_gene_variant	MODIFIER
1	1548296	-	-	A	G	downstream_gene_variant	MODIFIER		G	downstream_gene_variant	MODIFIER		G	downstream_gene_variant	MODIFIER		G	downstream_gene_variant	MODIFIER
1	1591571	-	-	C	A	intergenic_region	MODIFIER		A	intergenic_region	MODIFIER		A	intergenic_region	MODIFIER		A	intergenic_region	MODIFIER
1	1617814	-	-	C	T	intergenic_region	MODIFIER		T	intergenic_region	MODIFIER		T	intergenic_region	MODIFIER		T	intergenic_region	MODIFIER
1	1617815	-	-	G	A	intergenic_region	MODIFIER		A	intergenic_region	MODIFIER		A	intergenic_region	MODIFIER		A	intergenic_region	MODIFIER
1	1618769	BGIOSGA002487	uncharacterized LOC4326084(LOC4326084)	A	G				G				G				G
1	1618947	BGIOSGA002487	uncharacterized LOC4326084(LOC4326084)	A	G	intergenic_region	MODIFIER		G	intergenic_region	MODIFIER		G	intergenic_region	MODIFIER		G	intergenic_region	MODIFIER
1	1619307	BGIOSGA002487	uncharacterized LOC4326084(LOC4326084)	G	A	intergenic_region	MODIFIER		A	intergenic_region	MODIFIER		A	intergenic_region	MODIFIER		A	intergenic_region	MODIFIER
1	1619309	BGIOSGA002487	uncharacterized LOC4326084(LOC4326084)	A	T	intergenic_region	MODIFIER		T	intergenic_region	MODIFIER		T	intergenic_region	MODIFIER		T	intergenic_region	MODIFIER
1	1700647	-	-	T	C	3_prime_UTR_variant	MODIFIER		C	3_prime_UTR_variant	MODIFIER		C	3_prime_UTR_variant	MODIFIER		C	3_prime_UTR_variant	MODIFIER
1	1702214	-	-	C	T	synonymous_variant	LOW		T	synonymous_variant	LOW		T	synonymous_variant	LOW		T	synonymous_variant	LOW
1	1702233	-	-	T	A	synonymous_variant	LOW		A	synonymous_variant	LOW		A	synonymous_variant	LOW		A	synonymous_variant	LOW
1	1702869	-	-	A	G	3_prime_UTR_variant	MODIFIER		G	3_prime_UTR_variant	MODIFIER		G	3_prime_UTR_variant	MODIFIER		G	3_prime_UTR_variant	MODIFIER
1	1702880	-	-	G	C	3_prime_UTR_variant	MODIFIER		C	3_prime_UTR_variant	MODIFIER		C	3_prime_UTR_variant	MODIFIER		C	3_prime_UTR_variant	MODIFIER
1	1702899	-	-	C	A	3_prime_UTR_variant	MODIFIER		A	3_prime_UTR_variant	MODIFIER		A	3_prime_UTR_variant	MODIFIER		A	3_prime_UTR_variant	MODIFIER
1	1708747	-	-	T	C	downstream_gene_variant	MODIFIER		C	downstream_gene_variant	MODIFIER		C	downstream_gene_variant	MODIFIER		C	downstream_gene_variant	MODIFIER
1	1708807	-	-	T	C	downstream_gene_variant	MODIFIER		C	downstream_gene_variant	MODIFIER		C	downstream_gene_variant	MODIFIER		C	downstream_gene_variant	MODIFIER
1	1713957	-	-	G	A	upstream_gene_variant	MODIFIER		A	upstream_gene_variant	MODIFIER		A	upstream_gene_variant	MODIFIER		A	upstream_gene_variant	MODIFIER
1	1714045	-	-	G	A	upstream_gene_variant	MODIFIER		A	upstream_gene_variant	MODIFIER		A	upstream_gene_variant	MODIFIER		A	upstream_gene_variant	MODIFIER
1	1714119	-	-	A	G	upstream_gene_variant	MODIFIER		G	upstream_gene_variant	MODIFIER		G	upstream_gene_variant	MODIFIER		G	upstream_gene_variant	MODIFIER
1	1714198	-	-	G	A	upstream_gene_variant	MODIFIER		A	upstream_gene_variant	MODIFIER		A	upstream_gene_variant	MODIFIER		A	upstream_gene_variant	MODIFIER
1	1737573	-	-	G	C				C				C				C
1	1775171	-	-	A	G	upstream_gene_variant	MODIFIER		G	upstream_gene_variant	MODIFIER		G	upstream_gene_variant	MODIFIER		G	upstream_gene_variant	MODIFIER
1	1810011	-	-	G	A	downstream_gene_variant	MODIFIER		A	downstream_gene_variant	MODIFIER		A	downstream_gene_variant	MODIFIER		A	downstream_gene_variant	MODIFIER
1	1810023	-	-	C	T	downstream_gene_variant	MODIFIER		T	downstream_gene_variant	MODIFIER		T	downstream_gene_variant	MODIFIER		T	downstream_gene_variant	MODIFIER
1	1810320	-	-	T	C	downstream_gene_variant	MODIFIER		C	downstream_gene_variant	MODIFIER		C	downstream_gene_variant	MODIFIER		C	downstream_gene_variant	MODIFIER
1	1810360	-	-	G	A	downstream_gene_variant	MODIFIER		A	downstream_gene_variant	MODIFIER		A	downstream_gene_variant	MODIFIER		A	downstream_gene_variant	MODIFIER
1	1810385	-	-	G	A	downstream_gene_variant	MODIFIER		A	downstream_gene_variant	MODIFIER		A	downstream_gene_variant	MODIFIER		A	downstream_gene_variant	MODIFIER
1	1815993	-	-	G	C				C				C				C
1	1816403	-	-	C	T	intron_variant	MODIFIER		T	intron_variant	MODIFIER		T	intron_variant	MODIFIER		T	intron_variant	MODIFIER
1	1816632	-	-	A	G	intron_variant	MODIFIER		G	intron_variant	MODIFIER		G	intron_variant	MODIFIER		G	intron_variant	MODIFIER
1	1816680	-	-	C	T	intron_variant	MODIFIER		T	intron_variant	MODIFIER		T	intron_variant	MODIFIER		T	intron_variant	MODIFIER
1	1840961	-	-	T	C	upstream_gene_variant	MODIFIER		C	upstream_gene_variant	MODIFIER		C	upstream_gene_variant	MODIFIER		C	upstream_gene_variant	MODIFIER
1	1841150	-	-	A	G	upstream_gene_variant	MODIFIER		G	upstream_gene_variant	MODIFIER		G	upstream_gene_variant	MODIFIER		G	upstream_gene_variant	MODIFIER
1	1841151	-	-	T	C				C				C				C
1	1841278	BGIOSGA002695	-	G	A	upstream_gene_variant	MODIFIER		A	upstream_gene_variant	MODIFIER		A	upstream_gene_variant	MODIFIER		A	upstream_gene_variant	MODIFIER
1	1841527	BGIOSGA002695	-	C	T				T				T				T
1	1841644	BGIOSGA002695	-	G	A				A				A				A
1	1841666	BGIOSGA002695	-	C	T				T				T				T
1	1841698	BGIOSGA002695	-	G	T				T				T				T
1	1841833	BGIOSGA002695	-	G	A	upstream_gene_variant	MODIFIER		A	upstream_gene_variant	MODIFIER		A	upstream_gene_variant	MODIFIER		A	upstream_gene_variant	MODIFIER
1	1841897	BGIOSGA002695	-	C	T				T				T				T
1	1842051	BGIOSGA002695	-	G	A				A				A				A
1	1842117	BGIOSGA002695	-	A	T				T				T				T
1	1854422	BGIOSGA002696	mannose-6-phosphate isomerase 1(LOC4325991)	T	C				C				C				C
1	1856097	-	-	G	C				C				C				C
1	1856702	-	-	G	A				A				A				A
1	1860419	-	-	T	C				C				C				C
1	1860425	-	-	G	A	upstream_gene_variant	MODIFIER		A	upstream_gene_variant	MODIFIER		A	upstream_gene_variant	MODIFIER		A	upstream_gene_variant	MODIFIER
1	1860430	-	-	T	C	upstream_gene_variant	MODIFIER		C	upstream_gene_variant	MODIFIER		C	upstream_gene_variant	MODIFIER		C	upstream_gene_variant	MODIFIER
1	1860437	-	-	A	G	upstream_gene_variant	MODIFIER		G	upstream_gene_variant	MODIFIER		G	upstream_gene_variant	MODIFIER		G	upstream_gene_variant	MODIFIER
1	1860732	-	-	C	T	upstream_gene_variant	MODIFIER		T	upstream_gene_variant	MODIFIER		T	upstream_gene_variant	MODIFIER		T	upstream_gene_variant	MODIFIER
1	1877440	-	-	T	G	3_prime_UTR_variant	MODIFIER		G	3_prime_UTR_variant	MODIFIER		G	3_prime_UTR_variant	MODIFIER		G	3_prime_UTR_variant	MODIFIER
1	1877730	-	-	T	G	3_prime_UTR_variant	MODIFIER		G	3_prime_UTR_variant	MODIFIER		G	3_prime_UTR_variant	MODIFIER		G	3_prime_UTR_variant	MODIFIER
1	1877968	-	-	A	C	3_prime_UTR_variant	MODIFIER		C	3_prime_UTR_variant	MODIFIER		C	3_prime_UTR_variant	MODIFIER		C	3_prime_UTR_variant	MODIFIER
1	1878175	BGIOSGA002468	-	A	T	missense_variant	MODERATE		T	missense_variant	MODERATE		T	missense_variant	MODERATE		T	missense_variant	MODERATE
1	1878282	BGIOSGA002468	-	G	C	synonymous_variant	LOW		C	synonymous_variant	LOW		C	synonymous_variant	LOW		C	synonymous_variant	LOW
1	1883411	BGIOSGA002698	endonuclease 2(LOC4325994)	C	G	downstream_gene_variant	MODIFIER		G	downstream_gene_variant	MODIFIER		G	downstream_gene_variant	MODIFIER		G	downstream_gene_variant	MODIFIER
1	1884855	-	-	G	A	upstream_gene_variant	MODIFIER		A	upstream_gene_variant	MODIFIER		A	upstream_gene_variant	MODIFIER		A	upstream_gene_variant	MODIFIER
1	1889531	BGIOSGA002466	-	C	T				T				T				T
1	1889993	BGIOSGA002466	-	A	T	intron_variant	MODIFIER		T	intron_variant	MODIFIER		T	intron_variant	MODIFIER		T	intron_variant	MODIFIER
1	1894797	-	-	A	G	downstream_gene_variant	MODIFIER		G	downstream_gene_variant	MODIFIER		G	downstream_gene_variant	MODIFIER		G	downstream_gene_variant	MODIFIER
1	1895079	-	-	A	G	downstream_gene_variant	MODIFIER		G	downstream_gene_variant	MODIFIER		G	downstream_gene_variant	MODIFIER		G	downstream_gene_variant	MODIFIER
1	1896358	-	-	A	G				G				G				G
1	1896526	-	-	A	G				G				G				G
1	1897970	BGIOSGA002699	-	C	A	upstream_gene_variant	MODIFIER		A	upstream_gene_variant	MODIFIER		A	upstream_gene_variant	MODIFIER		A	upstream_gene_variant	MODIFIER
1	1899286	BGIOSGA002465	-	T	C	upstream_gene_variant	MODIFIER		C	upstream_gene_variant	MODIFIER		C	upstream_gene_variant	MODIFIER		C	upstream_gene_variant	MODIFIER
1	1900956	-	-	C	T				T				T				T
1	1901063	-	-	C	G				G				G				G
1	1911112	-	-	G	T				T				T				T
1	1911974	-	-	T	C				C				C				C
1	1914428	-	-	T	G	missense_variant	MODERATE		G	missense_variant	MODERATE		G	missense_variant	MODERATE		G	missense_variant	MODERATE
1	1914628	-	-	G	A	missense_variant	MODERATE		A	missense_variant	MODERATE		A	missense_variant	MODERATE		A	missense_variant	MODERATE
1	1928705	-	-	C	T	3_prime_UTR_variant	MODIFIER		T	3_prime_UTR_variant	MODIFIER		T	3_prime_UTR_variant	MODIFIER		T	3_prime_UTR_variant	MODIFIER
1	1929799	-	-	G	A	upstream_gene_variant	MODIFIER		A	upstream_gene_variant	MODIFIER		A	upstream_gene_variant	MODIFIER		A	upstream_gene_variant	MODIFIER
1	1929811	-	-	C	T	upstream_gene_variant	MODIFIER		T	upstream_gene_variant	MODIFIER		T	upstream_gene_variant	MODIFIER		T	upstream_gene_variant	MODIFIER
1	1929849	-	-	C	A	upstream_gene_variant	MODIFIER		A	upstream_gene_variant	MODIFIER		A	upstream_gene_variant	MODIFIER		A	upstream_gene_variant	MODIFIER
1	1929887	-	-	T	G	upstream_gene_variant	MODIFIER		G	upstream_gene_variant	MODIFIER		G	upstream_gene_variant	MODIFIER		G	upstream_gene_variant	MODIFIER
1	1931196	-	-	C	T	3_prime_UTR_variant	MODIFIER		T	3_prime_UTR_variant	MODIFIER		T	3_prime_UTR_variant	MODIFIER		T	3_prime_UTR_variant	MODIFIER
1	1931914	-	-	G	C	upstream_gene_variant	MODIFIER		C	upstream_gene_variant	MODIFIER		C	upstream_gene_variant	MODIFIER		C	upstream_gene_variant	MODIFIER
1	1932036	-	-	C	T	upstream_gene_variant	MODIFIER		T	upstream_gene_variant	MODIFIER		T	upstream_gene_variant	MODIFIER		T	upstream_gene_variant	MODIFIER
1	1932324	-	-	T	A	upstream_gene_variant	MODIFIER		A	upstream_gene_variant	MODIFIER		A	upstream_gene_variant	MODIFIER		A	upstream_gene_variant	MODIFIER
1	1932407	-	-	C	G	upstream_gene_variant	MODIFIER		G	upstream_gene_variant	MODIFIER		G	upstream_gene_variant	MODIFIER		G	upstream_gene_variant	MODIFIER
1	1932646	-	-	T	A	upstream_gene_variant	MODIFIER		A	upstream_gene_variant	MODIFIER		A	upstream_gene_variant	MODIFIER		A	upstream_gene_variant	MODIFIER
1	1933401	-	-	A	G				G				G				G
1	1933431	-	-	C	T				T				T				T
1	1933456	-	-	C	T	upstream_gene_variant	MODIFIER		T	upstream_gene_variant	MODIFIER		T	upstream_gene_variant	MODIFIER		T	upstream_gene_variant	MODIFIER
1	1933585	-	-	T	C	upstream_gene_variant	MODIFIER		C	upstream_gene_variant	MODIFIER		C	upstream_gene_variant	MODIFIER		C	upstream_gene_variant	MODIFIER
1	1935897	-	-	C	G	upstream_gene_variant	MODIFIER		G	upstream_gene_variant	MODIFIER		G	upstream_gene_variant	MODIFIER		G	upstream_gene_variant	MODIFIER
1	1937204	-	-	C	T	upstream_gene_variant	MODIFIER		T	upstream_gene_variant	MODIFIER		T	upstream_gene_variant	MODIFIER		T	upstream_gene_variant	MODIFIER
1	1938031	-	-	A	T	upstream_gene_variant	MODIFIER		T	upstream_gene_variant	MODIFIER		T	upstream_gene_variant	MODIFIER		T	upstream_gene_variant	MODIFIER
1	1944812	-	-	G	A	synonymous_variant	LOW		A	synonymous_variant	LOW		A	synonymous_variant	LOW		A	synonymous_variant	LOW
1	1952934	-	-	T	C	upstream_gene_variant	MODIFIER		C	upstream_gene_variant	MODIFIER		C	upstream_gene_variant	MODIFIER		C	upstream_gene_variant	MODIFIER
1	1975368	-	-	T	A	synonymous_variant	LOW		A	synonymous_variant	LOW		A	synonymous_variant	LOW		A	synonymous_variant	LOW
1	1976899	-	-	T	A	upstream_gene_variant	MODIFIER		A	upstream_gene_variant	MODIFIER		A	upstream_gene_variant	MODIFIER		A	upstream_gene_variant	MODIFIER
1	1982892	-	-	C	T				T				T				T
1	1983315	-	-	T	A				A				A				A
1	1983916	-	-	A	G				G				G				G
1	2002629	-	-	G	C				C				C				C
1	2007895	-	-	A	G	upstream_gene_variant	MODIFIER		G	upstream_gene_variant	MODIFIER		G	upstream_gene_variant	MODIFIER		G	upstream_gene_variant	MODIFIER
1	2020218	-	-	A	G	upstream_gene_variant	MODIFIER		G	upstream_gene_variant	MODIFIER		G	upstream_gene_variant	MODIFIER		G	upstream_gene_variant	MODIFIER
1	2046665	-	-	A	G				G				G				G
1	2049184	-	-	C	A	missense_variant	MODERATE		A	missense_variant	MODERATE		A	missense_variant	MODERATE		A	missense_variant	MODERATE
1	2049197	-	-	G	A	stop_gained	HIGH		A	stop_gained	HIGH		A	stop_gained	HIGH		A	stop_gained	HIGH
1	2049199	-	-	A	T	missense_variant	MODERATE		T	missense_variant	MODERATE		T	missense_variant	MODERATE		T	missense_variant	MODERATE
1	2049256	-	-	A	G				G				G				G
1	2065015	-	-	C	T	synonymous_variant	LOW		T	synonymous_variant	LOW		T	synonymous_variant	LOW		T	synonymous_variant	LOW
1	2066858	-	-	A	T				T				T				T
1	2072985	-	-	A	G				G				G				G
1	2073024	-	-	A	G	synonymous_variant	LOW		G	synonymous_variant	LOW		G	synonymous_variant	LOW		G	synonymous_variant	LOW
1	2073034	-	-	C	T				T				T				T
1	2078902	-	-	G	A	upstream_gene_variant	MODIFIER		A	upstream_gene_variant	MODIFIER		A	upstream_gene_variant	MODIFIER		A	upstream_gene_variant	MODIFIER
1	2078953	-	-	C	T	upstream_gene_variant	MODIFIER		T	upstream_gene_variant	MODIFIER		T	upstream_gene_variant	MODIFIER		T	upstream_gene_variant	MODIFIER
1	2078965	-	-	G	A	upstream_gene_variant	MODIFIER		A	upstream_gene_variant	MODIFIER		A	upstream_gene_variant	MODIFIER		A	upstream_gene_variant	MODIFIER
1	2079430	-	-	A	G				G				G				G
1	2080676	-	-	T	C				C				C				C
1	2082139	-	-	T	C	upstream_gene_variant	MODIFIER		C	upstream_gene_variant	MODIFIER		C	upstream_gene_variant	MODIFIER		C	upstream_gene_variant	MODIFIER
1	2093022	-	-	A	G	upstream_gene_variant	MODIFIER		G	upstream_gene_variant	MODIFIER		G	upstream_gene_variant	MODIFIER		G	upstream_gene_variant	MODIFIER
1	2110250	-	-	A	G				G				G				G
1	2110332	-	-	C	A	upstream_gene_variant	MODIFIER		A	upstream_gene_variant	MODIFIER		A	upstream_gene_variant	MODIFIER		A	upstream_gene_variant	MODIFIER
1	2111321	BGIOSGA002709	probable signal peptidase complex subunit 3(LOC4325792)	A	G				G				G				G
1	2111337	BGIOSGA002709	probable signal peptidase complex subunit 3(LOC4325792)	A	G				G				G				G
1	2112715	BGIOSGA002709	probable signal peptidase complex subunit 3(LOC4325792)	T	A	upstream_gene_variant	MODIFIER		A	upstream_gene_variant	MODIFIER		A	upstream_gene_variant	MODIFIER		A	upstream_gene_variant	MODIFIER
1	2112846	BGIOSGA002709	probable signal peptidase complex subunit 3(LOC4325792)	A	G	upstream_gene_variant	MODIFIER		G	upstream_gene_variant	MODIFIER		G	upstream_gene_variant	MODIFIER		G	upstream_gene_variant	MODIFIER
1	2115889	-	-	A	T				T				T				T
1	2115919	-	-	A	G	upstream_gene_variant	MODIFIER		G	upstream_gene_variant	MODIFIER		G	upstream_gene_variant	MODIFIER		G	upstream_gene_variant	MODIFIER
1	2140696	-	-	C	T				T				T				T
1	2142459	-	-	C	T				T				T				T
1	2142659	-	-	A	G	downstream_gene_variant	MODIFIER		G	downstream_gene_variant	MODIFIER		G	downstream_gene_variant	MODIFIER		G	downstream_gene_variant	MODIFIER
1	2160032	-	-	G	A				A	SNV;dbSNP_129;ANN			A	SNV;dbSNP_129;ANN			A
1	2160776	-	-	G	A				A				A				A
1	2162342	-	-	C	T	intergenic_region	MODIFIER		T	intergenic_region	MODIFIER		T	intergenic_region	MODIFIER		T	intergenic_region	MODIFIER
1	2166631	-	-	T	C				C				C				C
1	2170636	BGIOSGA002450	chloroplastic group IIB intron splicing facilitator CRS2, chloroplastic(LOC4325801)	T	C				C				C				C
1	2175964	-	-	C	A	intergenic_region	MODIFIER		A	intergenic_region	MODIFIER		A	intergenic_region	MODIFIER		A	intergenic_region	MODIFIER
1	2176192	-	-	C	T	intergenic_region	MODIFIER		T	intergenic_region	MODIFIER		T	intergenic_region	MODIFIER		T	intergenic_region	MODIFIER
1	2176217	-	-	G	T	intergenic_region	MODIFIER		T	intergenic_region	MODIFIER		T	intergenic_region	MODIFIER		T	intergenic_region	MODIFIER
1	2176297	-	-	T	C	intergenic_region	MODIFIER		C	intergenic_region	MODIFIER		C	intergenic_region	MODIFIER		C	intergenic_region	MODIFIER
1	2177000	-	-	G	C	intergenic_region	MODIFIER		C	intergenic_region	MODIFIER		C	intergenic_region	MODIFIER		C	intergenic_region	MODIFIER
1	2177017	-	-	C	T	intergenic_region	MODIFIER		T	intergenic_region	MODIFIER		T	intergenic_region	MODIFIER		T	intergenic_region	MODIFIER
1	2179657	-	-	A	G	intergenic_region	MODIFIER		G	intergenic_region	MODIFIER		G	intergenic_region	MODIFIER		G	intergenic_region	MODIFIER
1	2190113	BGIOSGA002712	-	T	C				C				C				C
1	2190150	BGIOSGA002712	-	T	C	intergenic_region	MODIFIER		C	intergenic_region	MODIFIER		C	intergenic_region	MODIFIER		C	intergenic_region	MODIFIER
1	2200131	BGIOSGA002713	-	A	G	upstream_gene_variant	MODIFIER		G	upstream_gene_variant	MODIFIER		G	upstream_gene_variant	MODIFIER		G	upstream_gene_variant	MODIFIER
1	2213117	-	-	A	C	upstream_gene_variant	MODIFIER		C	upstream_gene_variant	MODIFIER		C	upstream_gene_variant	MODIFIER		C	upstream_gene_variant	MODIFIER
1	2216562	-	-	T	C	missense_variant	MODERATE		C	missense_variant	MODERATE		C	missense_variant	MODERATE		C	missense_variant	MODERATE
1	2223751	-	-	T	G	upstream_gene_variant	MODIFIER		G	upstream_gene_variant	MODIFIER		G	upstream_gene_variant	MODIFIER		G	upstream_gene_variant	MODIFIER
1	2223951	-	-	T	C				C				C				C
1	2227761	-	-	G	C				C				C				C
1	2228051	-	-	C	T				T				T				T
1	2231382	BGIOSGA002718	-	G	A	upstream_gene_variant	MODIFIER		A	upstream_gene_variant	MODIFIER		A	upstream_gene_variant	MODIFIER		A	upstream_gene_variant	MODIFIER
1	2239603	-	-	G	A	intergenic_region	MODIFIER		A	intergenic_region	MODIFIER		A	intergenic_region	MODIFIER		A	intergenic_region	MODIFIER
1	2239898	-	-	T	C				C				C				C
1	2240622	-	-	A	G	intergenic_region	MODIFIER		G	intergenic_region	MODIFIER		G	intergenic_region	MODIFIER		G	intergenic_region	MODIFIER
1	2240943	-	-	A	C				C				C				C
1	2244865	BGIOSGA002719	delta(7)-sterol-C5(6)-desaturase(LOC4325687)	C	G	upstream_gene_variant	MODIFIER		G	upstream_gene_variant	MODIFIER		G	upstream_gene_variant	MODIFIER		G	upstream_gene_variant	MODIFIER
1	2286293	-	-	T	G				G				G				G
1	2286356	-	-	G	T	upstream_gene_variant	MODIFIER		T	upstream_gene_variant	MODIFIER		T	upstream_gene_variant	MODIFIER		T	upstream_gene_variant	MODIFIER
1	2286376	-	-	C	T	upstream_gene_variant	MODIFIER		T	upstream_gene_variant	MODIFIER		T	upstream_gene_variant	MODIFIER		T	upstream_gene_variant	MODIFIER
1	2286387	-	-	A	G	upstream_gene_variant	MODIFIER		G	upstream_gene_variant	MODIFIER		G	upstream_gene_variant	MODIFIER		G	upstream_gene_variant	MODIFIER
1	2286400	-	-	A	G				G				G				G
1	2286684	-	-	T	C	upstream_gene_variant	MODIFIER		C	upstream_gene_variant	MODIFIER		C	upstream_gene_variant	MODIFIER		C	upstream_gene_variant	MODIFIER
1	2291345	-	-	T	C	upstream_gene_variant	MODIFIER		C	upstream_gene_variant	MODIFIER		C	upstream_gene_variant	MODIFIER		C	upstream_gene_variant	MODIFIER
1	2295570	-	-	A	T	5_prime_UTR_premature_start_codon_gain_variant	LOW		T	5_prime_UTR_premature_start_codon_gain_variant	LOW		T	5_prime_UTR_premature_start_codon_gain_variant	LOW		T	5_prime_UTR_premature_start_codon_gain_variant	LOW
1	2295709	-	-	T	C	5_prime_UTR_variant	MODIFIER		C	5_prime_UTR_variant	MODIFIER		C	5_prime_UTR_variant	MODIFIER		C	5_prime_UTR_variant	MODIFIER
1	2295738	-	-	C	T	5_prime_UTR_variant	MODIFIER		T	5_prime_UTR_variant	MODIFIER		T	5_prime_UTR_variant	MODIFIER		T	5_prime_UTR_variant	MODIFIER
1	2295748	-	-	A	T	5_prime_UTR_premature_start_codon_gain_variant	LOW		T	5_prime_UTR_premature_start_codon_gain_variant	LOW		T	5_prime_UTR_premature_start_codon_gain_variant	LOW		T	5_prime_UTR_premature_start_codon_gain_variant	LOW
1	2296747	-	-	T	C	missense_variant	MODERATE		C	missense_variant	MODERATE		C	missense_variant	MODERATE		C	missense_variant	MODERATE
1	2316027	BGIOSGA002441	probable serine/threonine-protein kinase At1g18390(LOC4325700)	T	C				C				C				C
1	2316115	BGIOSGA002441	probable serine/threonine-protein kinase At1g18390(LOC4325700)	G	A	intergenic_region	MODIFIER		A	intergenic_region	MODIFIER		A	intergenic_region	MODIFIER		A	intergenic_region	MODIFIER
1	2316251	BGIOSGA002441	probable serine/threonine-protein kinase At1g18390(LOC4325700)	A	G	intergenic_region	MODIFIER		G	intergenic_region	MODIFIER		G	intergenic_region	MODIFIER		G	intergenic_region	MODIFIER
1	2316474	BGIOSGA002441	probable serine/threonine-protein kinase At1g18390(LOC4325700)	A	G	intergenic_region	MODIFIER		G	intergenic_region	MODIFIER		G	intergenic_region	MODIFIER		G	intergenic_region	MODIFIER
1	2319157	-	-	A	T	intergenic_region	MODIFIER		T	intergenic_region	MODIFIER		T	intergenic_region	MODIFIER		T	intergenic_region	MODIFIER
1	2319170	-	-	G	C	intergenic_region	MODIFIER		C	intergenic_region	MODIFIER		C	intergenic_region	MODIFIER		C	intergenic_region	MODIFIER
1	2319171	-	-	C	A	intergenic_region	MODIFIER		A	intergenic_region	MODIFIER		A	intergenic_region	MODIFIER		A	intergenic_region	MODIFIER
1	2325623	-	-	T	C				C				C				C
1	2326207	-	-	G	A	intergenic_region	MODIFIER		A	intergenic_region	MODIFIER		A	intergenic_region	MODIFIER		A	intergenic_region	MODIFIER
1	2326211	-	-	C	A				A				A				A
1	2335147	BGIOSGA002437	probable serine/threonine-protein kinase At1g18390(LOC4325670)	C	T	downstream_gene_variant	MODIFIER		T	downstream_gene_variant	MODIFIER		T	downstream_gene_variant	MODIFIER		T	downstream_gene_variant	MODIFIER
1	2335258	BGIOSGA002437	probable serine/threonine-protein kinase At1g18390(LOC4325670)	C	T	downstream_gene_variant	MODIFIER		T	downstream_gene_variant	MODIFIER		T	downstream_gene_variant	MODIFIER		T	downstream_gene_variant	MODIFIER
1	2335265	BGIOSGA002437	probable serine/threonine-protein kinase At1g18390(LOC4325670)	C	T				T				T				T
1	2336985	-	-	A	C				C				C				C
1	2337006	-	-	A	C	downstream_gene_variant	MODIFIER		C	downstream_gene_variant	MODIFIER		C	downstream_gene_variant	MODIFIER		C	downstream_gene_variant	MODIFIER
1	2337151	-	-	C	A	downstream_gene_variant	MODIFIER		A	downstream_gene_variant	MODIFIER		A	downstream_gene_variant	MODIFIER		A	downstream_gene_variant	MODIFIER
1	2337975	-	-	A	C				C				C				C
1	2338081	-	-	T	G				G				G				G
1	2338104	-	-	A	G				G				G				G
1	2339044	BGIOSGA002724	-	C	G				G				G				G
1	2339062	BGIOSGA002724	-	A	G				G				G				G
1	2339314	BGIOSGA002724	-	A	G				G				G				G
1	2339471	BGIOSGA002724	-	G	A				A				A				A
1	2339486	BGIOSGA002724	-	C	T				T				T				T
1	2339657	BGIOSGA002724	-	A	G				G				G				G
1	2339755	BGIOSGA002724	-	C	T				T				T				T
1	2339803	BGIOSGA002724	-	T	C	5_prime_UTR_variant	MODIFIER		C	5_prime_UTR_variant	MODIFIER		C	5_prime_UTR_variant	MODIFIER		C	5_prime_UTR_variant	MODIFIER
1	2339837	BGIOSGA002724	-	T	C				C				C				C
1	2340115	BGIOSGA002724	-	A	G	5_prime_UTR_variant	MODIFIER		G	5_prime_UTR_variant	MODIFIER		G	5_prime_UTR_variant	MODIFIER		G	5_prime_UTR_variant	MODIFIER
1	2340135	BGIOSGA002724	-	C	T				T				T				T
1	2365694	-	-	A	G	upstream_gene_variant	MODIFIER		G	upstream_gene_variant	MODIFIER		G	upstream_gene_variant	MODIFIER		G	upstream_gene_variant	MODIFIER
1	2365697	-	-	A	G	upstream_gene_variant	MODIFIER		G	upstream_gene_variant	MODIFIER		G	upstream_gene_variant	MODIFIER		G	upstream_gene_variant	MODIFIER
1	2365743	-	-	C	T	upstream_gene_variant	MODIFIER		T	upstream_gene_variant	MODIFIER		T	upstream_gene_variant	MODIFIER		T	upstream_gene_variant	MODIFIER
1	2365977	-	-	G	A	upstream_gene_variant	MODIFIER		A	upstream_gene_variant	MODIFIER		A	upstream_gene_variant	MODIFIER		A	upstream_gene_variant	MODIFIER
1	2366003	-	-	T	G	upstream_gene_variant	MODIFIER		G	upstream_gene_variant	MODIFIER		G	upstream_gene_variant	MODIFIER		G	upstream_gene_variant	MODIFIER
1	2366014	-	-	C	T	upstream_gene_variant	MODIFIER		T	upstream_gene_variant	MODIFIER		T	upstream_gene_variant	MODIFIER		T	upstream_gene_variant	MODIFIER
1	2382983	BGIOSGA002436	-	T	G	upstream_gene_variant	MODIFIER		G	upstream_gene_variant	MODIFIER		G	upstream_gene_variant	MODIFIER		G	upstream_gene_variant	MODIFIER
1	2383279	BGIOSGA002436	-	A	G	upstream_gene_variant	MODIFIER		G	upstream_gene_variant	MODIFIER		G	upstream_gene_variant	MODIFIER		G	upstream_gene_variant	MODIFIER
1	2383345	BGIOSGA002436	-	G	A	upstream_gene_variant	MODIFIER		A	upstream_gene_variant	MODIFIER		A	upstream_gene_variant	MODIFIER		A	upstream_gene_variant	MODIFIER
1	2383347	BGIOSGA002436	-	A	G	upstream_gene_variant	MODIFIER		G	upstream_gene_variant	MODIFIER		G	upstream_gene_variant	MODIFIER		G	upstream_gene_variant	MODIFIER
1	2391573	BGIOSGA002435	-	C	T	missense_variant	MODERATE		T	missense_variant	MODERATE		T	missense_variant	MODERATE		T	missense_variant	MODERATE
1	2391582	BGIOSGA002435	-	G	T	synonymous_variant	LOW		T	synonymous_variant	LOW		T	synonymous_variant	LOW		T	synonymous_variant	LOW
1	2391584	BGIOSGA002435	-	T	C	synonymous_variant	LOW		C	synonymous_variant	LOW		C	synonymous_variant	LOW		C	synonymous_variant	LOW
1	2391608	BGIOSGA002435	-	T	A	missense_variant	MODERATE		A	missense_variant	MODERATE		A	missense_variant	MODERATE		A	missense_variant	MODERATE
1	2391614	BGIOSGA002435	-	T	A	missense_variant	MODERATE		A	missense_variant	MODERATE		A	missense_variant	MODERATE		A	missense_variant	MODERATE
1	2392102	-	-	G	A	synonymous_variant	LOW		A	synonymous_variant	LOW		A	synonymous_variant	LOW		A	synonymous_variant	LOW
1	2399546	-	-	T	G				G				G				G
1	2402684	BGIOSGA002731	-	C	T				T				T				T
1	2402959	BGIOSGA002731	-	T	C	upstream_gene_variant	MODIFIER		C	upstream_gene_variant	MODIFIER		C	upstream_gene_variant	MODIFIER		C	upstream_gene_variant	MODIFIER
1	2403180	BGIOSGA002731	-	T	C				C				C				C
1	2409844	-	-	C	A	upstream_gene_variant	MODIFIER		A	upstream_gene_variant	MODIFIER		A	upstream_gene_variant	MODIFIER		A	upstream_gene_variant	MODIFIER
1	2410425	-	-	C	T	upstream_gene_variant	MODIFIER		T	upstream_gene_variant	MODIFIER		T	upstream_gene_variant	MODIFIER		T	upstream_gene_variant	MODIFIER
1	2410571	-	-	C	T	upstream_gene_variant	MODIFIER		T	upstream_gene_variant	MODIFIER		T	upstream_gene_variant	MODIFIER		T	upstream_gene_variant	MODIFIER
1	2433797	BGIOSGA002433	-	A	G				G				G				G
1	2447805	-	-	G	T				T				T				T
1	2449833	-	-	C	A				A				A				A
1	2450191	-	-	C	T				T				T				T
1	2450266	-	-	C	G				G				G				G
1	2450286	-	-	A	C	upstream_gene_variant	MODIFIER		C	upstream_gene_variant	MODIFIER		C	upstream_gene_variant	MODIFIER		C	upstream_gene_variant	MODIFIER
1	2452180	-	-	T	C				C				C				C
1	2452483	-	-	T	C				C				C				C
1	2462576	BGIOSGA002737	putative lipid phosphate phosphatase 3, chloroplastic(LOC4325474)	A	C				C				C				C
1	2466133	BGIOSGA002737	putative lipid phosphate phosphatase 3, chloroplastic(LOC4325474)	G	C				C				C				C
1	2466764	BGIOSGA002737	putative lipid phosphate phosphatase 3, chloroplastic(LOC4325474)	T	G	intergenic_region	MODIFIER		G	intergenic_region	MODIFIER		G	intergenic_region	MODIFIER		G	intergenic_region	MODIFIER
1	2466798	BGIOSGA002737	putative lipid phosphate phosphatase 3, chloroplastic(LOC4325474)	C	G				G				G				G
1	2474424	-	-	A	G				G				G				G
1	2474658	-	-	A	C	intergenic_region	MODIFIER		C	intergenic_region	MODIFIER		C	intergenic_region	MODIFIER		C	intergenic_region	MODIFIER
1	2495472	-	-	T	C	upstream_gene_variant	MODIFIER		C	upstream_gene_variant	MODIFIER		C	upstream_gene_variant	MODIFIER		C	upstream_gene_variant	MODIFIER
1	2495494	-	-	G	C	upstream_gene_variant	MODIFIER		C	upstream_gene_variant	MODIFIER		C	upstream_gene_variant	MODIFIER		C	upstream_gene_variant	MODIFIER
1	2495563	-	-	G	C	upstream_gene_variant	MODIFIER		C	upstream_gene_variant	MODIFIER		C	upstream_gene_variant	MODIFIER		C	upstream_gene_variant	MODIFIER
1	2496016	-	-	A	C	upstream_gene_variant	MODIFIER		C	upstream_gene_variant	MODIFIER		C	upstream_gene_variant	MODIFIER		C	upstream_gene_variant	MODIFIER
1	2496671	-	-	T	C	upstream_gene_variant	MODIFIER		C	upstream_gene_variant	MODIFIER		C	upstream_gene_variant	MODIFIER		C	upstream_gene_variant	MODIFIER
1	2496877	-	-	T	A	upstream_gene_variant	MODIFIER		A	upstream_gene_variant	MODIFIER		A	upstream_gene_variant	MODIFIER		A	upstream_gene_variant	MODIFIER
1	2499411	BGIOSGA002739	-	G	C	upstream_gene_variant	MODIFIER		C	upstream_gene_variant	MODIFIER		C	upstream_gene_variant	MODIFIER		C	upstream_gene_variant	MODIFIER
1	2499442	BGIOSGA002739	-	T	C				C				C				C
1	2499538	BGIOSGA002739	-	G	C				C				C				C
1	2499579	BGIOSGA002739	-	C	A				A	SNV;dbSNP_129;ANN			A	SNV;dbSNP_129;ANN			A
1	2499601	BGIOSGA002739	-	G	A				A	SNV;dbSNP_129;ANN			A	SNV;dbSNP_129;ANN			A
1	2499602	BGIOSGA002739	-	A	G				G	SNV;dbSNP_129;ANN			G	SNV;dbSNP_129;ANN			G
1	2499605	BGIOSGA002739	-	C	A				A	SNV;dbSNP_129;ANN			A	SNV;dbSNP_129;ANN			A
1	2499626	BGIOSGA002739	-	T	C				C				C				C
1	2499628	BGIOSGA002739	-	A	G				G	SNV;dbSNP_129;ANN			G	SNV;dbSNP_129;ANN			G
1	2499633	BGIOSGA002739	-	C	A				A				A				A
1	2499644	BGIOSGA002739	-	A	G				G				G				G
1	2499672	BGIOSGA002739	-	G	A				A				A				A
1	2499697	BGIOSGA002739	-	T	A				A				A				A
1	2499732	BGIOSGA002739	-	T	C				C				C				C
1	2499764	BGIOSGA002739	-	C	G				G				G				G
1	2499786	BGIOSGA002739	-	G	A	upstream_gene_variant	MODIFIER		A	upstream_gene_variant	MODIFIER		A	upstream_gene_variant	MODIFIER		A	upstream_gene_variant	MODIFIER
1	2499811	BGIOSGA002739	-	T	A	upstream_gene_variant	MODIFIER		A	upstream_gene_variant	MODIFIER		A	upstream_gene_variant	MODIFIER		A	upstream_gene_variant	MODIFIER
1	2499818	BGIOSGA002739	-	A	G				G				G				G
1	2499819	BGIOSGA002739	-	C	G				G				G				G
1	2499860	BGIOSGA002739	-	C	A				A				A				A
1	2499888	BGIOSGA002739	-	G	A				A				A				A
1	2499908	BGIOSGA002739	-	T	G				G				G				G
1	2499998	BGIOSGA002739	-	T	A	upstream_gene_variant	MODIFIER		A	upstream_gene_variant	MODIFIER		A	upstream_gene_variant	MODIFIER		A	upstream_gene_variant	MODIFIER
1	2511513	-	-	T	C	intergenic_region	MODIFIER		C	intergenic_region	MODIFIER		C	intergenic_region	MODIFIER		C	intergenic_region	MODIFIER
1	2511517	-	-	A	G	intergenic_region	MODIFIER		G	intergenic_region	MODIFIER		G	intergenic_region	MODIFIER		G	intergenic_region	MODIFIER
1	2511522	-	-	A	G	intergenic_region	MODIFIER		G	intergenic_region	MODIFIER		G	intergenic_region	MODIFIER		G	intergenic_region	MODIFIER
1	2511639	-	-	T	A	intergenic_region	MODIFIER		A	intergenic_region	MODIFIER		A	intergenic_region	MODIFIER		A	intergenic_region	MODIFIER
1	2511640	-	-	T	G	intergenic_region	MODIFIER		G	intergenic_region	MODIFIER		G	intergenic_region	MODIFIER		G	intergenic_region	MODIFIER
1	2511767	-	-	T	C				C				C				C
1	2511790	-	-	G	A	intergenic_region	MODIFIER		A	intergenic_region	MODIFIER		A	intergenic_region	MODIFIER		A	intergenic_region	MODIFIER
1	2511814	-	-	T	C				C				C				C
1	2518442	-	-	A	G	intergenic_region	MODIFIER		G	intergenic_region	MODIFIER		G	intergenic_region	MODIFIER		G	intergenic_region	MODIFIER
1	2526384	-	-	A	G				G				G				G
1	2526385	-	-	A	G				G				G				G
1	2544911	BGIOSGA002745	-	C	A				A				A				A
1	2558775	-	-	C	G				G				G				G
1	2559095	-	-	G	A				A				A				A
1	2559148	-	-	A	G				G				G				G
1	2559526	-	-	C	T				T				T				T
1	2559529	-	-	G	T				T				T				T
1	2559586	-	-	C	A	upstream_gene_variant	MODIFIER		A	upstream_gene_variant	MODIFIER		A	upstream_gene_variant	MODIFIER		A	upstream_gene_variant	MODIFIER
1	2559636	-	-	G	A				A				A				A
1	2559640	-	-	C	T				T				T				T
1	2559682	-	-	T	G				G				G				G
1	2559692	-	-	C	T				T				T				T
1	2559698	-	-	A	G				G				G				G
1	2559715	-	-	C	T	upstream_gene_variant	MODIFIER		T	upstream_gene_variant	MODIFIER		T	upstream_gene_variant	MODIFIER		T	upstream_gene_variant	MODIFIER
1	2559738	-	-	G	A	upstream_gene_variant	MODIFIER		A	upstream_gene_variant	MODIFIER		A	upstream_gene_variant	MODIFIER		A	upstream_gene_variant	MODIFIER
1	2559741	-	-	C	T				T				T				T
1	2564018	-	-	A	G				G				G				G
1	2564109	-	-	T	C				C				C				C
1	2564148	-	-	A	G				G				G				G
1	2564724	-	-	C	T				T				T				T
1	2564800	-	-	C	T				T				T				T
1	2565026	-	-	A	C				C				C				C
1	2567866	-	-	T	A				A				A				A
1	2573945	-	-	A	G				G				G				G
1	2574121	-	-	C	A				A				A				A
1	2574435	-	-	T	C				C				C				C
1	2574467	-	-	A	G				G				G				G
1	2579944	-	-	A	T				T				T				T
1	2580752	-	-	A	G				G				G				G
1	2591085	-	-	G	T	upstream_gene_variant	MODIFIER		T	upstream_gene_variant	MODIFIER		T	upstream_gene_variant	MODIFIER		T	upstream_gene_variant	MODIFIER
1	2591521	-	-	C	A	upstream_gene_variant	MODIFIER		A	upstream_gene_variant	MODIFIER		A	upstream_gene_variant	MODIFIER		A	upstream_gene_variant	MODIFIER
1	2592279	-	-	C	T	upstream_gene_variant	MODIFIER		T	upstream_gene_variant	MODIFIER		T	upstream_gene_variant	MODIFIER		T	upstream_gene_variant	MODIFIER
1	2596820	-	-	T	G	upstream_gene_variant	MODIFIER		G	upstream_gene_variant	MODIFIER		G	upstream_gene_variant	MODIFIER		G	upstream_gene_variant	MODIFIER
1	2596826	-	-	G	C	upstream_gene_variant	MODIFIER		C	upstream_gene_variant	MODIFIER		C	upstream_gene_variant	MODIFIER		C	upstream_gene_variant	MODIFIER
1	2597051	-	-	C	T	upstream_gene_variant	MODIFIER		T	upstream_gene_variant	MODIFIER		T	upstream_gene_variant	MODIFIER		T	upstream_gene_variant	MODIFIER
1	2597572	-	-	T	C	upstream_gene_variant	MODIFIER		C	upstream_gene_variant	MODIFIER		C	upstream_gene_variant	MODIFIER		C	upstream_gene_variant	MODIFIER
1	2597603	-	-	A	G	upstream_gene_variant	MODIFIER		G	upstream_gene_variant	MODIFIER		G	upstream_gene_variant	MODIFIER		G	upstream_gene_variant	MODIFIER
1	2597626	-	-	T	C				C				C				C
1	2597654	-	-	C	T	upstream_gene_variant	MODIFIER		T	upstream_gene_variant	MODIFIER		T	upstream_gene_variant	MODIFIER		T	upstream_gene_variant	MODIFIER
1	2597790	-	-	G	A	upstream_gene_variant	MODIFIER		A	upstream_gene_variant	MODIFIER		A	upstream_gene_variant	MODIFIER		A	upstream_gene_variant	MODIFIER
1	2598076	-	-	T	C	upstream_gene_variant	MODIFIER		C	upstream_gene_variant	MODIFIER		C	upstream_gene_variant	MODIFIER		C	upstream_gene_variant	MODIFIER
1	2598153	-	-	A	G				G				G				G
1	2598268	-	-	C	G	upstream_gene_variant	MODIFIER		G	upstream_gene_variant	MODIFIER		G	upstream_gene_variant	MODIFIER		G	upstream_gene_variant	MODIFIER
1	2598291	-	-	G	A	upstream_gene_variant	MODIFIER		A	upstream_gene_variant	MODIFIER		A	upstream_gene_variant	MODIFIER		A	upstream_gene_variant	MODIFIER
1	2598300	-	-	A	T	upstream_gene_variant	MODIFIER		T	upstream_gene_variant	MODIFIER		T	upstream_gene_variant	MODIFIER		T	upstream_gene_variant	MODIFIER
1	2605055	-	-	G	C	upstream_gene_variant	MODIFIER		C	upstream_gene_variant	MODIFIER		C	upstream_gene_variant	MODIFIER		C	upstream_gene_variant	MODIFIER
1	2605291	-	-	A	G	upstream_gene_variant	MODIFIER		G	upstream_gene_variant	MODIFIER		G	upstream_gene_variant	MODIFIER		G	upstream_gene_variant	MODIFIER
1	2605496	-	-	C	T	upstream_gene_variant	MODIFIER		T	upstream_gene_variant	MODIFIER		T	upstream_gene_variant	MODIFIER		T	upstream_gene_variant	MODIFIER
1	2630919	-	-	A	T	upstream_gene_variant	MODIFIER		T	upstream_gene_variant	MODIFIER		T	upstream_gene_variant	MODIFIER		T	upstream_gene_variant	MODIFIER
1	2638790	-	-	C	T	downstream_gene_variant	MODIFIER		T	downstream_gene_variant	MODIFIER		T	downstream_gene_variant	MODIFIER		T	downstream_gene_variant	MODIFIER
1	2638798	-	-	C	A	downstream_gene_variant	MODIFIER		A	downstream_gene_variant	MODIFIER		A	downstream_gene_variant	MODIFIER		A	downstream_gene_variant	MODIFIER
1	2638808	-	-	C	T	downstream_gene_variant	MODIFIER		T	downstream_gene_variant	MODIFIER		T	downstream_gene_variant	MODIFIER		T	downstream_gene_variant	MODIFIER
1	2638810	-	-	C	T	downstream_gene_variant	MODIFIER		T	downstream_gene_variant	MODIFIER		T	downstream_gene_variant	MODIFIER		T	downstream_gene_variant	MODIFIER
1	2638816	-	-	A	G	downstream_gene_variant	MODIFIER		G	downstream_gene_variant	MODIFIER		G	downstream_gene_variant	MODIFIER		G	downstream_gene_variant	MODIFIER
1	2638843	-	-	T	C	downstream_gene_variant	MODIFIER		C	downstream_gene_variant	MODIFIER		C	downstream_gene_variant	MODIFIER		C	downstream_gene_variant	MODIFIER
1	2638878	-	-	A	G	downstream_gene_variant	MODIFIER		G	downstream_gene_variant	MODIFIER		G	downstream_gene_variant	MODIFIER		G	downstream_gene_variant	MODIFIER
1	2638889	-	-	C	T	downstream_gene_variant	MODIFIER		T	downstream_gene_variant	MODIFIER		T	downstream_gene_variant	MODIFIER		T	downstream_gene_variant	MODIFIER
1	2638902	-	-	G	A	downstream_gene_variant	MODIFIER		A	downstream_gene_variant	MODIFIER		A	downstream_gene_variant	MODIFIER		A	downstream_gene_variant	MODIFIER
1	2638924	-	-	T	C	downstream_gene_variant	MODIFIER		C	downstream_gene_variant	MODIFIER		C	downstream_gene_variant	MODIFIER		C	downstream_gene_variant	MODIFIER
1	2638931	-	-	G	A	downstream_gene_variant	MODIFIER		A	downstream_gene_variant	MODIFIER		A	downstream_gene_variant	MODIFIER		A	downstream_gene_variant	MODIFIER
1	2638983	-	-	A	G	downstream_gene_variant	MODIFIER		G	downstream_gene_variant	MODIFIER		G	downstream_gene_variant	MODIFIER		G	downstream_gene_variant	MODIFIER
1	2638998	-	-	G	A	downstream_gene_variant	MODIFIER		A	downstream_gene_variant	MODIFIER		A	downstream_gene_variant	MODIFIER		A	downstream_gene_variant	MODIFIER
1	2639119	-	-	G	A	downstream_gene_variant	MODIFIER		A	downstream_gene_variant	MODIFIER		A	downstream_gene_variant	MODIFIER		A	downstream_gene_variant	MODIFIER
1	2639152	-	-	A	G	downstream_gene_variant	MODIFIER		G	downstream_gene_variant	MODIFIER		G	downstream_gene_variant	MODIFIER		G	downstream_gene_variant	MODIFIER
1	2639172	-	-	C	T	downstream_gene_variant	MODIFIER		T	downstream_gene_variant	MODIFIER		T	downstream_gene_variant	MODIFIER		T	downstream_gene_variant	MODIFIER
1	2654261	BGIOSGA002424	protein DAMAGED DNA-BINDING 2(LOC4325482)	C	T				T				T				T
1	2657020	-	-	A	G	downstream_gene_variant	MODIFIER		G	downstream_gene_variant	MODIFIER		G	downstream_gene_variant	MODIFIER		G	downstream_gene_variant	MODIFIER
1	2657732	-	-	C	T	downstream_gene_variant	MODIFIER		T	downstream_gene_variant	MODIFIER		T	downstream_gene_variant	MODIFIER		T	downstream_gene_variant	MODIFIER
1	2661104	-	-	T	C	downstream_gene_variant	MODIFIER		C	downstream_gene_variant	MODIFIER		C	downstream_gene_variant	MODIFIER		C	downstream_gene_variant	MODIFIER
1	2666764	BGIOSGA002754	mucin-5AC(LOC4325484)	T	C	3_prime_UTR_variant	MODIFIER		C	3_prime_UTR_variant	MODIFIER		C	3_prime_UTR_variant	MODIFIER		C	3_prime_UTR_variant	MODIFIER
1	2667515	BGIOSGA002754	mucin-5AC(LOC4325484)	A	C				C				C				C
1	2676900	BGIOSGA002755	EKC/KEOPS complex subunit TPRKB(LOC4325487)	T	G				G				G				G
1	2677290	BGIOSGA002755	EKC/KEOPS complex subunit TPRKB(LOC4325487)	G	T	upstream_gene_variant	MODIFIER		T	upstream_gene_variant	MODIFIER		T	upstream_gene_variant	MODIFIER		T	upstream_gene_variant	MODIFIER
1	2690817	-	-	G	C	5_prime_UTR_premature_start_codon_gain_variant	LOW		C	5_prime_UTR_premature_start_codon_gain_variant	LOW		C	5_prime_UTR_premature_start_codon_gain_variant	LOW		C	5_prime_UTR_premature_start_codon_gain_variant	LOW
1	2691723	-	-	T	G	missense_variant	MODERATE		G	missense_variant	MODERATE		G	missense_variant	MODERATE		G	missense_variant	MODERATE
1	2691751	-	-	G	T	missense_variant	MODERATE		T	missense_variant	MODERATE		T	missense_variant	MODERATE		T	missense_variant	MODERATE
1	2691769	-	-	A	T	synonymous_variant	LOW		T	synonymous_variant	LOW		T	synonymous_variant	LOW		T	synonymous_variant	LOW
1	2691798	-	-	T	A	missense_variant	MODERATE		A	missense_variant	MODERATE		A	missense_variant	MODERATE		A	missense_variant	MODERATE
1	2695710	-	-	A	G	upstream_gene_variant	MODIFIER		G	upstream_gene_variant	MODIFIER		G	upstream_gene_variant	MODIFIER		G	upstream_gene_variant	MODIFIER
1	2720464	-	-	A	G				G				G				G
1	2733285	-	-	C	A	intron_variant	MODIFIER		A	intron_variant	MODIFIER		A	intron_variant	MODIFIER		A	intron_variant	MODIFIER
1	2733309	-	-	A	G	intron_variant	MODIFIER		G	intron_variant	MODIFIER		G	intron_variant	MODIFIER		G	intron_variant	MODIFIER
1	2733450	-	-	G	A	intron_variant	MODIFIER		A	intron_variant	MODIFIER		A	intron_variant	MODIFIER		A	intron_variant	MODIFIER
1	2733498	-	-	C	T	intron_variant	MODIFIER		T	intron_variant	MODIFIER		T	intron_variant	MODIFIER		T	intron_variant	MODIFIER
1	2733518	-	-	T	G	intron_variant	MODIFIER		G	intron_variant	MODIFIER		G	intron_variant	MODIFIER		G	intron_variant	MODIFIER
1	2733900	-	-	A	G	intron_variant	MODIFIER		G	intron_variant	MODIFIER		G	intron_variant	MODIFIER		G	intron_variant	MODIFIER
1	2734242	-	-	A	G	intron_variant	MODIFIER		G	intron_variant	MODIFIER		G	intron_variant	MODIFIER		G	intron_variant	MODIFIER
1	2734378	-	-	T	G	intron_variant	MODIFIER		G	intron_variant	MODIFIER		G	intron_variant	MODIFIER		G	intron_variant	MODIFIER
1	2735055	-	-	A	C	intron_variant	MODIFIER		C	intron_variant	MODIFIER		C	intron_variant	MODIFIER		C	intron_variant	MODIFIER
1	2735902	-	-	T	C	3_prime_UTR_variant	MODIFIER		C	3_prime_UTR_variant	MODIFIER		C	3_prime_UTR_variant	MODIFIER		C	3_prime_UTR_variant	MODIFIER
1	2736838	-	-	T	C	5_prime_UTR_variant	MODIFIER		C	5_prime_UTR_variant	MODIFIER		C	5_prime_UTR_variant	MODIFIER		C	5_prime_UTR_variant	MODIFIER
1	2737305	-	-	G	A	upstream_gene_variant	MODIFIER		A	upstream_gene_variant	MODIFIER		A	upstream_gene_variant	MODIFIER		A	upstream_gene_variant	MODIFIER
1	2737320	-	-	T	C	upstream_gene_variant	MODIFIER		C	upstream_gene_variant	MODIFIER		C	upstream_gene_variant	MODIFIER		C	upstream_gene_variant	MODIFIER
1	2752113	-	-	T	C				C				C				C
1	2752631	-	-	T	A	upstream_gene_variant	MODIFIER		A	upstream_gene_variant	MODIFIER		A	upstream_gene_variant	MODIFIER		A	upstream_gene_variant	MODIFIER
1	2752876	-	-	A	G				G				G				G
1	2757735	-	-	T	C	downstream_gene_variant	MODIFIER		C	downstream_gene_variant	MODIFIER		C	downstream_gene_variant	MODIFIER		C	downstream_gene_variant	MODIFIER
1	2757806	-	-	G	A	downstream_gene_variant	MODIFIER		A	downstream_gene_variant	MODIFIER		A	downstream_gene_variant	MODIFIER		A	downstream_gene_variant	MODIFIER
1	2760681	-	-	G	C	intron_variant	MODIFIER		C	intron_variant	MODIFIER		C	intron_variant	MODIFIER		C	intron_variant	MODIFIER
1	2760904	-	-	T	A	upstream_gene_variant	MODIFIER		A	upstream_gene_variant	MODIFIER		A	upstream_gene_variant	MODIFIER		A	upstream_gene_variant	MODIFIER
1	2760906	-	-	A	C	upstream_gene_variant	MODIFIER		C	upstream_gene_variant	MODIFIER		C	upstream_gene_variant	MODIFIER		C	upstream_gene_variant	MODIFIER
1	2761166	-	-	G	A	upstream_gene_variant	MODIFIER		A	upstream_gene_variant	MODIFIER		A	upstream_gene_variant	MODIFIER		A	upstream_gene_variant	MODIFIER
1	2767613	-	-	A	G				G				G				G
1	2773232	-	-	T	C	synonymous_variant	LOW		C	synonymous_variant	LOW		C	synonymous_variant	LOW		C	synonymous_variant	LOW
1	2774647	BGIOSGA002419	mitochondrial substrate carrier family protein B(LOC4325457)	A	G	upstream_gene_variant	MODIFIER		G	upstream_gene_variant	MODIFIER		G	upstream_gene_variant	MODIFIER		G	upstream_gene_variant	MODIFIER
1	2775441	BGIOSGA002419	mitochondrial substrate carrier family protein B(LOC4325457)	A	G	upstream_gene_variant	MODIFIER		G	upstream_gene_variant	MODIFIER		G	upstream_gene_variant	MODIFIER		G	upstream_gene_variant	MODIFIER
1	2776972	BGIOSGA002419	mitochondrial substrate carrier family protein B(LOC4325457)	T	A	upstream_gene_variant	MODIFIER		A	upstream_gene_variant	MODIFIER		A	upstream_gene_variant	MODIFIER		A	upstream_gene_variant	MODIFIER
1	2776978	BGIOSGA002419	mitochondrial substrate carrier family protein B(LOC4325457)	G	A	5_prime_UTR_variant	MODIFIER		A	5_prime_UTR_variant	MODIFIER		A	5_prime_UTR_variant	MODIFIER		A	5_prime_UTR_variant	MODIFIER
1	2779089	-	-	T	G				G				G				G
1	2781294	BGIOSGA002760	-	A	G	missense_variant	MODERATE		G	missense_variant	MODERATE		G	missense_variant	MODERATE		G	missense_variant	MODERATE
1	2781332	BGIOSGA002760	-	T	C	3_prime_UTR_variant	MODIFIER		C	3_prime_UTR_variant	MODIFIER		C	3_prime_UTR_variant	MODIFIER		C	3_prime_UTR_variant	MODIFIER
1	2781338	BGIOSGA002760	-	G	A				A				A				A
1	2781352	BGIOSGA002760	-	T	C				C				C				C
1	2781674	-	-	C	T	3_prime_UTR_variant	MODIFIER		T	3_prime_UTR_variant	MODIFIER		T	3_prime_UTR_variant	MODIFIER		T	3_prime_UTR_variant	MODIFIER
1	2782869	BGIOSGA002418	-	T	A	upstream_gene_variant	MODIFIER		A	upstream_gene_variant	MODIFIER		A	upstream_gene_variant	MODIFIER		A	upstream_gene_variant	MODIFIER
1	2785414	-	-	A	G				G				G				G
1	2785553	-	-	A	G				G				G				G
1	2786977	BGIOSGA002417	-	G	C	upstream_gene_variant	MODIFIER		C	upstream_gene_variant	MODIFIER		C	upstream_gene_variant	MODIFIER		C	upstream_gene_variant	MODIFIER
1	2787297	BGIOSGA002417	-	T	C				C				C				C
1	2787415	BGIOSGA002417	-	C	T	upstream_gene_variant	MODIFIER		T	upstream_gene_variant	MODIFIER		T	upstream_gene_variant	MODIFIER		T	upstream_gene_variant	MODIFIER
1	2787424	BGIOSGA002417	-	T	A	upstream_gene_variant	MODIFIER		A	upstream_gene_variant	MODIFIER		A	upstream_gene_variant	MODIFIER		A	upstream_gene_variant	MODIFIER
1	2824407	-	-	G	T				T				T				T
1	2824409	-	-	T	A				A				A				A
1	2827284	BGIOSGA002412	-	C	A	missense_variant	MODERATE		A	missense_variant	MODERATE		A	missense_variant	MODERATE		A	missense_variant	MODERATE
1	2829726	BGIOSGA002411	thylakoid lumenal 15 kDa protein 1, chloroplastic(LOC4325465)	A	G				G				G				G
1	2830115	BGIOSGA002411	thylakoid lumenal 15 kDa protein 1, chloroplastic(LOC4325465)	A	G				G				G				G
1	2833105	BGIOSGA002761	glucose-induced degradation protein 4 homolog(LOC4325466)	T	C	upstream_gene_variant	MODIFIER		C	upstream_gene_variant	MODIFIER		C	upstream_gene_variant	MODIFIER		C	upstream_gene_variant	MODIFIER
1	2833146	BGIOSGA002761	glucose-induced degradation protein 4 homolog(LOC4325466)	A	T	upstream_gene_variant	MODIFIER		T	upstream_gene_variant	MODIFIER		T	upstream_gene_variant	MODIFIER		T	upstream_gene_variant	MODIFIER
1	2833299	BGIOSGA002761	glucose-induced degradation protein 4 homolog(LOC4325466)	C	T				T				T				T
1	2833657	BGIOSGA002761	glucose-induced degradation protein 4 homolog(LOC4325466)	T	A				A				A				A
1	2833678	BGIOSGA002761	glucose-induced degradation protein 4 homolog(LOC4325466)	C	T	upstream_gene_variant	MODIFIER		T	upstream_gene_variant	MODIFIER		T	upstream_gene_variant	MODIFIER		T	upstream_gene_variant	MODIFIER
1	2833685	BGIOSGA002761	glucose-induced degradation protein 4 homolog(LOC4325466)	C	T	upstream_gene_variant	MODIFIER		T	upstream_gene_variant	MODIFIER		T	upstream_gene_variant	MODIFIER		T	upstream_gene_variant	MODIFIER
1	2834012	BGIOSGA002761	glucose-induced degradation protein 4 homolog(LOC4325466)	C	T				T				T				T
1	2834466	-	-	T	A	upstream_gene_variant	MODIFIER		A	upstream_gene_variant	MODIFIER		A	upstream_gene_variant	MODIFIER		A	upstream_gene_variant	MODIFIER
1	2842104	BGIOSGA002410	-	G	A	synonymous_variant	LOW		A	synonymous_variant	LOW		A	synonymous_variant	LOW		A	synonymous_variant	LOW
1	2862967	BGIOSGA002764	uncharacterized LOC9272534(LOC9272534)	C	T	3_prime_UTR_variant	MODIFIER		T	3_prime_UTR_variant	MODIFIER		T	3_prime_UTR_variant	MODIFIER		T	3_prime_UTR_variant	MODIFIER
1	2863064	BGIOSGA002764	uncharacterized LOC9272534(LOC9272534)	A	G	3_prime_UTR_variant	MODIFIER		G	3_prime_UTR_variant	MODIFIER		G	3_prime_UTR_variant	MODIFIER		G	3_prime_UTR_variant	MODIFIER
1	2863220	BGIOSGA002764	uncharacterized LOC9272534(LOC9272534)	G	A	3_prime_UTR_variant	MODIFIER		A	3_prime_UTR_variant	MODIFIER		A	3_prime_UTR_variant	MODIFIER		A	3_prime_UTR_variant	MODIFIER
1	2863390	BGIOSGA002764	uncharacterized LOC9272534(LOC9272534)	C	A	splice_region_variant&synonymous_variant	LOW		A	splice_region_variant&synonymous_variant	LOW		A	splice_region_variant&synonymous_variant	LOW		A	splice_region_variant&synonymous_variant	LOW
1	2863439	BGIOSGA002764	uncharacterized LOC9272534(LOC9272534)	G	A	3_prime_UTR_variant	MODIFIER		A	3_prime_UTR_variant	MODIFIER		A	3_prime_UTR_variant	MODIFIER		A	3_prime_UTR_variant	MODIFIER
1	2863453	BGIOSGA002764	uncharacterized LOC9272534(LOC9272534)	A	G	3_prime_UTR_variant	MODIFIER		G	3_prime_UTR_variant	MODIFIER		G	3_prime_UTR_variant	MODIFIER		G	3_prime_UTR_variant	MODIFIER
1	2863460	BGIOSGA002764	uncharacterized LOC9272534(LOC9272534)	C	G	3_prime_UTR_variant	MODIFIER		G	3_prime_UTR_variant	MODIFIER		G	3_prime_UTR_variant	MODIFIER		G	3_prime_UTR_variant	MODIFIER
1	2864030	-	-	T	A	3_prime_UTR_variant	MODIFIER		A	3_prime_UTR_variant	MODIFIER		A	3_prime_UTR_variant	MODIFIER		A	3_prime_UTR_variant	MODIFIER
1	2864042	-	-	A	G	3_prime_UTR_variant	MODIFIER		G	3_prime_UTR_variant	MODIFIER		G	3_prime_UTR_variant	MODIFIER		G	3_prime_UTR_variant	MODIFIER
1	2864054	-	-	C	A	3_prime_UTR_variant	MODIFIER		A	3_prime_UTR_variant	MODIFIER		A	3_prime_UTR_variant	MODIFIER		A	3_prime_UTR_variant	MODIFIER
1	2864056	-	-	T	A	3_prime_UTR_variant	MODIFIER		A	3_prime_UTR_variant	MODIFIER		A	3_prime_UTR_variant	MODIFIER		A	3_prime_UTR_variant	MODIFIER
1	2864070	-	-	A	T	3_prime_UTR_variant	MODIFIER		T	3_prime_UTR_variant	MODIFIER		T	3_prime_UTR_variant	MODIFIER		T	3_prime_UTR_variant	MODIFIER
1	2864071	-	-	A	C	3_prime_UTR_variant	MODIFIER		C	3_prime_UTR_variant	MODIFIER		C	3_prime_UTR_variant	MODIFIER		C	3_prime_UTR_variant	MODIFIER
1	2864075	-	-	T	C	3_prime_UTR_variant	MODIFIER		C	3_prime_UTR_variant	MODIFIER		C	3_prime_UTR_variant	MODIFIER		C	3_prime_UTR_variant	MODIFIER
1	2864097	-	-	T	G	3_prime_UTR_variant	MODIFIER		G	3_prime_UTR_variant	MODIFIER		G	3_prime_UTR_variant	MODIFIER		G	3_prime_UTR_variant	MODIFIER
1	2864109	-	-	T	A	3_prime_UTR_variant	MODIFIER		A	3_prime_UTR_variant	MODIFIER		A	3_prime_UTR_variant	MODIFIER		A	3_prime_UTR_variant	MODIFIER
1	2864111	-	-	A	C	3_prime_UTR_variant	MODIFIER		C	3_prime_UTR_variant	MODIFIER		C	3_prime_UTR_variant	MODIFIER		C	3_prime_UTR_variant	MODIFIER
1	2864119	-	-	A	G	3_prime_UTR_variant	MODIFIER		G	3_prime_UTR_variant	MODIFIER		G	3_prime_UTR_variant	MODIFIER		G	3_prime_UTR_variant	MODIFIER
1	2864186	-	-	A	G	3_prime_UTR_variant	MODIFIER		G	3_prime_UTR_variant	MODIFIER		G	3_prime_UTR_variant	MODIFIER		G	3_prime_UTR_variant	MODIFIER
1	2864380	-	-	G	T	3_prime_UTR_variant	MODIFIER		T	3_prime_UTR_variant	MODIFIER		T	3_prime_UTR_variant	MODIFIER		T	3_prime_UTR_variant	MODIFIER
1	2864383	-	-	T	A	3_prime_UTR_variant	MODIFIER		A	3_prime_UTR_variant	MODIFIER		A	3_prime_UTR_variant	MODIFIER		A	3_prime_UTR_variant	MODIFIER
1	2864384	-	-	A	T	3_prime_UTR_variant	MODIFIER		T	3_prime_UTR_variant	MODIFIER		T	3_prime_UTR_variant	MODIFIER		T	3_prime_UTR_variant	MODIFIER
1	2864386	-	-	A	G	3_prime_UTR_variant	MODIFIER		G	3_prime_UTR_variant	MODIFIER		G	3_prime_UTR_variant	MODIFIER		G	3_prime_UTR_variant	MODIFIER
1	2864404	-	-	T	G	3_prime_UTR_variant	MODIFIER		G	3_prime_UTR_variant	MODIFIER		G	3_prime_UTR_variant	MODIFIER		G	3_prime_UTR_variant	MODIFIER
1	2864411	-	-	C	T	3_prime_UTR_variant	MODIFIER		T	3_prime_UTR_variant	MODIFIER		T	3_prime_UTR_variant	MODIFIER		T	3_prime_UTR_variant	MODIFIER
1	2864421	-	-	T	C	3_prime_UTR_variant	MODIFIER		C	3_prime_UTR_variant	MODIFIER		C	3_prime_UTR_variant	MODIFIER		C	3_prime_UTR_variant	MODIFIER
1	2864423	-	-	C	G	3_prime_UTR_variant	MODIFIER		G	3_prime_UTR_variant	MODIFIER		G	3_prime_UTR_variant	MODIFIER		G	3_prime_UTR_variant	MODIFIER
1	2864433	-	-	G	T	3_prime_UTR_variant	MODIFIER		T	3_prime_UTR_variant	MODIFIER		T	3_prime_UTR_variant	MODIFIER		T	3_prime_UTR_variant	MODIFIER
1	2864446	-	-	T	C	3_prime_UTR_variant	MODIFIER		C	3_prime_UTR_variant	MODIFIER		C	3_prime_UTR_variant	MODIFIER		C	3_prime_UTR_variant	MODIFIER
1	2864447	-	-	G	A	3_prime_UTR_variant	MODIFIER		A	3_prime_UTR_variant	MODIFIER		A	3_prime_UTR_variant	MODIFIER		A	3_prime_UTR_variant	MODIFIER
1	2864462	-	-	G	C	3_prime_UTR_variant	MODIFIER		C	3_prime_UTR_variant	MODIFIER		C	3_prime_UTR_variant	MODIFIER		C	3_prime_UTR_variant	MODIFIER
1	2864561	-	-	A	G	3_prime_UTR_variant	MODIFIER		G	3_prime_UTR_variant	MODIFIER		G	3_prime_UTR_variant	MODIFIER		G	3_prime_UTR_variant	MODIFIER
1	2864711	-	-	T	C	missense_variant	MODERATE		C	missense_variant	MODERATE		C	missense_variant	MODERATE		C	missense_variant	MODERATE
1	2864720	-	-	A	G	synonymous_variant	LOW		G	synonymous_variant	LOW		G	synonymous_variant	LOW		G	synonymous_variant	LOW
1	2864728	-	-	T	C	missense_variant	MODERATE		C	missense_variant	MODERATE		C	missense_variant	MODERATE		C	missense_variant	MODERATE
1	2864740	-	-	C	A	stop_gained	HIGH		A	stop_gained	HIGH		A	stop_gained	HIGH		A	stop_gained	HIGH
1	2864743	-	-	A	G	missense_variant	MODERATE		G	missense_variant	MODERATE		G	missense_variant	MODERATE		G	missense_variant	MODERATE
1	2864873	-	-	G	A	synonymous_variant	LOW		A	synonymous_variant	LOW		A	synonymous_variant	LOW		A	synonymous_variant	LOW
1	2864874	-	-	G	T	synonymous_variant	LOW		T	synonymous_variant	LOW		T	synonymous_variant	LOW		T	synonymous_variant	LOW
1	2864905	-	-	A	G	synonymous_variant	LOW		G	synonymous_variant	LOW		G	synonymous_variant	LOW		G	synonymous_variant	LOW
1	2864967	-	-	T	G	missense_variant	MODERATE		G	missense_variant	MODERATE		G	missense_variant	MODERATE		G	missense_variant	MODERATE
1	2872170	-	-	T	G	5_prime_UTR_variant	MODIFIER		G	5_prime_UTR_variant	MODIFIER		G	5_prime_UTR_variant	MODIFIER		G	5_prime_UTR_variant	MODIFIER
1	2872421	-	-	A	G				G				G				G
1	2877323	-	-	A	G				G				G				G
1	2877331	-	-	T	C	upstream_gene_variant	MODIFIER		C	upstream_gene_variant	MODIFIER		C	upstream_gene_variant	MODIFIER		C	upstream_gene_variant	MODIFIER
1	2877418	-	-	G	A	upstream_gene_variant	MODIFIER		A	upstream_gene_variant	MODIFIER		A	upstream_gene_variant	MODIFIER		A	upstream_gene_variant	MODIFIER
1	2877436	-	-	G	A				A				A				A
1	2878783	-	-	G	T	synonymous_variant	LOW		T	synonymous_variant	LOW		T	synonymous_variant	LOW		T	synonymous_variant	LOW
1	2879226	-	-	G	A	missense_variant	MODERATE		A	missense_variant	MODERATE		A	missense_variant	MODERATE		A	missense_variant	MODERATE
1	2879227	-	-	G	T	synonymous_variant	LOW		T	synonymous_variant	LOW		T	synonymous_variant	LOW		T	synonymous_variant	LOW
1	2902246	-	-	G	A				A				A				A
1	2902262	-	-	A	G				G				G				G
1	2902343	-	-	A	G				G				G				G
1	2910717	-	-	C	A	upstream_gene_variant	MODIFIER		A	upstream_gene_variant	MODIFIER		A	upstream_gene_variant	MODIFIER		A	upstream_gene_variant	MODIFIER
1	2913089	BGIOSGA002407	-	T	C	intergenic_region	MODIFIER		C	intergenic_region	MODIFIER		C	intergenic_region	MODIFIER		C	intergenic_region	MODIFIER
1	2930756	BGIOSGA002769	-	T	G				G				G				G
1	2930843	BGIOSGA002769	-	G	T	5_prime_UTR_variant	MODIFIER		T	5_prime_UTR_variant	MODIFIER		T	5_prime_UTR_variant	MODIFIER		T	5_prime_UTR_variant	MODIFIER
1	2930906	BGIOSGA002769	-	G	A	5_prime_UTR_variant	MODIFIER		A	5_prime_UTR_variant	MODIFIER		A	5_prime_UTR_variant	MODIFIER		A	5_prime_UTR_variant	MODIFIER
1	2930920	BGIOSGA002769	-	C	G	splice_region_variant	LOW		G	splice_region_variant	LOW		G	splice_region_variant	LOW		G	splice_region_variant	LOW
1	2930945	BGIOSGA002769	-	T	C	upstream_gene_variant	MODIFIER		C	upstream_gene_variant	MODIFIER		C	upstream_gene_variant	MODIFIER		C	upstream_gene_variant	MODIFIER
1	2931006	BGIOSGA002769	-	A	C	upstream_gene_variant	MODIFIER		C	upstream_gene_variant	MODIFIER		C	upstream_gene_variant	MODIFIER		C	upstream_gene_variant	MODIFIER
1	2931355	BGIOSGA002769	-	T	G	upstream_gene_variant	MODIFIER		G	upstream_gene_variant	MODIFIER		G	upstream_gene_variant	MODIFIER		G	upstream_gene_variant	MODIFIER
1	2931384	BGIOSGA002769	-	G	T	upstream_gene_variant	MODIFIER		T	upstream_gene_variant	MODIFIER		T	upstream_gene_variant	MODIFIER		T	upstream_gene_variant	MODIFIER
1	2931400	BGIOSGA002769	-	C	G				G				G				G
1	2931409	BGIOSGA002769	-	C	A	upstream_gene_variant	MODIFIER		A	upstream_gene_variant	MODIFIER		A	upstream_gene_variant	MODIFIER		A	upstream_gene_variant	MODIFIER
1	2931520	BGIOSGA002769	-	T	C				C				C				C
1	2931681	BGIOSGA002769	-	C	G	upstream_gene_variant	MODIFIER		G	upstream_gene_variant	MODIFIER		G	upstream_gene_variant	MODIFIER		G	upstream_gene_variant	MODIFIER
1	2931685	BGIOSGA002769	-	T	A	upstream_gene_variant	MODIFIER		A	upstream_gene_variant	MODIFIER		A	upstream_gene_variant	MODIFIER		A	upstream_gene_variant	MODIFIER
1	2931686	BGIOSGA002769	-	C	T	upstream_gene_variant	MODIFIER		T	upstream_gene_variant	MODIFIER		T	upstream_gene_variant	MODIFIER		T	upstream_gene_variant	MODIFIER
1	2931805	BGIOSGA002769	-	C	T	upstream_gene_variant	MODIFIER		T	upstream_gene_variant	MODIFIER		T	upstream_gene_variant	MODIFIER		T	upstream_gene_variant	MODIFIER
1	2931828	BGIOSGA002769	-	C	T	upstream_gene_variant	MODIFIER		T	upstream_gene_variant	MODIFIER		T	upstream_gene_variant	MODIFIER		T	upstream_gene_variant	MODIFIER
1	2931985	BGIOSGA002769	-	C	T	missense_variant	MODERATE		T	missense_variant	MODERATE		T	missense_variant	MODERATE		T	missense_variant	MODERATE
1	2931991	BGIOSGA002769	-	G	T	missense_variant	MODERATE		T	missense_variant	MODERATE		T	missense_variant	MODERATE		T	missense_variant	MODERATE
1	2931998	BGIOSGA002769	-	G	C	missense_variant	MODERATE		C	missense_variant	MODERATE		C	missense_variant	MODERATE		C	missense_variant	MODERATE
1	2932022	BGIOSGA002769	-	A	G	synonymous_variant	LOW		G	synonymous_variant	LOW		G	synonymous_variant	LOW		G	synonymous_variant	LOW
1	2932053	BGIOSGA002769	-	A	G	synonymous_variant	LOW		G	synonymous_variant	LOW		G	synonymous_variant	LOW		G	synonymous_variant	LOW
1	2932065	BGIOSGA002769	-	G	T	synonymous_variant	LOW		T	synonymous_variant	LOW		T	synonymous_variant	LOW		T	synonymous_variant	LOW
1	2932107	BGIOSGA002769	-	T	G	synonymous_variant	LOW		G	synonymous_variant	LOW		G	synonymous_variant	LOW		G	synonymous_variant	LOW
1	2932125	BGIOSGA002769	-	C	T				T				T				T
1	2932129	BGIOSGA002769	-	A	G				G				G				G
1	2932156	BGIOSGA002769	-	A	G				G				G				G
1	2932200	BGIOSGA002769	-	G	T				T				T				T
1	2932242	BGIOSGA002769	-	C	T				T				T				T
1	2932277	BGIOSGA002769	-	T	C	synonymous_variant	LOW		C	synonymous_variant	LOW		C	synonymous_variant	LOW		C	synonymous_variant	LOW
1	2932288	BGIOSGA002769	-	G	T	missense_variant	MODERATE		T	missense_variant	MODERATE		T	missense_variant	MODERATE		T	missense_variant	MODERATE
1	2932297	BGIOSGA002769	-	C	T				T				T				T
1	2932313	BGIOSGA002769	-	C	T				T				T				T
1	2932331	BGIOSGA002769	-	T	G				G				G				G
1	2932348	BGIOSGA002769	-	G	T				T				T				T
1	2932383	BGIOSGA002769	-	A	T				T				T				T
1	2932397	BGIOSGA002769	-	G	A				A				A				A
1	2932431	BGIOSGA002769	-	A	G				G				G				G
1	2932441	BGIOSGA002769	-	T	C	missense_variant	MODERATE		C	missense_variant	MODERATE		C	missense_variant	MODERATE		C	missense_variant	MODERATE
1	2932457	BGIOSGA002769	-	T	G	synonymous_variant	LOW		G	synonymous_variant	LOW		G	synonymous_variant	LOW		G	synonymous_variant	LOW
1	2932458	BGIOSGA002769	-	T	A	missense_variant	MODERATE		A	missense_variant	MODERATE		A	missense_variant	MODERATE		A	missense_variant	MODERATE
1	2932460	BGIOSGA002769	-	T	G	stop_gained	HIGH		G	stop_gained	HIGH		G	stop_gained	HIGH		G	stop_gained	HIGH
1	2932468	BGIOSGA002769	-	T	A				A				A				A
1	2932498	BGIOSGA002769	-	C	T				T				T				T
1	2932499	BGIOSGA002769	-	G	A				A				A				A
1	2932511	BGIOSGA002769	-	T	A				A				A				A
1	2932513	BGIOSGA002769	-	G	T				T				T				T
1	2932526	BGIOSGA002769	-	T	G				G				G				G
1	2932541	BGIOSGA002769	-	T	A				A				A				A
1	2932548	BGIOSGA002769	-	C	T	upstream_gene_variant	MODIFIER		T	upstream_gene_variant	MODIFIER		T	upstream_gene_variant	MODIFIER		T	upstream_gene_variant	MODIFIER
1	2932558	BGIOSGA002769	-	G	A				A				A				A
1	2932580	BGIOSGA002769	-	T	C				C				C				C
1	2932587	BGIOSGA002769	-	A	T				T				T				T
1	2932596	BGIOSGA002769	-	C	T				T				T				T
1	2932601	BGIOSGA002769	-	G	A				A				A				A
1	2932638	BGIOSGA002769	-	A	G	splice_region_variant&intron_variant	LOW		G	splice_region_variant&intron_variant	LOW		G	splice_region_variant&intron_variant	LOW		G	splice_region_variant&intron_variant	LOW
1	2932640	BGIOSGA002769	-	T	G				G				G				G
1	2932653	BGIOSGA002769	-	A	T	missense_variant	MODERATE		T	missense_variant	MODERATE		T	missense_variant	MODERATE		T	missense_variant	MODERATE
1	2932692	BGIOSGA002769	-	A	C				C				C				C
1	2932694	BGIOSGA002769	-	A	G				G				G				G
1	2932699	BGIOSGA002769	-	C	T				T				T				T
1	2932703	BGIOSGA002769	-	A	G				G				G				G
1	2932713	BGIOSGA002769	-	G	T				T				T				T
1	2932728	BGIOSGA002769	-	T	A				A				A				A
1	2932755	BGIOSGA002769	-	C	A				A				A				A
1	2932763	BGIOSGA002769	-	A	G				G				G				G
1	2932776	BGIOSGA002769	-	C	T				T				T				T
1	2932791	BGIOSGA002769	-	T	G	3_prime_UTR_variant	MODIFIER		G	3_prime_UTR_variant	MODIFIER		G	3_prime_UTR_variant	MODIFIER		G	3_prime_UTR_variant	MODIFIER
1	2932792	BGIOSGA002769	-	A	G				G				G				G
1	2932840	BGIOSGA002769	-	C	G				G				G				G
1	2932871	BGIOSGA002769	-	T	C				C				C				C
1	2932903	BGIOSGA002769	-	C	T				T				T				T
1	2932946	BGIOSGA002769	-	A	T				T				T				T
1	2932948	BGIOSGA002769	-	G	A				A				A				A
1	2932950	BGIOSGA002769	-	T	C				C				C				C
1	2933002	BGIOSGA002769	-	A	T	downstream_gene_variant	MODIFIER		T	downstream_gene_variant	MODIFIER		T	downstream_gene_variant	MODIFIER		T	downstream_gene_variant	MODIFIER
1	2933010	BGIOSGA002769	-	C	G				G				G				G
1	2933037	BGIOSGA002769	-	C	G	downstream_gene_variant	MODIFIER		G	downstream_gene_variant	MODIFIER		G	downstream_gene_variant	MODIFIER		G	downstream_gene_variant	MODIFIER
1	2933058	BGIOSGA002769	-	T	C				C				C				C
1	2933060	BGIOSGA002769	-	G	A	downstream_gene_variant	MODIFIER		A	downstream_gene_variant	MODIFIER		A	downstream_gene_variant	MODIFIER		A	downstream_gene_variant	MODIFIER
1	2933061	BGIOSGA002769	-	T	C	downstream_gene_variant	MODIFIER		C	downstream_gene_variant	MODIFIER		C	downstream_gene_variant	MODIFIER		C	downstream_gene_variant	MODIFIER
1	2933062	BGIOSGA002769	-	A	G				G				G				G
1	2933072	BGIOSGA002769	-	G	A	downstream_gene_variant	MODIFIER		A	downstream_gene_variant	MODIFIER		A	downstream_gene_variant	MODIFIER		A	downstream_gene_variant	MODIFIER
1	2933078	BGIOSGA002769	-	G	A				A				A				A
1	2933082	BGIOSGA002769	-	C	G	downstream_gene_variant	MODIFIER		G	downstream_gene_variant	MODIFIER		G	downstream_gene_variant	MODIFIER		G	downstream_gene_variant	MODIFIER
1	2933090	BGIOSGA002769	-	G	A	downstream_gene_variant	MODIFIER		A	downstream_gene_variant	MODIFIER		A	downstream_gene_variant	MODIFIER		A	downstream_gene_variant	MODIFIER
1	2933091	BGIOSGA002769	-	A	C				C	SNV;dbSNP_129;ANN			C	SNV;dbSNP_129;ANN			C
1	2933121	BGIOSGA002769	-	T	C	downstream_gene_variant	MODIFIER		C	downstream_gene_variant	MODIFIER		C	downstream_gene_variant	MODIFIER		C	downstream_gene_variant	MODIFIER
1	2933126	BGIOSGA002769	-	C	G				G				G				G
1	2933143	BGIOSGA002769	-	T	C	downstream_gene_variant	MODIFIER		C	downstream_gene_variant	MODIFIER		C	downstream_gene_variant	MODIFIER		C	downstream_gene_variant	MODIFIER
1	2933151	BGIOSGA002769	-	A	T				T				T				T
1	2933153	BGIOSGA002769	-	T	C	downstream_gene_variant	MODIFIER		C	downstream_gene_variant	MODIFIER		C	downstream_gene_variant	MODIFIER		C	downstream_gene_variant	MODIFIER
1	2933160	BGIOSGA002769	-	G	A				A				A				A
1	2933185	BGIOSGA002769	-	C	T				T				T				T
1	2933187	BGIOSGA002769	-	A	T				T				T				T
1	2933196	BGIOSGA002769	-	T	C				C				C				C
1	2933211	BGIOSGA002769	-	G	A	downstream_gene_variant	MODIFIER		A	downstream_gene_variant	MODIFIER		A	downstream_gene_variant	MODIFIER		A	downstream_gene_variant	MODIFIER
1	2933213	BGIOSGA002769	-	A	C	downstream_gene_variant	MODIFIER		C	downstream_gene_variant	MODIFIER		C	downstream_gene_variant	MODIFIER		C	downstream_gene_variant	MODIFIER
1	2933216	BGIOSGA002769	-	A	G	downstream_gene_variant	MODIFIER		G	downstream_gene_variant	MODIFIER		G	downstream_gene_variant	MODIFIER		G	downstream_gene_variant	MODIFIER
1	2933217	BGIOSGA002769	-	C	T				T				T				T
1	2933244	BGIOSGA002769	-	T	A	downstream_gene_variant	MODIFIER		A	downstream_gene_variant	MODIFIER		A	downstream_gene_variant	MODIFIER		A	downstream_gene_variant	MODIFIER
1	2933249	BGIOSGA002769	-	G	A	downstream_gene_variant	MODIFIER		A	downstream_gene_variant	MODIFIER		A	downstream_gene_variant	MODIFIER		A	downstream_gene_variant	MODIFIER
1	2933276	BGIOSGA002769	-	T	A				A				A				A
1	2933277	BGIOSGA002769	-	G	T				T				T				T
1	2933290	BGIOSGA002769	-	A	T	downstream_gene_variant	MODIFIER		T	downstream_gene_variant	MODIFIER		T	downstream_gene_variant	MODIFIER		T	downstream_gene_variant	MODIFIER
1	2933313	BGIOSGA002769	-	G	A	downstream_gene_variant	MODIFIER		A	downstream_gene_variant	MODIFIER		A	downstream_gene_variant	MODIFIER		A	downstream_gene_variant	MODIFIER
1	2933316	BGIOSGA002769	-	A	G	downstream_gene_variant	MODIFIER		G	downstream_gene_variant	MODIFIER		G	downstream_gene_variant	MODIFIER		G	downstream_gene_variant	MODIFIER
1	2933333	BGIOSGA002769	-	G	A	downstream_gene_variant	MODIFIER		A	downstream_gene_variant	MODIFIER		A	downstream_gene_variant	MODIFIER		A	downstream_gene_variant	MODIFIER
1	2933335	BGIOSGA002769	-	G	T	downstream_gene_variant	MODIFIER		T	downstream_gene_variant	MODIFIER		T	downstream_gene_variant	MODIFIER		T	downstream_gene_variant	MODIFIER
1	2933357	BGIOSGA002769	-	T	G	downstream_gene_variant	MODIFIER		G	downstream_gene_variant	MODIFIER		G	downstream_gene_variant	MODIFIER		G	downstream_gene_variant	MODIFIER
1	2933362	BGIOSGA002769	-	T	G	downstream_gene_variant	MODIFIER		G	downstream_gene_variant	MODIFIER		G	downstream_gene_variant	MODIFIER		G	downstream_gene_variant	MODIFIER
1	2933366	BGIOSGA002769	-	G	A	downstream_gene_variant	MODIFIER		A	downstream_gene_variant	MODIFIER		A	downstream_gene_variant	MODIFIER		A	downstream_gene_variant	MODIFIER
1	2933372	BGIOSGA002769	-	A	C				C				C				C
1	2933379	BGIOSGA002769	-	C	T	downstream_gene_variant	MODIFIER		T	downstream_gene_variant	MODIFIER		T	downstream_gene_variant	MODIFIER		T	downstream_gene_variant	MODIFIER
1	2933391	BGIOSGA002769	-	A	G				G				G				G
1	2933394	BGIOSGA002769	-	T	C	downstream_gene_variant	MODIFIER		C	downstream_gene_variant	MODIFIER		C	downstream_gene_variant	MODIFIER		C	downstream_gene_variant	MODIFIER
1	2933395	BGIOSGA002769	-	G	A	downstream_gene_variant	MODIFIER		A	downstream_gene_variant	MODIFIER		A	downstream_gene_variant	MODIFIER		A	downstream_gene_variant	MODIFIER
1	2933398	BGIOSGA002769	-	C	T	downstream_gene_variant	MODIFIER		T	downstream_gene_variant	MODIFIER		T	downstream_gene_variant	MODIFIER		T	downstream_gene_variant	MODIFIER
1	2933412	BGIOSGA002769	-	A	G	downstream_gene_variant	MODIFIER		G	downstream_gene_variant	MODIFIER		G	downstream_gene_variant	MODIFIER		G	downstream_gene_variant	MODIFIER
1	2933417	BGIOSGA002769	-	T	C	downstream_gene_variant	MODIFIER		C	downstream_gene_variant	MODIFIER		C	downstream_gene_variant	MODIFIER		C	downstream_gene_variant	MODIFIER
1	2933418	BGIOSGA002769	-	G	A	downstream_gene_variant	MODIFIER		A	downstream_gene_variant	MODIFIER		A	downstream_gene_variant	MODIFIER		A	downstream_gene_variant	MODIFIER
1	2933422	BGIOSGA002769	-	A	C	downstream_gene_variant	MODIFIER		C	downstream_gene_variant	MODIFIER		C	downstream_gene_variant	MODIFIER		C	downstream_gene_variant	MODIFIER
1	2933452	BGIOSGA002769	-	G	T	downstream_gene_variant	MODIFIER		T	downstream_gene_variant	MODIFIER		T	downstream_gene_variant	MODIFIER		T	downstream_gene_variant	MODIFIER
1	2933458	BGIOSGA002769	-	G	T				T				T				T
1	2933470	BGIOSGA002769	-	C	T	downstream_gene_variant	MODIFIER		T	downstream_gene_variant	MODIFIER		T	downstream_gene_variant	MODIFIER		T	downstream_gene_variant	MODIFIER
1	2933479	BGIOSGA002769	-	T	C	downstream_gene_variant	MODIFIER		C	downstream_gene_variant	MODIFIER		C	downstream_gene_variant	MODIFIER		C	downstream_gene_variant	MODIFIER
1	2933480	BGIOSGA002769	-	G	A	downstream_gene_variant	MODIFIER		A	downstream_gene_variant	MODIFIER		A	downstream_gene_variant	MODIFIER		A	downstream_gene_variant	MODIFIER
1	2933486	BGIOSGA002769	-	C	A				A				A				A
1	2933502	BGIOSGA002769	-	T	C	downstream_gene_variant	MODIFIER		C	downstream_gene_variant	MODIFIER		C	downstream_gene_variant	MODIFIER		C	downstream_gene_variant	MODIFIER
1	2933532	BGIOSGA002769	-	T	C	downstream_gene_variant	MODIFIER		C	downstream_gene_variant	MODIFIER		C	downstream_gene_variant	MODIFIER		C	downstream_gene_variant	MODIFIER
1	2933551	BGIOSGA002769	-	G	T	downstream_gene_variant	MODIFIER		T	downstream_gene_variant	MODIFIER		T	downstream_gene_variant	MODIFIER		T	downstream_gene_variant	MODIFIER
1	2933557	BGIOSGA002769	-	T	A				A				A				A
1	2933568	BGIOSGA002769	-	T	A				A				A				A
1	2933580	BGIOSGA002769	-	A	G	downstream_gene_variant	MODIFIER		G	downstream_gene_variant	MODIFIER		G	downstream_gene_variant	MODIFIER		G	downstream_gene_variant	MODIFIER
1	2933587	BGIOSGA002769	-	C	T				T				T				T
1	2933613	BGIOSGA002769	-	G	A				A				A				A
1	2933619	BGIOSGA002769	-	T	C	downstream_gene_variant	MODIFIER		C	downstream_gene_variant	MODIFIER		C	downstream_gene_variant	MODIFIER		C	downstream_gene_variant	MODIFIER
1	2933621	BGIOSGA002769	-	C	T				T				T				T
1	2933623	BGIOSGA002769	-	T	G	downstream_gene_variant	MODIFIER		G	downstream_gene_variant	MODIFIER		G	downstream_gene_variant	MODIFIER		G	downstream_gene_variant	MODIFIER
1	2933690	BGIOSGA002769	-	C	T				T				T				T
1	2933722	BGIOSGA002769	-	C	G				A				G				G
1	2933784	-	-	A	C				C	SNV;dbSNP_129;ANN			C	SNV;dbSNP_129;ANN			C
1	2933799	-	-	C	A				A				A				A
1	2933813	-	-	G	T				T				T				T
1	2933838	-	-	T	G	downstream_gene_variant	MODIFIER		G	downstream_gene_variant	MODIFIER		G	downstream_gene_variant	MODIFIER		G	downstream_gene_variant	MODIFIER
1	2933849	-	-	T	C				C				C				C
1	2933907	-	-	C	T				T				T				T
1	2933943	-	-	G	A				A	SNV;dbSNP_129;ANN			A	SNV;dbSNP_129;ANN			A
1	2933945	-	-	G	A				A	SNV;dbSNP_129;ANN			A	SNV;dbSNP_129;ANN			A
1	2933949	-	-	C	G				G				G				G
1	2933952	-	-	C	T				T				T				T
1	2933983	-	-	G	A				A				A				A
1	2933984	-	-	C	T				T	SNV;dbSNP_129;ANN			T	SNV;dbSNP_129;ANN			T
1	2934000	-	-	T	C				C				C				C
1	2934024	-	-	G	T				T				T				T
1	2934042	-	-	A	T				T				T				T
1	2934046	-	-	G	A				A				A				A
1	2934067	-	-	C	T				T	SNV;dbSNP_129;ANN			T	SNV;dbSNP_129;ANN			T
1	2934089	-	-	T	G				G				G				G
1	2934092	-	-	G	A				A				A				A
1	2934156	-	-	G	T				T				T				T
1	2934167	-	-	A	G				G				G				G
1	2971442	-	-	A	C				C				C				C
1	2971469	-	-	A	G				G				G				G
1	2971715	-	-	T	C				C				C				C
1	2974244	BGIOSGA002774	-	G	A	intron_variant	MODIFIER		A	intron_variant	MODIFIER		A	intron_variant	MODIFIER		A	intron_variant	MODIFIER
1	2974603	BGIOSGA002774	-	C	G	missense_variant	MODERATE		G	missense_variant	MODERATE		G	missense_variant	MODERATE		G	missense_variant	MODERATE
1	2975545	BGIOSGA002774	-	T	G	intron_variant	MODIFIER		G	intron_variant	MODIFIER		G	intron_variant	MODIFIER		G	intron_variant	MODIFIER
1	2975607	BGIOSGA002774	-	A	G	intron_variant	MODIFIER		G	intron_variant	MODIFIER		G	intron_variant	MODIFIER		G	intron_variant	MODIFIER
1	2976481	BGIOSGA002774	-	A	G	synonymous_variant	LOW		G	synonymous_variant	LOW		G	synonymous_variant	LOW		G	synonymous_variant	LOW
1	2980796	-	-	A	G	upstream_gene_variant	MODIFIER		G	upstream_gene_variant	MODIFIER		G	upstream_gene_variant	MODIFIER		G	upstream_gene_variant	MODIFIER
1	2985960	BGIOSGA002775	Rhomboid-like protein [Source:UniProtKB/TrEMBL;Acc:B8AD89]	A	G				G				G				G
1	3001137	BGIOSGA002401	-	C	G				G				G				G
1	3001638	BGIOSGA002401	-	G	C	downstream_gene_variant	MODIFIER		C	downstream_gene_variant	MODIFIER		C	downstream_gene_variant	MODIFIER		C	downstream_gene_variant	MODIFIER
1	3024438	BGIOSGA002397	triosephosphate isomerase, cytosolic(LOC4325211)	G	T	intergenic_region	MODIFIER		T	intergenic_region	MODIFIER		T	intergenic_region	MODIFIER		T	intergenic_region	MODIFIER
1	3024501	BGIOSGA002397	triosephosphate isomerase, cytosolic(LOC4325211)	T	C	intergenic_region	MODIFIER		C	intergenic_region	MODIFIER		C	intergenic_region	MODIFIER		C	intergenic_region	MODIFIER
1	3036335	BGIOSGA002777	-	A	T	upstream_gene_variant	MODIFIER		T	upstream_gene_variant	MODIFIER		T	upstream_gene_variant	MODIFIER		T	upstream_gene_variant	MODIFIER
1	3044729	-	-	G	C	missense_variant	MODERATE		C	missense_variant	MODERATE		C	missense_variant	MODERATE		C	missense_variant	MODERATE
1	3046279	-	-	G	C	missense_variant	MODERATE		C	missense_variant	MODERATE		C	missense_variant	MODERATE		C	missense_variant	MODERATE
1	3075905	-	-	C	T	upstream_gene_variant	MODIFIER		T	upstream_gene_variant	MODIFIER		T	upstream_gene_variant	MODIFIER		T	upstream_gene_variant	MODIFIER
1	3087122	-	-	C	T	missense_variant	MODERATE		T	missense_variant	MODERATE		T	missense_variant	MODERATE		T	missense_variant	MODERATE
1	3110391	-	-	A	C	missense_variant	MODERATE		C	missense_variant	MODERATE		C	missense_variant	MODERATE		C	missense_variant	MODERATE
1	3111496	BGIOSGA002392	-	C	T	intron_variant	MODIFIER		T	intron_variant	MODIFIER		T	intron_variant	MODIFIER		T	intron_variant	MODIFIER
1	3111497	BGIOSGA002392	-	T	C	intron_variant	MODIFIER		C	intron_variant	MODIFIER		C	intron_variant	MODIFIER		C	intron_variant	MODIFIER
1	3112187	BGIOSGA002392	-	C	T	synonymous_variant	LOW		T	synonymous_variant	LOW		T	synonymous_variant	LOW		T	synonymous_variant	LOW
1	3112472	BGIOSGA002392	-	A	G	intron_variant	MODIFIER		G	intron_variant	MODIFIER		G	intron_variant	MODIFIER		G	intron_variant	MODIFIER
1	3112666	BGIOSGA002392	-	T	C	intron_variant	MODIFIER		C	intron_variant	MODIFIER		C	intron_variant	MODIFIER		C	intron_variant	MODIFIER
1	3112711	BGIOSGA002392	-	C	T	intron_variant	MODIFIER		T	intron_variant	MODIFIER		T	intron_variant	MODIFIER		T	intron_variant	MODIFIER
1	3115170	BGIOSGA002392	-	G	A	upstream_gene_variant	MODIFIER		A	upstream_gene_variant	MODIFIER		A	upstream_gene_variant	MODIFIER		A	upstream_gene_variant	MODIFIER
1	3116259	BGIOSGA002392	-	A	G				G				G				G
1	3120749	BGIOSGA002392	-	C	T				T				T				T
1	3120766	BGIOSGA002392	-	C	T	upstream_gene_variant	MODIFIER		T	upstream_gene_variant	MODIFIER		T	upstream_gene_variant	MODIFIER		T	upstream_gene_variant	MODIFIER
1	3121099	BGIOSGA002392	-	C	A	upstream_gene_variant	MODIFIER		A	upstream_gene_variant	MODIFIER		A	upstream_gene_variant	MODIFIER		A	upstream_gene_variant	MODIFIER
1	3122296	BGIOSGA002392	-	C	T	upstream_gene_variant	MODIFIER		T	upstream_gene_variant	MODIFIER		T	upstream_gene_variant	MODIFIER		T	upstream_gene_variant	MODIFIER
1	3122407	BGIOSGA002392	-	T	C	upstream_gene_variant	MODIFIER		C	upstream_gene_variant	MODIFIER		C	upstream_gene_variant	MODIFIER		C	upstream_gene_variant	MODIFIER
1	3125546	-	-	T	C	upstream_gene_variant	MODIFIER		C	upstream_gene_variant	MODIFIER		C	upstream_gene_variant	MODIFIER		C	upstream_gene_variant	MODIFIER
1	3133974	-	-	T	C	upstream_gene_variant	MODIFIER		C	upstream_gene_variant	MODIFIER		C	upstream_gene_variant	MODIFIER		C	upstream_gene_variant	MODIFIER
1	3134061	-	-	T	A	upstream_gene_variant	MODIFIER		A	upstream_gene_variant	MODIFIER		A	upstream_gene_variant	MODIFIER		A	upstream_gene_variant	MODIFIER
1	3134079	-	-	A	G				G				G				G
1	3134113	-	-	T	G				G				G				G
1	3141807	-	-	T	G	upstream_gene_variant	MODIFIER		G	upstream_gene_variant	MODIFIER		G	upstream_gene_variant	MODIFIER		G	upstream_gene_variant	MODIFIER
1	3142106	-	-	C	T	upstream_gene_variant	MODIFIER		T	upstream_gene_variant	MODIFIER		T	upstream_gene_variant	MODIFIER		T	upstream_gene_variant	MODIFIER
1	3144726	-	-	C	G	synonymous_variant	LOW		G	synonymous_variant	LOW		G	synonymous_variant	LOW		G	synonymous_variant	LOW
1	3149473	BGIOSGA002391	NBS-LRR disease resistance protein [Source:UniProtKB/TrEMBL;Acc:A2WKP4]	G	A	upstream_gene_variant	MODIFIER		A	upstream_gene_variant	MODIFIER		A	upstream_gene_variant	MODIFIER		A	upstream_gene_variant	MODIFIER
1	3154046	-	-	T	G	intergenic_region	MODIFIER		G	intergenic_region	MODIFIER		G	intergenic_region	MODIFIER		G	intergenic_region	MODIFIER
1	3159320	-	-	C	T				T				T				T
1	3165010	-	-	A	G	intergenic_region	MODIFIER		G	intergenic_region	MODIFIER		G	intergenic_region	MODIFIER		G	intergenic_region	MODIFIER
1	3165034	-	-	G	A				A				A				A
1	3172076	-	-	T	C	intergenic_region	MODIFIER		C	intergenic_region	MODIFIER		C	intergenic_region	MODIFIER		C	intergenic_region	MODIFIER
1	3173334	-	-	C	T	intergenic_region	MODIFIER		T	intergenic_region	MODIFIER		T	intergenic_region	MODIFIER		T	intergenic_region	MODIFIER
1	3173530	-	-	T	G	intergenic_region	MODIFIER		G	intergenic_region	MODIFIER		G	intergenic_region	MODIFIER		G	intergenic_region	MODIFIER
1	3175726	BGIOSGA002387	very-long-chain enoyl-CoA reductase(LOC4324516)	G	A	intergenic_region	MODIFIER		A	intergenic_region	MODIFIER		A	intergenic_region	MODIFIER		A	intergenic_region	MODIFIER
1	3181453	BGIOSGA002786	-	C	G	upstream_gene_variant	MODIFIER		G	upstream_gene_variant	MODIFIER		G	upstream_gene_variant	MODIFIER		G	upstream_gene_variant	MODIFIER
1	3193401	-	-	T	C				C				C				C
1	3195995	BGIOSGA002789	-	C	T	intergenic_region	MODIFIER		T	intergenic_region	MODIFIER		T	intergenic_region	MODIFIER		T	intergenic_region	MODIFIER
1	3198137	-	-	C	T	upstream_gene_variant	MODIFIER		T	upstream_gene_variant	MODIFIER		T	upstream_gene_variant	MODIFIER		T	upstream_gene_variant	MODIFIER
1	3198219	-	-	A	T	upstream_gene_variant	MODIFIER		T	upstream_gene_variant	MODIFIER		T	upstream_gene_variant	MODIFIER		T	upstream_gene_variant	MODIFIER
1	3198586	-	-	G	A	upstream_gene_variant	MODIFIER		A	upstream_gene_variant	MODIFIER		A	upstream_gene_variant	MODIFIER		A	upstream_gene_variant	MODIFIER
1	3198587	-	-	G	A	upstream_gene_variant	MODIFIER		A	upstream_gene_variant	MODIFIER		A	upstream_gene_variant	MODIFIER		A	upstream_gene_variant	MODIFIER
1	3198840	BGIOSGA002386	-	C	T	upstream_gene_variant	MODIFIER		T	upstream_gene_variant	MODIFIER		T	upstream_gene_variant	MODIFIER		T	upstream_gene_variant	MODIFIER
1	3198898	BGIOSGA002386	-	C	T	upstream_gene_variant	MODIFIER		T	upstream_gene_variant	MODIFIER		T	upstream_gene_variant	MODIFIER		T	upstream_gene_variant	MODIFIER
1	3198971	BGIOSGA002386	-	A	G	upstream_gene_variant	MODIFIER		G	upstream_gene_variant	MODIFIER		G	upstream_gene_variant	MODIFIER		G	upstream_gene_variant	MODIFIER
1	3199011	BGIOSGA002386	-	C	T	upstream_gene_variant	MODIFIER		T	upstream_gene_variant	MODIFIER		T	upstream_gene_variant	MODIFIER		T	upstream_gene_variant	MODIFIER
1	3199186	BGIOSGA002386	-	T	C	upstream_gene_variant	MODIFIER		C	upstream_gene_variant	MODIFIER		C	upstream_gene_variant	MODIFIER		C	upstream_gene_variant	MODIFIER
1	3199281	BGIOSGA002386	-	C	T	upstream_gene_variant	MODIFIER		T	upstream_gene_variant	MODIFIER		T	upstream_gene_variant	MODIFIER		T	upstream_gene_variant	MODIFIER
1	3199415	BGIOSGA002386	-	C	A	upstream_gene_variant	MODIFIER		A	upstream_gene_variant	MODIFIER		A	upstream_gene_variant	MODIFIER		A	upstream_gene_variant	MODIFIER
1	3199419	BGIOSGA002386	-	G	A	upstream_gene_variant	MODIFIER		A	upstream_gene_variant	MODIFIER		A	upstream_gene_variant	MODIFIER		A	upstream_gene_variant	MODIFIER
1	3199609	BGIOSGA002386	-	G	A	upstream_gene_variant	MODIFIER		A	upstream_gene_variant	MODIFIER		A	upstream_gene_variant	MODIFIER		A	upstream_gene_variant	MODIFIER
1	3199803	BGIOSGA002386	-	G	A	upstream_gene_variant	MODIFIER		A	upstream_gene_variant	MODIFIER		A	upstream_gene_variant	MODIFIER		A	upstream_gene_variant	MODIFIER
1	3199825	BGIOSGA002386	-	C	T	upstream_gene_variant	MODIFIER		T	upstream_gene_variant	MODIFIER		T	upstream_gene_variant	MODIFIER		T	upstream_gene_variant	MODIFIER
1	3199849	BGIOSGA002386	-	G	A	upstream_gene_variant	MODIFIER		A	upstream_gene_variant	MODIFIER		A	upstream_gene_variant	MODIFIER		A	upstream_gene_variant	MODIFIER
1	3199850	BGIOSGA002386	-	C	T	upstream_gene_variant	MODIFIER		T	upstream_gene_variant	MODIFIER		T	upstream_gene_variant	MODIFIER		T	upstream_gene_variant	MODIFIER
1	3199974	BGIOSGA002386	-	T	C	upstream_gene_variant	MODIFIER		C	upstream_gene_variant	MODIFIER		C	upstream_gene_variant	MODIFIER		C	upstream_gene_variant	MODIFIER
1	3203006	BGIOSGA002790	Very-long-chain (3R)-3-hydroxyacyl-CoA dehydratase [Source:UniProtKB/TrEMBL;Acc:B8ADB1]	T	A	missense_variant	MODERATE		A	missense_variant	MODERATE		A	missense_variant	MODERATE		A	missense_variant	MODERATE
1	3203021	BGIOSGA002790	Very-long-chain (3R)-3-hydroxyacyl-CoA dehydratase [Source:UniProtKB/TrEMBL;Acc:B8ADB1]	G	A	missense_variant	MODERATE		A	missense_variant	MODERATE		A	missense_variant	MODERATE		A	missense_variant	MODERATE
1	3203556	BGIOSGA002790	Very-long-chain (3R)-3-hydroxyacyl-CoA dehydratase [Source:UniProtKB/TrEMBL;Acc:B8ADB1]	T	C				C				C				C
1	3213030	-	-	A	C				C				C				C
1	3230339	BGIOSGA002793	Very-long-chain (3R)-3-hydroxyacyl-CoA dehydratase [Source:UniProtKB/TrEMBL;Acc:B8ADB4]	G	C	upstream_gene_variant	MODIFIER		C	upstream_gene_variant	MODIFIER		C	upstream_gene_variant	MODIFIER		C	upstream_gene_variant	MODIFIER
1	3244755	-	-	T	C				C				C				C
1	3244798	-	-	T	C				C				C				C
1	3252475	-	-	G	C	synonymous_variant	LOW		C	synonymous_variant	LOW		C	synonymous_variant	LOW		C	synonymous_variant	LOW
1	3252526	-	-	G	A				A				A				A
1	3264120	BGIOSGA002799	uncharacterized LOC4324527(LOC4324527)	T	C				C				C				C
1	3264705	BGIOSGA002799	uncharacterized LOC4324527(LOC4324527)	G	T	downstream_gene_variant	MODIFIER		T	downstream_gene_variant	MODIFIER		T	downstream_gene_variant	MODIFIER		T	downstream_gene_variant	MODIFIER
1	3268374	-	-	C	T	upstream_gene_variant	MODIFIER		T	upstream_gene_variant	MODIFIER		T	upstream_gene_variant	MODIFIER		T	upstream_gene_variant	MODIFIER
1	3273618	-	-	G	C	synonymous_variant	LOW		C	synonymous_variant	LOW		C	synonymous_variant	LOW		C	synonymous_variant	LOW
1	3304008	BGIOSGA002805	-	G	T	intergenic_region	MODIFIER		T	intergenic_region	MODIFIER		T	intergenic_region	MODIFIER		T	intergenic_region	MODIFIER
1	3304009	BGIOSGA002805	-	A	G	intergenic_region	MODIFIER		G	intergenic_region	MODIFIER		G	intergenic_region	MODIFIER		G	intergenic_region	MODIFIER
1	3304047	BGIOSGA002805	-	A	G	intergenic_region	MODIFIER		G	intergenic_region	MODIFIER		G	intergenic_region	MODIFIER		G	intergenic_region	MODIFIER
1	3304070	BGIOSGA002805	-	C	T	intergenic_region	MODIFIER		T	intergenic_region	MODIFIER		T	intergenic_region	MODIFIER		T	intergenic_region	MODIFIER
1	3304713	BGIOSGA002805	-	C	G	intergenic_region	MODIFIER		G	intergenic_region	MODIFIER		G	intergenic_region	MODIFIER		G	intergenic_region	MODIFIER
1	3308436	-	-	A	G	downstream_gene_variant	MODIFIER		G	downstream_gene_variant	MODIFIER		G	downstream_gene_variant	MODIFIER		G	downstream_gene_variant	MODIFIER
1	3309117	-	-	T	C	downstream_gene_variant	MODIFIER		C	downstream_gene_variant	MODIFIER		C	downstream_gene_variant	MODIFIER		C	downstream_gene_variant	MODIFIER
1	3309355	-	-	G	T	downstream_gene_variant	MODIFIER		T	downstream_gene_variant	MODIFIER		T	downstream_gene_variant	MODIFIER		T	downstream_gene_variant	MODIFIER
1	3342626	-	-	A	G				G				G				G
1	3347220	BGIOSGA002376	-	T	G				G				G				G
1	3350465	-	-	G	T	upstream_gene_variant	MODIFIER		T	upstream_gene_variant	MODIFIER		T	upstream_gene_variant	MODIFIER		T	upstream_gene_variant	MODIFIER
1	3350529	-	-	T	C				C				C				C
1	3350547	-	-	T	C				C				C				C
1	3350939	-	-	A	G	upstream_gene_variant	MODIFIER		G	upstream_gene_variant	MODIFIER		G	upstream_gene_variant	MODIFIER		G	upstream_gene_variant	MODIFIER
1	3350949	-	-	G	A	upstream_gene_variant	MODIFIER		A	upstream_gene_variant	MODIFIER		A	upstream_gene_variant	MODIFIER		A	upstream_gene_variant	MODIFIER
1	3350980	-	-	A	G	upstream_gene_variant	MODIFIER		G	upstream_gene_variant	MODIFIER		G	upstream_gene_variant	MODIFIER		G	upstream_gene_variant	MODIFIER
1	3354060	-	-	G	A	upstream_gene_variant	MODIFIER		A	upstream_gene_variant	MODIFIER		A	upstream_gene_variant	MODIFIER		A	upstream_gene_variant	MODIFIER
1	3377540	BGIOSGA002374	-	C	G	downstream_gene_variant	MODIFIER		G	downstream_gene_variant	MODIFIER		G	downstream_gene_variant	MODIFIER		G	downstream_gene_variant	MODIFIER
1	3377546	BGIOSGA002374	-	G	A	downstream_gene_variant	MODIFIER		A	downstream_gene_variant	MODIFIER		A	downstream_gene_variant	MODIFIER		A	downstream_gene_variant	MODIFIER
1	3377549	BGIOSGA002374	-	T	C	downstream_gene_variant	MODIFIER		C	downstream_gene_variant	MODIFIER		C	downstream_gene_variant	MODIFIER		C	downstream_gene_variant	MODIFIER
1	3377635	BGIOSGA002374	-	T	C	downstream_gene_variant	MODIFIER		C	downstream_gene_variant	MODIFIER		C	downstream_gene_variant	MODIFIER		C	downstream_gene_variant	MODIFIER
1	3377636	BGIOSGA002374	-	G	A	downstream_gene_variant	MODIFIER		A	downstream_gene_variant	MODIFIER		A	downstream_gene_variant	MODIFIER		A	downstream_gene_variant	MODIFIER
1	3377912	BGIOSGA002374	-	T	A	downstream_gene_variant	MODIFIER		A	downstream_gene_variant	MODIFIER		A	downstream_gene_variant	MODIFIER		A	downstream_gene_variant	MODIFIER
1	3377914	BGIOSGA002374	-	T	G	downstream_gene_variant	MODIFIER		G	downstream_gene_variant	MODIFIER		G	downstream_gene_variant	MODIFIER		G	downstream_gene_variant	MODIFIER
1	3377921	BGIOSGA002374	-	C	T	downstream_gene_variant	MODIFIER		T	downstream_gene_variant	MODIFIER		T	downstream_gene_variant	MODIFIER		T	downstream_gene_variant	MODIFIER
1	3377930	BGIOSGA002374	-	T	C				C				C				C
1	3378249	-	-	C	G	downstream_gene_variant	MODIFIER		G	downstream_gene_variant	MODIFIER		G	downstream_gene_variant	MODIFIER		G	downstream_gene_variant	MODIFIER
1	3378251	-	-	G	T	downstream_gene_variant	MODIFIER		T	downstream_gene_variant	MODIFIER		T	downstream_gene_variant	MODIFIER		T	downstream_gene_variant	MODIFIER
1	3378255	-	-	C	T	downstream_gene_variant	MODIFIER		T	downstream_gene_variant	MODIFIER		T	downstream_gene_variant	MODIFIER		T	downstream_gene_variant	MODIFIER
1	3378267	-	-	A	G	downstream_gene_variant	MODIFIER		G	downstream_gene_variant	MODIFIER		G	downstream_gene_variant	MODIFIER		G	downstream_gene_variant	MODIFIER
1	3378282	-	-	G	A	downstream_gene_variant	MODIFIER		A	downstream_gene_variant	MODIFIER		A	downstream_gene_variant	MODIFIER		A	downstream_gene_variant	MODIFIER
1	3378284	-	-	A	G	downstream_gene_variant	MODIFIER		G	downstream_gene_variant	MODIFIER		G	downstream_gene_variant	MODIFIER		G	downstream_gene_variant	MODIFIER
1	3378301	-	-	T	C	downstream_gene_variant	MODIFIER		C	downstream_gene_variant	MODIFIER		C	downstream_gene_variant	MODIFIER		C	downstream_gene_variant	MODIFIER
1	3378302	-	-	T	C	downstream_gene_variant	MODIFIER		C	downstream_gene_variant	MODIFIER		C	downstream_gene_variant	MODIFIER		C	downstream_gene_variant	MODIFIER
1	3378313	-	-	C	T	downstream_gene_variant	MODIFIER		T	downstream_gene_variant	MODIFIER		T	downstream_gene_variant	MODIFIER		T	downstream_gene_variant	MODIFIER
1	3378324	-	-	C	G	downstream_gene_variant	MODIFIER		G	downstream_gene_variant	MODIFIER		G	downstream_gene_variant	MODIFIER		G	downstream_gene_variant	MODIFIER
1	3384156	-	-	C	T	downstream_gene_variant	MODIFIER		T	downstream_gene_variant	MODIFIER		T	downstream_gene_variant	MODIFIER		T	downstream_gene_variant	MODIFIER
1	3384232	-	-	C	T	downstream_gene_variant	MODIFIER		T	downstream_gene_variant	MODIFIER		T	downstream_gene_variant	MODIFIER		T	downstream_gene_variant	MODIFIER
1	3384239	-	-	G	A	downstream_gene_variant	MODIFIER		A	downstream_gene_variant	MODIFIER		A	downstream_gene_variant	MODIFIER		A	downstream_gene_variant	MODIFIER
1	3384262	-	-	A	G				G				G				G
1	3384268	-	-	G	A	downstream_gene_variant	MODIFIER		A	downstream_gene_variant	MODIFIER		A	downstream_gene_variant	MODIFIER		A	downstream_gene_variant	MODIFIER
1	3422005	-	-	T	C				C				C				C
1	3422996	-	-	G	A	downstream_gene_variant	MODIFIER		A	downstream_gene_variant	MODIFIER		A	downstream_gene_variant	MODIFIER		A	downstream_gene_variant	MODIFIER
1	3423347	-	-	A	T	splice_region_variant	LOW		T	splice_region_variant	LOW		T	splice_region_variant	LOW		T	splice_region_variant	LOW
1	3424159	-	-	T	G	missense_variant	MODERATE		G	missense_variant	MODERATE		G	missense_variant	MODERATE		G	missense_variant	MODERATE
1	3424489	-	-	A	G	missense_variant	MODERATE		G	missense_variant	MODERATE		G	missense_variant	MODERATE		G	missense_variant	MODERATE
1	3424497	-	-	T	G	synonymous_variant	LOW		G	synonymous_variant	LOW		G	synonymous_variant	LOW		G	synonymous_variant	LOW
1	3432207	-	-	G	A	3_prime_UTR_variant	MODIFIER		A	3_prime_UTR_variant	MODIFIER		A	3_prime_UTR_variant	MODIFIER		A	3_prime_UTR_variant	MODIFIER
1	3432237	-	-	T	A	3_prime_UTR_variant	MODIFIER		A	3_prime_UTR_variant	MODIFIER		A	3_prime_UTR_variant	MODIFIER		A	3_prime_UTR_variant	MODIFIER
1	3434148	-	-	C	T	upstream_gene_variant	MODIFIER		T	upstream_gene_variant	MODIFIER		T	upstream_gene_variant	MODIFIER		T	upstream_gene_variant	MODIFIER
1	3434898	-	-	G	A	downstream_gene_variant	MODIFIER		A	downstream_gene_variant	MODIFIER		A	downstream_gene_variant	MODIFIER		A	downstream_gene_variant	MODIFIER
1	3434987	-	-	T	C	downstream_gene_variant	MODIFIER		C	downstream_gene_variant	MODIFIER		C	downstream_gene_variant	MODIFIER		C	downstream_gene_variant	MODIFIER
1	3435947	-	-	C	G	downstream_gene_variant	MODIFIER		G	downstream_gene_variant	MODIFIER		G	downstream_gene_variant	MODIFIER		G	downstream_gene_variant	MODIFIER
1	3435961	-	-	A	G	downstream_gene_variant	MODIFIER		G	downstream_gene_variant	MODIFIER		G	downstream_gene_variant	MODIFIER		G	downstream_gene_variant	MODIFIER
1	3436634	-	-	C	A	downstream_gene_variant	MODIFIER		A	downstream_gene_variant	MODIFIER		A	downstream_gene_variant	MODIFIER		A	downstream_gene_variant	MODIFIER
1	3436666	-	-	A	T				T				T				T
1	3443605	-	-	A	G	upstream_gene_variant	MODIFIER		G	upstream_gene_variant	MODIFIER		G	upstream_gene_variant	MODIFIER		G	upstream_gene_variant	MODIFIER
1	3488890	-	-	C	T	upstream_gene_variant	MODIFIER		T	upstream_gene_variant	MODIFIER		T	upstream_gene_variant	MODIFIER		T	upstream_gene_variant	MODIFIER
1	3488995	-	-	G	T	upstream_gene_variant	MODIFIER		T	upstream_gene_variant	MODIFIER		T	upstream_gene_variant	MODIFIER		T	upstream_gene_variant	MODIFIER
1	3491959	BGIOSGA002822	-	G	T	5_prime_UTR_variant	MODIFIER		T	5_prime_UTR_variant	MODIFIER		T	5_prime_UTR_variant	MODIFIER		T	5_prime_UTR_variant	MODIFIER
1	3502578	BGIOSGA002824	-	C	T	upstream_gene_variant	MODIFIER		T	upstream_gene_variant	MODIFIER		T	upstream_gene_variant	MODIFIER		T	upstream_gene_variant	MODIFIER
1	3557535	-	-	A	G	upstream_gene_variant	MODIFIER		G	upstream_gene_variant	MODIFIER		G	upstream_gene_variant	MODIFIER		G	upstream_gene_variant	MODIFIER
1	3557890	-	-	G	A	upstream_gene_variant	MODIFIER		A	upstream_gene_variant	MODIFIER		A	upstream_gene_variant	MODIFIER		A	upstream_gene_variant	MODIFIER
1	3557930	-	-	G	A	upstream_gene_variant	MODIFIER		A	upstream_gene_variant	MODIFIER		A	upstream_gene_variant	MODIFIER		A	upstream_gene_variant	MODIFIER
1	3558124	-	-	C	G	upstream_gene_variant	MODIFIER		G	upstream_gene_variant	MODIFIER		G	upstream_gene_variant	MODIFIER		G	upstream_gene_variant	MODIFIER
1	3558211	-	-	G	T	downstream_gene_variant	MODIFIER		T	downstream_gene_variant	MODIFIER		T	downstream_gene_variant	MODIFIER		T	downstream_gene_variant	MODIFIER
1	3558454	-	-	C	T	downstream_gene_variant	MODIFIER		T	downstream_gene_variant	MODIFIER		T	downstream_gene_variant	MODIFIER		T	downstream_gene_variant	MODIFIER
1	3558496	-	-	T	C	downstream_gene_variant	MODIFIER		C	downstream_gene_variant	MODIFIER		C	downstream_gene_variant	MODIFIER		C	downstream_gene_variant	MODIFIER
1	3560489	-	-	C	T	missense_variant	MODERATE		T	missense_variant	MODERATE		T	missense_variant	MODERATE		T	missense_variant	MODERATE
1	3560662	-	-	C	T	intron_variant	MODIFIER		T	intron_variant	MODIFIER		T	intron_variant	MODIFIER		T	intron_variant	MODIFIER
1	3560664	-	-	G	A	intron_variant	MODIFIER		A	intron_variant	MODIFIER		A	intron_variant	MODIFIER		A	intron_variant	MODIFIER
1	3560692	-	-	C	T	intron_variant	MODIFIER		T	intron_variant	MODIFIER		T	intron_variant	MODIFIER		T	intron_variant	MODIFIER
1	3561100	-	-	C	A	intron_variant	MODIFIER		A	intron_variant	MODIFIER		A	intron_variant	MODIFIER		A	intron_variant	MODIFIER
1	3561101	-	-	T	C	intron_variant	MODIFIER		C	intron_variant	MODIFIER		C	intron_variant	MODIFIER		C	intron_variant	MODIFIER
1	3561130	-	-	G	T	intron_variant	MODIFIER		T	intron_variant	MODIFIER		T	intron_variant	MODIFIER		T	intron_variant	MODIFIER
1	3569457	-	-	A	T	upstream_gene_variant	MODIFIER		T	upstream_gene_variant	MODIFIER		T	upstream_gene_variant	MODIFIER		T	upstream_gene_variant	MODIFIER
1	3569754	-	-	A	G	synonymous_variant	LOW		G	synonymous_variant	LOW		G	synonymous_variant	LOW		G	synonymous_variant	LOW
1	3569793	-	-	A	G				G				G				G
1	3569915	-	-	G	A				A				A				A
1	3569927	-	-	T	C	upstream_gene_variant	MODIFIER		C	upstream_gene_variant	MODIFIER		C	upstream_gene_variant	MODIFIER		C	upstream_gene_variant	MODIFIER
1	3570060	-	-	C	A	synonymous_variant	LOW		A	synonymous_variant	LOW		A	synonymous_variant	LOW		A	synonymous_variant	LOW
1	3571448	-	-	C	T	upstream_gene_variant	MODIFIER		T	upstream_gene_variant	MODIFIER		T	upstream_gene_variant	MODIFIER		T	upstream_gene_variant	MODIFIER
1	3572019	-	-	G	T	upstream_gene_variant	MODIFIER		T	upstream_gene_variant	MODIFIER		T	upstream_gene_variant	MODIFIER		T	upstream_gene_variant	MODIFIER
1	3665300	BGIOSGA002837	-	A	C				C				C				C
1	3683599	-	-	G	A	upstream_gene_variant	MODIFIER		A	upstream_gene_variant	MODIFIER		A	upstream_gene_variant	MODIFIER		A	upstream_gene_variant	MODIFIER
1	3689421	BGIOSGA002840	-	C	A				A				A				A
1	3689755	-	-	C	T	upstream_gene_variant	MODIFIER		T	upstream_gene_variant	MODIFIER		T	upstream_gene_variant	MODIFIER		T	upstream_gene_variant	MODIFIER
1	3698832	-	-	C	T	missense_variant	MODERATE		T	missense_variant	MODERATE		T	missense_variant	MODERATE		T	missense_variant	MODERATE
1	3698840	-	-	G	A	synonymous_variant	LOW		A	synonymous_variant	LOW		A	synonymous_variant	LOW		A	synonymous_variant	LOW
1	3698977	-	-	T	C	intron_variant	MODIFIER		C	intron_variant	MODIFIER		C	intron_variant	MODIFIER		C	intron_variant	MODIFIER
1	3699035	-	-	T	C	intron_variant	MODIFIER		C	intron_variant	MODIFIER		C	intron_variant	MODIFIER		C	intron_variant	MODIFIER
1	3699067	-	-	C	T	intron_variant	MODIFIER		T	intron_variant	MODIFIER		T	intron_variant	MODIFIER		T	intron_variant	MODIFIER
1	3699143	-	-	C	T	intron_variant	MODIFIER		T	intron_variant	MODIFIER		T	intron_variant	MODIFIER		T	intron_variant	MODIFIER
1	3699176	-	-	A	G	intron_variant	MODIFIER		G	intron_variant	MODIFIER		G	intron_variant	MODIFIER		G	intron_variant	MODIFIER
1	3699220	-	-	A	G	intron_variant	MODIFIER		G	intron_variant	MODIFIER		G	intron_variant	MODIFIER		G	intron_variant	MODIFIER
1	3699299	-	-	C	G	intron_variant	MODIFIER		G	intron_variant	MODIFIER		G	intron_variant	MODIFIER		G	intron_variant	MODIFIER
1	3699427	-	-	C	T	5_prime_UTR_variant	MODIFIER		T	5_prime_UTR_variant	MODIFIER		T	5_prime_UTR_variant	MODIFIER		T	5_prime_UTR_variant	MODIFIER
1	3699492	-	-	A	G	intron_variant	MODIFIER		G	intron_variant	MODIFIER		G	intron_variant	MODIFIER		G	intron_variant	MODIFIER
1	3699868	-	-	C	A	upstream_gene_variant	MODIFIER		A	upstream_gene_variant	MODIFIER		A	upstream_gene_variant	MODIFIER		A	upstream_gene_variant	MODIFIER
1	3699879	-	-	C	T	upstream_gene_variant	MODIFIER		T	upstream_gene_variant	MODIFIER		T	upstream_gene_variant	MODIFIER		T	upstream_gene_variant	MODIFIER
1	3704083	-	-	T	G	upstream_gene_variant	MODIFIER		G	upstream_gene_variant	MODIFIER		G	upstream_gene_variant	MODIFIER		G	upstream_gene_variant	MODIFIER
1	3723745	-	-	C	A	upstream_gene_variant	MODIFIER		A	upstream_gene_variant	MODIFIER		A	upstream_gene_variant	MODIFIER		A	upstream_gene_variant	MODIFIER
1	3724569	-	-	G	A	upstream_gene_variant	MODIFIER		A	upstream_gene_variant	MODIFIER		A	upstream_gene_variant	MODIFIER		A	upstream_gene_variant	MODIFIER
1	3724661	-	-	C	A	upstream_gene_variant	MODIFIER		A	upstream_gene_variant	MODIFIER		A	upstream_gene_variant	MODIFIER		A	upstream_gene_variant	MODIFIER
1	3724750	-	-	C	T	3_prime_UTR_variant	MODIFIER		T	3_prime_UTR_variant	MODIFIER		T	3_prime_UTR_variant	MODIFIER		T	3_prime_UTR_variant	MODIFIER
1	3724804	-	-	A	G	3_prime_UTR_variant	MODIFIER		G	3_prime_UTR_variant	MODIFIER		G	3_prime_UTR_variant	MODIFIER		G	3_prime_UTR_variant	MODIFIER
1	3724880	-	-	A	G	3_prime_UTR_variant	MODIFIER		G	3_prime_UTR_variant	MODIFIER		G	3_prime_UTR_variant	MODIFIER		G	3_prime_UTR_variant	MODIFIER
1	3724995	-	-	A	G	synonymous_variant	LOW		G	synonymous_variant	LOW		G	synonymous_variant	LOW		G	synonymous_variant	LOW
1	3726529	-	-	C	T				T				T				T
1	3726548	-	-	G	A	missense_variant	MODERATE		A	missense_variant	MODERATE		A	missense_variant	MODERATE		A	missense_variant	MODERATE
1	3726561	-	-	A	G				G				G				G
1	3736174	-	-	A	G	missense_variant	MODERATE		G	missense_variant	MODERATE		G	missense_variant	MODERATE		G	missense_variant	MODERATE
1	3744027	-	-	C	T				T				T				T
1	3759382	BGIOSGA002328	probable protein phosphatase 2C 1(LOC4324414)	T	C	intergenic_region	MODIFIER		C	intergenic_region	MODIFIER		C	intergenic_region	MODIFIER		C	intergenic_region	MODIFIER
1	3770190	BGIOSGA002327	-	T	C	intergenic_region	MODIFIER		C	intergenic_region	MODIFIER		C	intergenic_region	MODIFIER		C	intergenic_region	MODIFIER
1	3830248	BGIOSGA002850	probable staphylococcal-like nuclease CAN1(LOC4327139)	C	G				G				G				G
1	3830373	BGIOSGA002850	probable staphylococcal-like nuclease CAN1(LOC4327139)	C	G				G				G				G
1	3830406	BGIOSGA002850	probable staphylococcal-like nuclease CAN1(LOC4327139)	C	T				T				T				T
1	3830667	BGIOSGA002850	probable staphylococcal-like nuclease CAN1(LOC4327139)	T	G				G				G				G
1	3830864	BGIOSGA002850	probable staphylococcal-like nuclease CAN1(LOC4327139)	G	T	synonymous_variant	LOW		T	synonymous_variant	LOW		T	synonymous_variant	LOW		T	synonymous_variant	LOW
1	3833638	BGIOSGA002851	-	T	C				C				C				C
1	3839955	-	-	C	A	upstream_gene_variant	MODIFIER		A	upstream_gene_variant	MODIFIER		A	upstream_gene_variant	MODIFIER		A	upstream_gene_variant	MODIFIER
1	3841238	-	-	C	T				T				T				T
1	3844318	-	-	A	G	missense_variant&splice_region_variant	MODERATE		G	missense_variant&splice_region_variant	MODERATE		G	missense_variant&splice_region_variant	MODERATE		G	missense_variant&splice_region_variant	MODERATE
1	3844541	-	-	A	G				G				G				G
1	3850781	-	-	T	C				C				C				C
1	3855925	BGIOSGA002852	proactivator polypeptide-like 1(LOC4327145)	A	G	5_prime_UTR_variant	MODIFIER		G	5_prime_UTR_variant	MODIFIER		G	5_prime_UTR_variant	MODIFIER		G	5_prime_UTR_variant	MODIFIER
1	3856671	BGIOSGA002852	proactivator polypeptide-like 1(LOC4327145)	G	A				A				A				A
1	3865053	BGIOSGA002317	receptor-like protein 12(LOC4324057)	T	G				G				G				G
1	3865086	BGIOSGA002317	receptor-like protein 12(LOC4324057)	T	A	intergenic_region	MODIFIER		A	intergenic_region	MODIFIER		A	intergenic_region	MODIFIER		A	intergenic_region	MODIFIER
1	3886155	-	-	T	C	upstream_gene_variant	MODIFIER		C	upstream_gene_variant	MODIFIER		C	upstream_gene_variant	MODIFIER		C	upstream_gene_variant	MODIFIER
1	3904981	-	-	C	T				T				T				T
1	3914980	-	-	C	A	3_prime_UTR_variant	MODIFIER		A	3_prime_UTR_variant	MODIFIER		A	3_prime_UTR_variant	MODIFIER		A	3_prime_UTR_variant	MODIFIER
1	3915077	-	-	T	G				G				G				G
1	3922850	BGIOSGA002310	thioredoxin H4-1(LOC4325189)	A	G	missense_variant	MODERATE		G	missense_variant	MODERATE		G	missense_variant	MODERATE		G	missense_variant	MODERATE
1	3923238	BGIOSGA002310	thioredoxin H4-1(LOC4325189)	C	T	upstream_gene_variant	MODIFIER		T	upstream_gene_variant	MODIFIER		T	upstream_gene_variant	MODIFIER		T	upstream_gene_variant	MODIFIER
1	3923419	BGIOSGA002310	thioredoxin H4-1(LOC4325189)	A	T	upstream_gene_variant	MODIFIER		T	upstream_gene_variant	MODIFIER		T	upstream_gene_variant	MODIFIER		T	upstream_gene_variant	MODIFIER
1	3935780	-	-	T	A	upstream_gene_variant	MODIFIER		A	upstream_gene_variant	MODIFIER		A	upstream_gene_variant	MODIFIER		A	upstream_gene_variant	MODIFIER
1	3936702	-	-	A	C	upstream_gene_variant	MODIFIER		C	upstream_gene_variant	MODIFIER		C	upstream_gene_variant	MODIFIER		C	upstream_gene_variant	MODIFIER
1	3938692	BGIOSGA002855	-	G	T	missense_variant	MODERATE		T	missense_variant	MODERATE		T	missense_variant	MODERATE		T	missense_variant	MODERATE
1	3947318	-	-	G	A				A				A				A
1	3958673	-	-	A	T				T				T				T
1	3968270	-	-	C	T	upstream_gene_variant	MODIFIER		T	upstream_gene_variant	MODIFIER		T	upstream_gene_variant	MODIFIER		T	upstream_gene_variant	MODIFIER
1	4002827	-	-	C	A	upstream_gene_variant	MODIFIER		A	upstream_gene_variant	MODIFIER		A	upstream_gene_variant	MODIFIER		A	upstream_gene_variant	MODIFIER
1	4050245	BGIOSGA002303	class E vacuolar protein-sorting machinery protein HSE1(LOC4325199)	C	T				T				T				T
1	4071613	-	-	A	G				G				G				G
1	4071708	-	-	G	T				T				T				T
1	4071713	-	-	T	C				C				C				C
1	4071761	-	-	A	G				G				G				G
1	4072286	-	-	C	A				A				A				A
1	4072723	-	-	A	C	upstream_gene_variant	MODIFIER		C	upstream_gene_variant	MODIFIER		C	upstream_gene_variant	MODIFIER		C	upstream_gene_variant	MODIFIER
1	4073046	-	-	T	C	upstream_gene_variant	MODIFIER		C	upstream_gene_variant	MODIFIER		C	upstream_gene_variant	MODIFIER		C	upstream_gene_variant	MODIFIER
1	4073113	-	-	C	G				G				G				G
1	4073499	-	-	G	C	upstream_gene_variant	MODIFIER		C	upstream_gene_variant	MODIFIER		C	upstream_gene_variant	MODIFIER		C	upstream_gene_variant	MODIFIER
1	4074381	-	-	T	A				A				A				A
1	4079656	BGIOSGA002860	-	A	C	upstream_gene_variant	MODIFIER		C	upstream_gene_variant	MODIFIER		C	upstream_gene_variant	MODIFIER		C	upstream_gene_variant	MODIFIER
1	4080029	BGIOSGA002860	-	T	A				A				A				A
1	4094658	-	-	A	G	3_prime_UTR_variant	MODIFIER		G	3_prime_UTR_variant	MODIFIER		G	3_prime_UTR_variant	MODIFIER		G	3_prime_UTR_variant	MODIFIER
1	4096741	-	-	C	T				T				T				T
1	4096859	-	-	C	A				A				A				A
1	4098598	BGIOSGA002301	-	A	G				G				G				G
1	4103345	-	-	G	C	upstream_gene_variant	MODIFIER		C	upstream_gene_variant	MODIFIER		C	upstream_gene_variant	MODIFIER		C	upstream_gene_variant	MODIFIER
1	4103386	-	-	C	T	upstream_gene_variant	MODIFIER		T	upstream_gene_variant	MODIFIER		T	upstream_gene_variant	MODIFIER		T	upstream_gene_variant	MODIFIER
1	4105434	-	-	A	G	upstream_gene_variant	MODIFIER		G	upstream_gene_variant	MODIFIER		G	upstream_gene_variant	MODIFIER		G	upstream_gene_variant	MODIFIER
1	4109112	BGIOSGA002862	-	C	T	downstream_gene_variant	MODIFIER		T	downstream_gene_variant	MODIFIER		T	downstream_gene_variant	MODIFIER		T	downstream_gene_variant	MODIFIER
1	4114641	BGIOSGA002863	-	C	T				T				T				T
1	4114804	BGIOSGA002863	-	A	T				T				T				T
1	4114805	BGIOSGA002863	-	T	A				A				A				A
1	4115687	BGIOSGA002863	-	G	A				A				A				A
1	4116210	BGIOSGA002863	-	G	C	upstream_gene_variant	MODIFIER		C	upstream_gene_variant	MODIFIER		C	upstream_gene_variant	MODIFIER		C	upstream_gene_variant	MODIFIER
1	4120798	BGIOSGA002863	-	T	C	synonymous_variant	LOW		C	synonymous_variant	LOW		C	synonymous_variant	LOW		C	synonymous_variant	LOW
1	4122686	BGIOSGA002863	-	C	T	upstream_gene_variant	MODIFIER		T	upstream_gene_variant	MODIFIER		T	upstream_gene_variant	MODIFIER		T	upstream_gene_variant	MODIFIER
1	4128355	BGIOSGA002299	protein NSP-INTERACTING KINASE 3(LOC4327640)	A	G	missense_variant	MODERATE		G	missense_variant	MODERATE		G	missense_variant	MODERATE		G	missense_variant	MODERATE
1	4132281	BGIOSGA002299	protein NSP-INTERACTING KINASE 3(LOC4327640)	A	G				G				G				G
1	4156509	BGIOSGA002295	uncharacterized LOC4327642(LOC4327642)	C	T				T				T				T
1	4156827	BGIOSGA002295	uncharacterized LOC4327642(LOC4327642)	C	T	upstream_gene_variant	MODIFIER		T	upstream_gene_variant	MODIFIER		T	upstream_gene_variant	MODIFIER		T	upstream_gene_variant	MODIFIER
1	4172523	BGIOSGA002865	phosphoenolpyruvate/phosphate translocator 3, chloroplastic(LOC4327644)	T	A	downstream_gene_variant	MODIFIER		A	downstream_gene_variant	MODIFIER		A	downstream_gene_variant	MODIFIER		A	downstream_gene_variant	MODIFIER
1	4193360	-	-	C	T	intergenic_region	MODIFIER		T	intergenic_region	MODIFIER		T	intergenic_region	MODIFIER		T	intergenic_region	MODIFIER
1	4193677	-	-	G	C	intergenic_region	MODIFIER		C	intergenic_region	MODIFIER		C	intergenic_region	MODIFIER		C	intergenic_region	MODIFIER
1	4193782	-	-	G	A				A				A				A
1	4194089	-	-	G	C	intergenic_region	MODIFIER		C	intergenic_region	MODIFIER		C	intergenic_region	MODIFIER		C	intergenic_region	MODIFIER
1	4194460	BGIOSGA002866	Peroxidase [Source:UniProtKB/TrEMBL;Acc:A2WL79]	T	C				C				C				C
1	4208585	-	-	A	G				G				G				G
1	4219623	-	-	T	G	upstream_gene_variant	MODIFIER		G	upstream_gene_variant	MODIFIER		G	upstream_gene_variant	MODIFIER		G	upstream_gene_variant	MODIFIER
1	4219698	-	-	G	A	upstream_gene_variant	MODIFIER		A	upstream_gene_variant	MODIFIER		A	upstream_gene_variant	MODIFIER		A	upstream_gene_variant	MODIFIER
1	4224127	-	-	C	T	intergenic_region	MODIFIER		T	intergenic_region	MODIFIER		T	intergenic_region	MODIFIER		T	intergenic_region	MODIFIER
1	4224274	-	-	G	A	intergenic_region	MODIFIER		A	intergenic_region	MODIFIER		A	intergenic_region	MODIFIER		A	intergenic_region	MODIFIER
1	4224288	-	-	G	T	intergenic_region	MODIFIER		T	intergenic_region	MODIFIER		T	intergenic_region	MODIFIER		T	intergenic_region	MODIFIER
1	4224382	-	-	T	C	intergenic_region	MODIFIER		C	intergenic_region	MODIFIER		C	intergenic_region	MODIFIER		C	intergenic_region	MODIFIER
1	4224436	-	-	G	A	intergenic_region	MODIFIER		A	intergenic_region	MODIFIER		A	intergenic_region	MODIFIER		A	intergenic_region	MODIFIER
1	4224816	-	-	A	G	intergenic_region	MODIFIER		G	intergenic_region	MODIFIER		G	intergenic_region	MODIFIER		G	intergenic_region	MODIFIER
1	4224942	-	-	C	A	intergenic_region	MODIFIER		A	intergenic_region	MODIFIER		A	intergenic_region	MODIFIER		A	intergenic_region	MODIFIER
1	4224944	-	-	A	C	intergenic_region	MODIFIER		C	intergenic_region	MODIFIER		C	intergenic_region	MODIFIER		C	intergenic_region	MODIFIER
1	4224958	-	-	G	A	intergenic_region	MODIFIER		A	intergenic_region	MODIFIER		A	intergenic_region	MODIFIER		A	intergenic_region	MODIFIER
1	4225404	-	-	T	G	intergenic_region	MODIFIER		G	intergenic_region	MODIFIER		G	intergenic_region	MODIFIER		G	intergenic_region	MODIFIER
1	4225453	-	-	C	T	intergenic_region	MODIFIER		T	intergenic_region	MODIFIER		T	intergenic_region	MODIFIER		T	intergenic_region	MODIFIER
1	4228886	-	-	C	T	downstream_gene_variant	MODIFIER		T	downstream_gene_variant	MODIFIER		T	downstream_gene_variant	MODIFIER		T	downstream_gene_variant	MODIFIER
1	4229200	-	-	A	T	downstream_gene_variant	MODIFIER		T	downstream_gene_variant	MODIFIER		T	downstream_gene_variant	MODIFIER		T	downstream_gene_variant	MODIFIER
1	4231750	-	-	T	G	downstream_gene_variant	MODIFIER		G	downstream_gene_variant	MODIFIER		G	downstream_gene_variant	MODIFIER		G	downstream_gene_variant	MODIFIER
1	4231774	-	-	G	A	downstream_gene_variant	MODIFIER		A	downstream_gene_variant	MODIFIER		A	downstream_gene_variant	MODIFIER		A	downstream_gene_variant	MODIFIER
1	4231870	-	-	G	A	downstream_gene_variant	MODIFIER		A	downstream_gene_variant	MODIFIER		A	downstream_gene_variant	MODIFIER		A	downstream_gene_variant	MODIFIER
1	4232161	-	-	C	T	downstream_gene_variant	MODIFIER		T	downstream_gene_variant	MODIFIER		T	downstream_gene_variant	MODIFIER		T	downstream_gene_variant	MODIFIER
1	4232764	-	-	C	T	downstream_gene_variant	MODIFIER		T	downstream_gene_variant	MODIFIER		T	downstream_gene_variant	MODIFIER		T	downstream_gene_variant	MODIFIER
1	4232848	-	-	T	C	downstream_gene_variant	MODIFIER		C	downstream_gene_variant	MODIFIER		C	downstream_gene_variant	MODIFIER		C	downstream_gene_variant	MODIFIER
1	4233275	-	-	G	A	upstream_gene_variant	MODIFIER		A	upstream_gene_variant	MODIFIER		A	upstream_gene_variant	MODIFIER		A	upstream_gene_variant	MODIFIER
1	4233351	-	-	C	T	upstream_gene_variant	MODIFIER		T	upstream_gene_variant	MODIFIER		T	upstream_gene_variant	MODIFIER		T	upstream_gene_variant	MODIFIER
1	4239709	-	-	T	A	intron_variant	MODIFIER		A	intron_variant	MODIFIER		A	intron_variant	MODIFIER		A	intron_variant	MODIFIER
1	4239713	-	-	G	A				A				A				A
1	4244575	-	-	T	C				C				C				C
1	4244647	-	-	T	C				C				C				C
1	4265858	-	-	C	T	intron_variant	MODIFIER		T	intron_variant	MODIFIER		T	intron_variant	MODIFIER		T	intron_variant	MODIFIER
1	4265871	-	-	A	G	intron_variant	MODIFIER		G	intron_variant	MODIFIER		G	intron_variant	MODIFIER		G	intron_variant	MODIFIER
1	4271977	-	-	T	C	downstream_gene_variant	MODIFIER		C	downstream_gene_variant	MODIFIER		C	downstream_gene_variant	MODIFIER		C	downstream_gene_variant	MODIFIER
1	4276276	-	-	A	C	synonymous_variant	LOW		C	synonymous_variant	LOW		C	synonymous_variant	LOW		C	synonymous_variant	LOW
1	4284809	BGIOSGA002872	-	A	G	upstream_gene_variant	MODIFIER		G	upstream_gene_variant	MODIFIER		G	upstream_gene_variant	MODIFIER		G	upstream_gene_variant	MODIFIER
1	4288976	BGIOSGA002872	-	G	T	intergenic_region	MODIFIER		T	intergenic_region	MODIFIER		T	intergenic_region	MODIFIER		T	intergenic_region	MODIFIER
1	4289757	BGIOSGA002872	-	T	A	intergenic_region	MODIFIER		A	intergenic_region	MODIFIER		A	intergenic_region	MODIFIER		A	intergenic_region	MODIFIER
1	4295525	-	-	A	G	intergenic_region	MODIFIER		G	intergenic_region	MODIFIER		G	intergenic_region	MODIFIER		G	intergenic_region	MODIFIER
1	4313755	-	-	G	A	3_prime_UTR_variant	MODIFIER		A	3_prime_UTR_variant	MODIFIER		A	3_prime_UTR_variant	MODIFIER		A	3_prime_UTR_variant	MODIFIER
1	4314424	-	-	T	A	downstream_gene_variant	MODIFIER		A	downstream_gene_variant	MODIFIER		A	downstream_gene_variant	MODIFIER		A	downstream_gene_variant	MODIFIER
1	4314525	-	-	T	A	downstream_gene_variant	MODIFIER		A	downstream_gene_variant	MODIFIER		A	downstream_gene_variant	MODIFIER		A	downstream_gene_variant	MODIFIER
1	4327318	-	-	C	T				T				T				T
1	4327924	BGIOSGA002281	acyl-protein thioesterase 1 homolog 1(LOC4327131)	T	G				G				G				G
1	4328033	BGIOSGA002281	acyl-protein thioesterase 1 homolog 1(LOC4327131)	G	A				A				A				A
1	4328389	BGIOSGA002281	acyl-protein thioesterase 1 homolog 1(LOC4327131)	G	C				C				C				C
1	4328412	BGIOSGA002281	acyl-protein thioesterase 1 homolog 1(LOC4327131)	A	G				G				G				G
1	4328653	BGIOSGA002281	acyl-protein thioesterase 1 homolog 1(LOC4327131)	C	A				A				A				A
1	4328670	BGIOSGA002281	acyl-protein thioesterase 1 homolog 1(LOC4327131)	C	T				T				T				T
1	4343978	BGIOSGA002279	-	T	G	downstream_gene_variant	MODIFIER		G	downstream_gene_variant	MODIFIER		G	downstream_gene_variant	MODIFIER		G	downstream_gene_variant	MODIFIER
1	4366999	-	-	C	T	intergenic_region	MODIFIER		T	intergenic_region	MODIFIER		T	intergenic_region	MODIFIER		T	intergenic_region	MODIFIER
1	4378379	-	-	T	C				C				C				C
1	4399805	-	-	G	A	downstream_gene_variant	MODIFIER		A	downstream_gene_variant	MODIFIER		A	downstream_gene_variant	MODIFIER		A	downstream_gene_variant	MODIFIER
1	4399853	-	-	T	G				G				G				G
1	4413802	-	-	C	G	upstream_gene_variant	MODIFIER		G	upstream_gene_variant	MODIFIER		G	upstream_gene_variant	MODIFIER		G	upstream_gene_variant	MODIFIER
1	4414038	-	-	A	G				G				G				G
1	4416094	-	-	C	T	missense_variant	MODERATE		T	missense_variant	MODERATE		T	missense_variant	MODERATE		T	missense_variant	MODERATE
1	4418738	-	-	A	G	missense_variant	MODERATE		G	missense_variant	MODERATE		G	missense_variant	MODERATE		G	missense_variant	MODERATE
1	4439747	-	-	T	C	upstream_gene_variant	MODIFIER		C	upstream_gene_variant	MODIFIER		C	upstream_gene_variant	MODIFIER		C	upstream_gene_variant	MODIFIER
1	4506295	BGIOSGA002267	-	C	G	upstream_gene_variant	MODIFIER		G	upstream_gene_variant	MODIFIER		G	upstream_gene_variant	MODIFIER		G	upstream_gene_variant	MODIFIER
1	4506338	BGIOSGA002267	-	G	A	upstream_gene_variant	MODIFIER		A	upstream_gene_variant	MODIFIER		A	upstream_gene_variant	MODIFIER		A	upstream_gene_variant	MODIFIER
1	4506462	BGIOSGA002267	-	T	C	upstream_gene_variant	MODIFIER		C	upstream_gene_variant	MODIFIER		C	upstream_gene_variant	MODIFIER		C	upstream_gene_variant	MODIFIER
1	4506526	BGIOSGA002267	-	C	T	upstream_gene_variant	MODIFIER		T	upstream_gene_variant	MODIFIER		T	upstream_gene_variant	MODIFIER		T	upstream_gene_variant	MODIFIER
1	4506587	BGIOSGA002267	-	G	A	upstream_gene_variant	MODIFIER		A	upstream_gene_variant	MODIFIER		A	upstream_gene_variant	MODIFIER		A	upstream_gene_variant	MODIFIER
1	4573535	-	-	C	T	upstream_gene_variant	MODIFIER		T	upstream_gene_variant	MODIFIER		T	upstream_gene_variant	MODIFIER		T	upstream_gene_variant	MODIFIER
1	4573564	-	-	G	A	upstream_gene_variant	MODIFIER		A	upstream_gene_variant	MODIFIER		A	upstream_gene_variant	MODIFIER		A	upstream_gene_variant	MODIFIER
1	4574164	-	-	G	A	upstream_gene_variant	MODIFIER		A	upstream_gene_variant	MODIFIER		A	upstream_gene_variant	MODIFIER		A	upstream_gene_variant	MODIFIER
1	4590705	-	-	A	C				C				C				C
1	4590806	-	-	G	A	3_prime_UTR_variant	MODIFIER		A	3_prime_UTR_variant	MODIFIER		A	3_prime_UTR_variant	MODIFIER		A	3_prime_UTR_variant	MODIFIER
1	4597120	BGIOSGA002888	syntaxin-32(LOC4323876)	G	A	intergenic_region	MODIFIER		A	intergenic_region	MODIFIER		A	intergenic_region	MODIFIER		A	intergenic_region	MODIFIER
1	4628362	-	-	A	G				G				G				G
1	4632352	-	-	T	G				G				G				G
1	4642765	-	-	T	C	upstream_gene_variant	MODIFIER		C	upstream_gene_variant	MODIFIER		C	upstream_gene_variant	MODIFIER		C	upstream_gene_variant	MODIFIER
1	4642853	-	-	G	C	upstream_gene_variant	MODIFIER		C	upstream_gene_variant	MODIFIER		C	upstream_gene_variant	MODIFIER		C	upstream_gene_variant	MODIFIER
1	4643191	-	-	G	A	upstream_gene_variant	MODIFIER		A	upstream_gene_variant	MODIFIER		A	upstream_gene_variant	MODIFIER		A	upstream_gene_variant	MODIFIER
1	4645127	BGIOSGA002257	probable serine incorporator(LOC4325348)	G	A				A				A				A
1	4645154	BGIOSGA002257	probable serine incorporator(LOC4325348)	G	A				A				A				A
1	4717652	-	-	G	A	intron_variant	MODIFIER		A	intron_variant	MODIFIER		A	intron_variant	MODIFIER		A	intron_variant	MODIFIER
1	4758610	-	-	A	G	downstream_gene_variant	MODIFIER		G	downstream_gene_variant	MODIFIER		G	downstream_gene_variant	MODIFIER		G	downstream_gene_variant	MODIFIER
1	4764022	-	-	C	A	downstream_gene_variant	MODIFIER		A	downstream_gene_variant	MODIFIER		A	downstream_gene_variant	MODIFIER		A	downstream_gene_variant	MODIFIER
1	4764153	-	-	A	G				G				G				G
1	4764162	-	-	A	G	splice_region_variant&intron_variant	LOW		G	splice_region_variant&intron_variant	LOW		G	splice_region_variant&intron_variant	LOW		G	splice_region_variant&intron_variant	LOW
1	4778761	-	-	A	C				C				C				C
1	4878873	-	-	C	A	downstream_gene_variant	MODIFIER		A	downstream_gene_variant	MODIFIER		A	downstream_gene_variant	MODIFIER		A	downstream_gene_variant	MODIFIER
1	4890037	-	-	G	T	missense_variant	MODERATE		T	missense_variant	MODERATE		T	missense_variant	MODERATE		T	missense_variant	MODERATE
1	4890102	-	-	G	A	synonymous_variant	LOW		A	synonymous_variant	LOW		A	synonymous_variant	LOW		A	synonymous_variant	LOW
1	4890160	-	-	T	A	missense_variant	MODERATE		A	missense_variant	MODERATE		A	missense_variant	MODERATE		A	missense_variant	MODERATE
1	4991047	-	-	T	C	intergenic_region	MODIFIER		C	intergenic_region	MODIFIER		C	intergenic_region	MODIFIER		C	intergenic_region	MODIFIER
1	4995029	-	-	A	G	intergenic_region	MODIFIER		G	intergenic_region	MODIFIER		G	intergenic_region	MODIFIER		G	intergenic_region	MODIFIER
1	4996466	-	-	A	G	intergenic_region	MODIFIER		G	intergenic_region	MODIFIER		G	intergenic_region	MODIFIER		G	intergenic_region	MODIFIER
1	4999132	-	-	A	T	downstream_gene_variant	MODIFIER		T	downstream_gene_variant	MODIFIER		T	downstream_gene_variant	MODIFIER		T	downstream_gene_variant	MODIFIER
1	5025342	-	-	A	G	missense_variant	MODERATE		G	missense_variant	MODERATE		G	missense_variant	MODERATE		G	missense_variant	MODERATE
1	5070623	-	-	T	C	intergenic_region	MODIFIER		C	intergenic_region	MODIFIER		C	intergenic_region	MODIFIER		C	intergenic_region	MODIFIER
1	5070868	BGIOSGA002234	-	G	A	intergenic_region	MODIFIER		A	intergenic_region	MODIFIER		A	intergenic_region	MODIFIER		A	intergenic_region	MODIFIER
1	5070978	BGIOSGA002234	-	T	C	intergenic_region	MODIFIER		C	intergenic_region	MODIFIER		C	intergenic_region	MODIFIER		C	intergenic_region	MODIFIER
1	5077408	-	-	T	C	intergenic_region	MODIFIER		C	intergenic_region	MODIFIER		C	intergenic_region	MODIFIER		C	intergenic_region	MODIFIER
1	5087679	BGIOSGA002922	-	G	A				A				A				A
1	5090582	BGIOSGA002922	-	G	A	downstream_gene_variant	MODIFIER		A	downstream_gene_variant	MODIFIER		A	downstream_gene_variant	MODIFIER		A	downstream_gene_variant	MODIFIER
1	5100732	-	-	T	C				C				C				C
1	5104162	-	-	A	G				G				G				G
1	5107783	-	-	T	G	downstream_gene_variant	MODIFIER		G	downstream_gene_variant	MODIFIER		G	downstream_gene_variant	MODIFIER		G	downstream_gene_variant	MODIFIER
1	5108601	-	-	G	A				A				A				A
1	5110138	-	-	C	T	3_prime_UTR_variant	MODIFIER		T	3_prime_UTR_variant	MODIFIER		T	3_prime_UTR_variant	MODIFIER		T	3_prime_UTR_variant	MODIFIER
1	5111850	-	-	A	T	synonymous_variant	LOW		T	synonymous_variant	LOW		T	synonymous_variant	LOW		T	synonymous_variant	LOW
1	5112071	-	-	C	T				T				T				T
1	5112277	-	-	T	A	upstream_gene_variant	MODIFIER		A	upstream_gene_variant	MODIFIER		A	upstream_gene_variant	MODIFIER		A	upstream_gene_variant	MODIFIER
1	5112308	-	-	C	T	upstream_gene_variant	MODIFIER		T	upstream_gene_variant	MODIFIER		T	upstream_gene_variant	MODIFIER		T	upstream_gene_variant	MODIFIER
1	5112328	-	-	G	A	upstream_gene_variant	MODIFIER		A	upstream_gene_variant	MODIFIER		A	upstream_gene_variant	MODIFIER		A	upstream_gene_variant	MODIFIER
1	5119982	-	-	C	T	intergenic_region	MODIFIER		T	intergenic_region	MODIFIER		T	intergenic_region	MODIFIER		T	intergenic_region	MODIFIER
1	5119983	-	-	C	A	intergenic_region	MODIFIER		A	intergenic_region	MODIFIER		A	intergenic_region	MODIFIER		A	intergenic_region	MODIFIER
1	5120069	-	-	T	C	intergenic_region	MODIFIER		C	intergenic_region	MODIFIER		C	intergenic_region	MODIFIER		C	intergenic_region	MODIFIER
1	5120116	-	-	C	A	intergenic_region	MODIFIER		A	intergenic_region	MODIFIER		A	intergenic_region	MODIFIER		A	intergenic_region	MODIFIER
1	5120202	-	-	G	A	intergenic_region	MODIFIER		A	intergenic_region	MODIFIER		A	intergenic_region	MODIFIER		A	intergenic_region	MODIFIER
1	5120227	-	-	G	C	intergenic_region	MODIFIER		C	intergenic_region	MODIFIER		C	intergenic_region	MODIFIER		C	intergenic_region	MODIFIER
1	5120302	-	-	G	A	intergenic_region	MODIFIER		A	intergenic_region	MODIFIER		A	intergenic_region	MODIFIER		A	intergenic_region	MODIFIER
1	5120373	-	-	G	A	intergenic_region	MODIFIER		A	intergenic_region	MODIFIER		A	intergenic_region	MODIFIER		A	intergenic_region	MODIFIER
1	5120404	-	-	T	G	intergenic_region	MODIFIER		G	intergenic_region	MODIFIER		G	intergenic_region	MODIFIER		G	intergenic_region	MODIFIER
1	5120899	-	-	G	A	intergenic_region	MODIFIER		A	intergenic_region	MODIFIER		A	intergenic_region	MODIFIER		A	intergenic_region	MODIFIER
1	5155494	-	-	T	G	intergenic_region	MODIFIER		G	intergenic_region	MODIFIER		G	intergenic_region	MODIFIER		G	intergenic_region	MODIFIER
1	5160681	-	-	A	G				G				G				G
1	5161616	-	-	A	G	intergenic_region	MODIFIER		G	intergenic_region	MODIFIER		G	intergenic_region	MODIFIER		G	intergenic_region	MODIFIER
1	5210343	-	-	G	A	downstream_gene_variant	MODIFIER		A	downstream_gene_variant	MODIFIER		A	downstream_gene_variant	MODIFIER		A	downstream_gene_variant	MODIFIER
1	5214759	-	-	G	A	upstream_gene_variant	MODIFIER		A	upstream_gene_variant	MODIFIER		A	upstream_gene_variant	MODIFIER		A	upstream_gene_variant	MODIFIER
1	5217733	-	-	G	A	upstream_gene_variant	MODIFIER		A	upstream_gene_variant	MODIFIER		A	upstream_gene_variant	MODIFIER		A	upstream_gene_variant	MODIFIER
1	5218057	-	-	A	G	upstream_gene_variant	MODIFIER		G	upstream_gene_variant	MODIFIER		G	upstream_gene_variant	MODIFIER		G	upstream_gene_variant	MODIFIER
1	5224234	BGIOSGA002224	Phosphotransferase [Source:UniProtKB/TrEMBL;Acc:B8ADP4]	C	A				A				A				A
1	5234449	-	-	C	T	upstream_gene_variant	MODIFIER		T	upstream_gene_variant	MODIFIER		T	upstream_gene_variant	MODIFIER		T	upstream_gene_variant	MODIFIER
1	5234556	-	-	C	G				G				G				G
1	5234736	-	-	T	C				C				C				C
1	5234825	-	-	A	G				G				G				G
1	5234906	-	-	G	A				A				A				A
1	5235676	-	-	C	A	upstream_gene_variant	MODIFIER		A	upstream_gene_variant	MODIFIER		A	upstream_gene_variant	MODIFIER		A	upstream_gene_variant	MODIFIER
1	5247446	-	-	A	G	3_prime_UTR_variant	MODIFIER		G	3_prime_UTR_variant	MODIFIER		G	3_prime_UTR_variant	MODIFIER		G	3_prime_UTR_variant	MODIFIER
1	5343815	-	-	C	T	intergenic_region	MODIFIER		T	intergenic_region	MODIFIER		T	intergenic_region	MODIFIER		T	intergenic_region	MODIFIER
1	5346202	-	-	A	C	intergenic_region	MODIFIER		C	intergenic_region	MODIFIER		C	intergenic_region	MODIFIER		C	intergenic_region	MODIFIER
1	5426080	BGIOSGA002209	-	T	C				C				C				C
1	5463079	-	-	A	G	intergenic_region	MODIFIER		G	intergenic_region	MODIFIER		G	intergenic_region	MODIFIER		G	intergenic_region	MODIFIER
1	5577697	-	-	C	G	upstream_gene_variant	MODIFIER		G	upstream_gene_variant	MODIFIER		G	upstream_gene_variant	MODIFIER		G	upstream_gene_variant	MODIFIER
1	5579927	-	-	T	C				C				C				C
1	5587970	-	-	C	A	5_prime_UTR_variant	MODIFIER		A	5_prime_UTR_variant	MODIFIER		A	5_prime_UTR_variant	MODIFIER		A	5_prime_UTR_variant	MODIFIER
1	5588000	-	-	A	G	5_prime_UTR_variant	MODIFIER		G	5_prime_UTR_variant	MODIFIER		G	5_prime_UTR_variant	MODIFIER		G	5_prime_UTR_variant	MODIFIER
1	5588144	-	-	C	T	5_prime_UTR_variant	MODIFIER		T	5_prime_UTR_variant	MODIFIER		T	5_prime_UTR_variant	MODIFIER		T	5_prime_UTR_variant	MODIFIER
1	5654936	-	-	G	A	intron_variant	MODIFIER		A	intron_variant	MODIFIER		A	intron_variant	MODIFIER		A	intron_variant	MODIFIER
1	5862913	-	-	T	A	upstream_gene_variant	MODIFIER		A	upstream_gene_variant	MODIFIER		A	upstream_gene_variant	MODIFIER		A	upstream_gene_variant	MODIFIER
1	5866399	-	-	T	C	downstream_gene_variant	MODIFIER		C	downstream_gene_variant	MODIFIER		C	downstream_gene_variant	MODIFIER		C	downstream_gene_variant	MODIFIER
1	5927177	-	-	A	G	downstream_gene_variant	MODIFIER		G	downstream_gene_variant	MODIFIER		G	downstream_gene_variant	MODIFIER		G	downstream_gene_variant	MODIFIER
1	5930933	-	-	T	A	downstream_gene_variant	MODIFIER		A	downstream_gene_variant	MODIFIER		A	downstream_gene_variant	MODIFIER		A	downstream_gene_variant	MODIFIER
1	5931055	-	-	G	A	downstream_gene_variant	MODIFIER		A	downstream_gene_variant	MODIFIER		A	downstream_gene_variant	MODIFIER		A	downstream_gene_variant	MODIFIER
1	5950273	-	-	A	G	downstream_gene_variant	MODIFIER		G	downstream_gene_variant	MODIFIER		G	downstream_gene_variant	MODIFIER		G	downstream_gene_variant	MODIFIER
1	5950306	-	-	G	A	downstream_gene_variant	MODIFIER		A	downstream_gene_variant	MODIFIER		A	downstream_gene_variant	MODIFIER		A	downstream_gene_variant	MODIFIER
1	5950331	-	-	G	A	downstream_gene_variant	MODIFIER		A	downstream_gene_variant	MODIFIER		A	downstream_gene_variant	MODIFIER		A	downstream_gene_variant	MODIFIER
1	5950367	-	-	G	T	3_prime_UTR_variant	MODIFIER		T	3_prime_UTR_variant	MODIFIER		T	3_prime_UTR_variant	MODIFIER		T	3_prime_UTR_variant	MODIFIER
1	5950597	-	-	T	C	3_prime_UTR_variant	MODIFIER		C	3_prime_UTR_variant	MODIFIER		C	3_prime_UTR_variant	MODIFIER		C	3_prime_UTR_variant	MODIFIER
1	5950637	-	-	G	A	3_prime_UTR_variant	MODIFIER		A	3_prime_UTR_variant	MODIFIER		A	3_prime_UTR_variant	MODIFIER		A	3_prime_UTR_variant	MODIFIER
1	5950656	-	-	G	A	3_prime_UTR_variant	MODIFIER		A	3_prime_UTR_variant	MODIFIER		A	3_prime_UTR_variant	MODIFIER		A	3_prime_UTR_variant	MODIFIER
1	5966016	-	-	A	C				C				C				C
1	5968459	BGIOSGA002178	-	G	A	upstream_gene_variant	MODIFIER		A	upstream_gene_variant	MODIFIER		A	upstream_gene_variant	MODIFIER		A	upstream_gene_variant	MODIFIER
1	5968713	BGIOSGA002178	-	G	T	upstream_gene_variant	MODIFIER		T	upstream_gene_variant	MODIFIER		T	upstream_gene_variant	MODIFIER		T	upstream_gene_variant	MODIFIER
1	5975052	-	-	G	A	upstream_gene_variant	MODIFIER		A	upstream_gene_variant	MODIFIER		A	upstream_gene_variant	MODIFIER		A	upstream_gene_variant	MODIFIER
1	5976496	-	-	G	T	upstream_gene_variant	MODIFIER		T	upstream_gene_variant	MODIFIER		T	upstream_gene_variant	MODIFIER		T	upstream_gene_variant	MODIFIER
1	5976667	-	-	T	C	upstream_gene_variant	MODIFIER		C	upstream_gene_variant	MODIFIER		C	upstream_gene_variant	MODIFIER		C	upstream_gene_variant	MODIFIER
1	5976809	-	-	T	C	upstream_gene_variant	MODIFIER		C	upstream_gene_variant	MODIFIER		C	upstream_gene_variant	MODIFIER		C	upstream_gene_variant	MODIFIER
1	5980236	-	-	A	T	upstream_gene_variant	MODIFIER		T	upstream_gene_variant	MODIFIER		T	upstream_gene_variant	MODIFIER		T	upstream_gene_variant	MODIFIER
1	5983489	BGIOSGA002177	-	C	T	upstream_gene_variant	MODIFIER		T	upstream_gene_variant	MODIFIER		T	upstream_gene_variant	MODIFIER		T	upstream_gene_variant	MODIFIER
1	5983537	BGIOSGA002177	-	A	T	upstream_gene_variant	MODIFIER		T	upstream_gene_variant	MODIFIER		T	upstream_gene_variant	MODIFIER		T	upstream_gene_variant	MODIFIER
1	5984127	BGIOSGA002177	-	C	A	missense_variant	MODERATE		A	missense_variant	MODERATE		A	missense_variant	MODERATE		A	missense_variant	MODERATE
1	5984128	BGIOSGA002177	-	C	A	missense_variant	MODERATE		A	missense_variant	MODERATE		A	missense_variant	MODERATE		A	missense_variant	MODERATE
1	5984196	BGIOSGA002177	-	C	A	missense_variant	MODERATE		A	missense_variant	MODERATE		A	missense_variant	MODERATE		A	missense_variant	MODERATE
1	5984205	BGIOSGA002177	-	C	T	missense_variant	MODERATE		T	missense_variant	MODERATE		T	missense_variant	MODERATE		T	missense_variant	MODERATE
1	5987204	-	-	G	A	upstream_gene_variant	MODIFIER		A	upstream_gene_variant	MODIFIER		A	upstream_gene_variant	MODIFIER		A	upstream_gene_variant	MODIFIER
1	5994098	-	-	C	G	intergenic_region	MODIFIER		G	intergenic_region	MODIFIER		G	intergenic_region	MODIFIER		G	intergenic_region	MODIFIER
1	5997311	BGIOSGA002175	-	A	G				G				G				G
1	6001197	-	-	C	T	upstream_gene_variant	MODIFIER		T	upstream_gene_variant	MODIFIER		T	upstream_gene_variant	MODIFIER		T	upstream_gene_variant	MODIFIER
1	6006194	-	-	G	A	missense_variant	MODERATE		A	missense_variant	MODERATE		A	missense_variant	MODERATE		A	missense_variant	MODERATE
1	6009206	-	-	G	C				C				C				C
1	6009218	-	-	C	T				T				T				T
1	6009958	-	-	T	A				A				A				A
1	6020141	-	-	A	G	synonymous_variant	LOW		G	synonymous_variant	LOW		G	synonymous_variant	LOW		G	synonymous_variant	LOW
1	6020530	-	-	G	T	missense_variant	MODERATE		T	missense_variant	MODERATE		T	missense_variant	MODERATE		T	missense_variant	MODERATE
1	6033058	-	-	C	T	upstream_gene_variant	MODIFIER		T	upstream_gene_variant	MODIFIER		T	upstream_gene_variant	MODIFIER		T	upstream_gene_variant	MODIFIER
1	6034737	-	-	G	A	upstream_gene_variant	MODIFIER		A	upstream_gene_variant	MODIFIER		A	upstream_gene_variant	MODIFIER		A	upstream_gene_variant	MODIFIER
1	6034763	-	-	A	T				T				T				T
1	6034765	-	-	C	A	upstream_gene_variant	MODIFIER		A	upstream_gene_variant	MODIFIER		A	upstream_gene_variant	MODIFIER		A	upstream_gene_variant	MODIFIER
1	6034779	-	-	C	A	upstream_gene_variant	MODIFIER		A	upstream_gene_variant	MODIFIER		A	upstream_gene_variant	MODIFIER		A	upstream_gene_variant	MODIFIER
1	6043441	-	-	G	C	upstream_gene_variant	MODIFIER		C	upstream_gene_variant	MODIFIER		C	upstream_gene_variant	MODIFIER		C	upstream_gene_variant	MODIFIER
1	6043443	-	-	A	C				C				C				C
1	6057651	-	-	A	C				C				C				C
1	6058920	-	-	G	A				A				A				A
1	6063567	BGIOSGA002959	-	C	T				T				T				T
1	6064112	BGIOSGA002959	-	C	T				T				T				T
1	6073758	-	-	A	G	downstream_gene_variant	MODIFIER		G	downstream_gene_variant	MODIFIER		G	downstream_gene_variant	MODIFIER		G	downstream_gene_variant	MODIFIER
1	6074103	-	-	G	A				A				A				A
1	6076006	BGIOSGA002173	-	A	G	downstream_gene_variant	MODIFIER		G	downstream_gene_variant	MODIFIER		G	downstream_gene_variant	MODIFIER		G	downstream_gene_variant	MODIFIER
1	6127854	-	-	T	C	downstream_gene_variant	MODIFIER		C	downstream_gene_variant	MODIFIER		C	downstream_gene_variant	MODIFIER		C	downstream_gene_variant	MODIFIER
1	6127866	-	-	C	T	downstream_gene_variant	MODIFIER		T	downstream_gene_variant	MODIFIER		T	downstream_gene_variant	MODIFIER		T	downstream_gene_variant	MODIFIER
1	6127897	-	-	T	C	downstream_gene_variant	MODIFIER		C	downstream_gene_variant	MODIFIER		C	downstream_gene_variant	MODIFIER		C	downstream_gene_variant	MODIFIER
1	6127898	-	-	A	G	downstream_gene_variant	MODIFIER		G	downstream_gene_variant	MODIFIER		G	downstream_gene_variant	MODIFIER		G	downstream_gene_variant	MODIFIER
1	6158004	-	-	T	C	intergenic_region	MODIFIER		C	intergenic_region	MODIFIER		C	intergenic_region	MODIFIER		C	intergenic_region	MODIFIER
1	6158464	-	-	A	C	intergenic_region	MODIFIER		C	intergenic_region	MODIFIER		C	intergenic_region	MODIFIER		C	intergenic_region	MODIFIER
1	6159347	-	-	T	C	intergenic_region	MODIFIER		C	intergenic_region	MODIFIER		C	intergenic_region	MODIFIER		C	intergenic_region	MODIFIER
1	6161779	-	-	T	A	intergenic_region	MODIFIER		A	intergenic_region	MODIFIER		A	intergenic_region	MODIFIER		A	intergenic_region	MODIFIER
1	6246801	BGIOSGA002158	-	G	A	upstream_gene_variant	MODIFIER		A	upstream_gene_variant	MODIFIER		A	upstream_gene_variant	MODIFIER		A	upstream_gene_variant	MODIFIER
1	6251226	-	-	G	C	upstream_gene_variant	MODIFIER		C	upstream_gene_variant	MODIFIER		C	upstream_gene_variant	MODIFIER		C	upstream_gene_variant	MODIFIER
1	6251303	-	-	T	C				C				C				C
1	6251411	-	-	A	G	upstream_gene_variant	MODIFIER		G	upstream_gene_variant	MODIFIER		G	upstream_gene_variant	MODIFIER		G	upstream_gene_variant	MODIFIER
1	6252688	-	-	G	T	upstream_gene_variant	MODIFIER		T	upstream_gene_variant	MODIFIER		T	upstream_gene_variant	MODIFIER		T	upstream_gene_variant	MODIFIER
1	6293835	-	-	T	C				C				C				C
1	6300874	-	-	A	G	upstream_gene_variant	MODIFIER		G	upstream_gene_variant	MODIFIER		G	upstream_gene_variant	MODIFIER		G	upstream_gene_variant	MODIFIER
1	6302258	-	-	C	T	upstream_gene_variant	MODIFIER		T	upstream_gene_variant	MODIFIER		T	upstream_gene_variant	MODIFIER		T	upstream_gene_variant	MODIFIER
1	6309690	-	-	A	G	downstream_gene_variant	MODIFIER		G	downstream_gene_variant	MODIFIER		G	downstream_gene_variant	MODIFIER		G	downstream_gene_variant	MODIFIER
1	6309714	-	-	A	G	downstream_gene_variant	MODIFIER		G	downstream_gene_variant	MODIFIER		G	downstream_gene_variant	MODIFIER		G	downstream_gene_variant	MODIFIER
1	6320834	-	-	C	T				T				T				T
1	6347613	BGIOSGA002978	phosphoenolpyruvate carboxylase 1(LOC4325531)	G	A	upstream_gene_variant	MODIFIER		A	upstream_gene_variant	MODIFIER		A	upstream_gene_variant	MODIFIER		A	upstream_gene_variant	MODIFIER
1	6347631	BGIOSGA002978	phosphoenolpyruvate carboxylase 1(LOC4325531)	T	C	upstream_gene_variant	MODIFIER		C	upstream_gene_variant	MODIFIER		C	upstream_gene_variant	MODIFIER		C	upstream_gene_variant	MODIFIER
1	6373323	-	-	A	T	upstream_gene_variant	MODIFIER		T	upstream_gene_variant	MODIFIER		T	upstream_gene_variant	MODIFIER		T	upstream_gene_variant	MODIFIER
1	6374029	-	-	A	T	upstream_gene_variant	MODIFIER		T	upstream_gene_variant	MODIFIER		T	upstream_gene_variant	MODIFIER		T	upstream_gene_variant	MODIFIER
1	6667326	-	-	A	G	splice_region_variant&non_coding_transcript_exon_variant	LOW		G	splice_region_variant&non_coding_transcript_exon_variant	LOW		G	splice_region_variant&non_coding_transcript_exon_variant	LOW		G	splice_region_variant&non_coding_transcript_exon_variant	LOW
1	6667437	-	-	T	C	downstream_gene_variant	MODIFIER		C	downstream_gene_variant	MODIFIER		C	downstream_gene_variant	MODIFIER		C	downstream_gene_variant	MODIFIER
1	6668076	-	-	G	A	downstream_gene_variant	MODIFIER		A	downstream_gene_variant	MODIFIER		A	downstream_gene_variant	MODIFIER		A	downstream_gene_variant	MODIFIER
1	6709507	-	-	A	G	missense_variant	MODERATE		G	missense_variant	MODERATE		G	missense_variant	MODERATE		G	missense_variant	MODERATE
1	6761404	-	-	T	G				G				G				G
1	6761408	-	-	C	T	downstream_gene_variant	MODIFIER		T	downstream_gene_variant	MODIFIER		T	downstream_gene_variant	MODIFIER		T	downstream_gene_variant	MODIFIER
1	6761661	-	-	G	A	downstream_gene_variant	MODIFIER		A	downstream_gene_variant	MODIFIER		A	downstream_gene_variant	MODIFIER		A	downstream_gene_variant	MODIFIER
1	6762829	-	-	C	A	downstream_gene_variant	MODIFIER		A	downstream_gene_variant	MODIFIER		A	downstream_gene_variant	MODIFIER		A	downstream_gene_variant	MODIFIER
1	6762847	-	-	T	G	downstream_gene_variant	MODIFIER		G	downstream_gene_variant	MODIFIER		G	downstream_gene_variant	MODIFIER		G	downstream_gene_variant	MODIFIER
1	6762853	-	-	T	A	downstream_gene_variant	MODIFIER		A	downstream_gene_variant	MODIFIER		A	downstream_gene_variant	MODIFIER		A	downstream_gene_variant	MODIFIER
1	6775704	-	-	T	C	3_prime_UTR_variant	MODIFIER		C	3_prime_UTR_variant	MODIFIER		C	3_prime_UTR_variant	MODIFIER		C	3_prime_UTR_variant	MODIFIER
1	6775868	-	-	A	C	missense_variant	MODERATE		C	missense_variant	MODERATE		C	missense_variant	MODERATE		C	missense_variant	MODERATE
1	6775893	-	-	T	C	synonymous_variant	LOW		C	synonymous_variant	LOW		C	synonymous_variant	LOW		C	synonymous_variant	LOW
1	6775906	-	-	A	G				G				G				G
1	6804486	-	-	T	C	intergenic_region	MODIFIER		C	intergenic_region	MODIFIER		C	intergenic_region	MODIFIER		C	intergenic_region	MODIFIER
1	6813586	-	-	T	C	upstream_gene_variant	MODIFIER		C	upstream_gene_variant	MODIFIER		C	upstream_gene_variant	MODIFIER		C	upstream_gene_variant	MODIFIER
1	6813616	-	-	A	G	upstream_gene_variant	MODIFIER		G	upstream_gene_variant	MODIFIER		G	upstream_gene_variant	MODIFIER		G	upstream_gene_variant	MODIFIER
1	6813657	-	-	T	A	upstream_gene_variant	MODIFIER		A	upstream_gene_variant	MODIFIER		A	upstream_gene_variant	MODIFIER		A	upstream_gene_variant	MODIFIER
1	6827261	-	-	T	C	upstream_gene_variant	MODIFIER		C	upstream_gene_variant	MODIFIER		C	upstream_gene_variant	MODIFIER		C	upstream_gene_variant	MODIFIER
1	6829024	-	-	C	T	3_prime_UTR_variant	MODIFIER		T	3_prime_UTR_variant	MODIFIER		T	3_prime_UTR_variant	MODIFIER		T	3_prime_UTR_variant	MODIFIER
1	6843360	-	-	A	T	5_prime_UTR_variant	MODIFIER		T	5_prime_UTR_variant	MODIFIER		T	5_prime_UTR_variant	MODIFIER		T	5_prime_UTR_variant	MODIFIER
1	6843366	-	-	T	C	5_prime_UTR_variant	MODIFIER		C	5_prime_UTR_variant	MODIFIER		C	5_prime_UTR_variant	MODIFIER		C	5_prime_UTR_variant	MODIFIER
1	6843369	-	-	C	T	5_prime_UTR_variant	MODIFIER		T	5_prime_UTR_variant	MODIFIER		T	5_prime_UTR_variant	MODIFIER		T	5_prime_UTR_variant	MODIFIER
1	6843370	-	-	A	G	5_prime_UTR_variant	MODIFIER		G	5_prime_UTR_variant	MODIFIER		G	5_prime_UTR_variant	MODIFIER		G	5_prime_UTR_variant	MODIFIER
1	6843386	-	-	C	T	downstream_gene_variant	MODIFIER		T	downstream_gene_variant	MODIFIER		T	downstream_gene_variant	MODIFIER		T	downstream_gene_variant	MODIFIER
1	6843389	-	-	T	C	downstream_gene_variant	MODIFIER		C	downstream_gene_variant	MODIFIER		C	downstream_gene_variant	MODIFIER		C	downstream_gene_variant	MODIFIER
1	6843403	-	-	A	G	downstream_gene_variant	MODIFIER		G	downstream_gene_variant	MODIFIER		G	downstream_gene_variant	MODIFIER		G	downstream_gene_variant	MODIFIER
1	6843410	-	-	T	C	downstream_gene_variant	MODIFIER		C	downstream_gene_variant	MODIFIER		C	downstream_gene_variant	MODIFIER		C	downstream_gene_variant	MODIFIER
1	6843415	-	-	G	A	downstream_gene_variant	MODIFIER		A	downstream_gene_variant	MODIFIER		A	downstream_gene_variant	MODIFIER		A	downstream_gene_variant	MODIFIER
1	6843442	-	-	C	T	downstream_gene_variant	MODIFIER		T	downstream_gene_variant	MODIFIER		T	downstream_gene_variant	MODIFIER		T	downstream_gene_variant	MODIFIER
1	6843443	-	-	G	A	downstream_gene_variant	MODIFIER		A	downstream_gene_variant	MODIFIER		A	downstream_gene_variant	MODIFIER		A	downstream_gene_variant	MODIFIER
1	6843453	-	-	T	C	downstream_gene_variant	MODIFIER		C	downstream_gene_variant	MODIFIER		C	downstream_gene_variant	MODIFIER		C	downstream_gene_variant	MODIFIER
1	6958175	-	-	A	G	synonymous_variant	LOW		G	synonymous_variant	LOW		G	synonymous_variant	LOW		G	synonymous_variant	LOW
1	6958218	-	-	T	C	missense_variant	MODERATE		C	missense_variant	MODERATE		C	missense_variant	MODERATE		C	missense_variant	MODERATE
1	6958753	-	-	A	G	upstream_gene_variant	MODIFIER		G	upstream_gene_variant	MODIFIER		G	upstream_gene_variant	MODIFIER		G	upstream_gene_variant	MODIFIER
1	7013828	-	-	A	G	upstream_gene_variant	MODIFIER		G	upstream_gene_variant	MODIFIER		G	upstream_gene_variant	MODIFIER		G	upstream_gene_variant	MODIFIER
1	7056817	-	-	C	T	upstream_gene_variant	MODIFIER		T	upstream_gene_variant	MODIFIER		T	upstream_gene_variant	MODIFIER		T	upstream_gene_variant	MODIFIER
1	7056941	-	-	C	T	upstream_gene_variant	MODIFIER		T	upstream_gene_variant	MODIFIER		T	upstream_gene_variant	MODIFIER		T	upstream_gene_variant	MODIFIER
1	7058405	-	-	C	G	upstream_gene_variant	MODIFIER		G	upstream_gene_variant	MODIFIER		G	upstream_gene_variant	MODIFIER		G	upstream_gene_variant	MODIFIER
1	7058880	-	-	T	C	upstream_gene_variant	MODIFIER		C	upstream_gene_variant	MODIFIER		C	upstream_gene_variant	MODIFIER		C	upstream_gene_variant	MODIFIER
1	7058919	-	-	G	A	upstream_gene_variant	MODIFIER		A	upstream_gene_variant	MODIFIER		A	upstream_gene_variant	MODIFIER		A	upstream_gene_variant	MODIFIER
1	7058937	-	-	T	C	upstream_gene_variant	MODIFIER		C	upstream_gene_variant	MODIFIER		C	upstream_gene_variant	MODIFIER		C	upstream_gene_variant	MODIFIER
1	7058944	-	-	T	C	upstream_gene_variant	MODIFIER		C	upstream_gene_variant	MODIFIER		C	upstream_gene_variant	MODIFIER		C	upstream_gene_variant	MODIFIER
1	7059002	-	-	C	A	upstream_gene_variant	MODIFIER		A	upstream_gene_variant	MODIFIER		A	upstream_gene_variant	MODIFIER		A	upstream_gene_variant	MODIFIER
1	7066279	-	-	C	G	downstream_gene_variant	MODIFIER		G	downstream_gene_variant	MODIFIER		G	downstream_gene_variant	MODIFIER		G	downstream_gene_variant	MODIFIER
1	7066289	-	-	G	A	downstream_gene_variant	MODIFIER		A	downstream_gene_variant	MODIFIER		A	downstream_gene_variant	MODIFIER		A	downstream_gene_variant	MODIFIER
1	7072299	-	-	T	C	missense_variant	MODERATE		C	missense_variant	MODERATE		C	missense_variant	MODERATE		C	missense_variant	MODERATE
1	7086397	BGIOSGA002109	-	T	G	missense_variant	MODERATE		G	missense_variant	MODERATE		G	missense_variant	MODERATE		G	missense_variant	MODERATE
1	7094683	-	-	A	G	missense_variant	MODERATE		G	missense_variant	MODERATE		G	missense_variant	MODERATE		G	missense_variant	MODERATE
1	7094734	-	-	T	C				C				C				C
1	7094901	-	-	T	G	missense_variant	MODERATE		G	missense_variant	MODERATE		G	missense_variant	MODERATE		G	missense_variant	MODERATE
1	7094928	-	-	T	C	synonymous_variant	LOW		C	synonymous_variant	LOW		C	synonymous_variant	LOW		C	synonymous_variant	LOW
1	7237896	BGIOSGA002098	-	T	A	upstream_gene_variant	MODIFIER		A	upstream_gene_variant	MODIFIER		A	upstream_gene_variant	MODIFIER		A	upstream_gene_variant	MODIFIER
1	7451038	-	-	T	C	3_prime_UTR_variant	MODIFIER		C	3_prime_UTR_variant	MODIFIER		C	3_prime_UTR_variant	MODIFIER		C	3_prime_UTR_variant	MODIFIER
1	7458416	-	-	A	C	upstream_gene_variant	MODIFIER		C	upstream_gene_variant	MODIFIER		C	upstream_gene_variant	MODIFIER		C	upstream_gene_variant	MODIFIER
1	7458546	-	-	T	G	upstream_gene_variant	MODIFIER		G	upstream_gene_variant	MODIFIER		G	upstream_gene_variant	MODIFIER		G	upstream_gene_variant	MODIFIER
1	7458548	-	-	T	A	upstream_gene_variant	MODIFIER		A	upstream_gene_variant	MODIFIER		A	upstream_gene_variant	MODIFIER		A	upstream_gene_variant	MODIFIER
1	7458560	-	-	G	A	upstream_gene_variant	MODIFIER		A	upstream_gene_variant	MODIFIER		A	upstream_gene_variant	MODIFIER		A	upstream_gene_variant	MODIFIER
1	7458576	-	-	G	T	upstream_gene_variant	MODIFIER		T	upstream_gene_variant	MODIFIER		T	upstream_gene_variant	MODIFIER		T	upstream_gene_variant	MODIFIER
1	7459000	-	-	A	T	missense_variant	MODERATE		T	missense_variant	MODERATE		T	missense_variant	MODERATE		T	missense_variant	MODERATE
1	7459003	-	-	T	C	synonymous_variant	LOW		C	synonymous_variant	LOW		C	synonymous_variant	LOW		C	synonymous_variant	LOW
1	7459020	-	-	T	C	missense_variant	MODERATE		C	missense_variant	MODERATE		C	missense_variant	MODERATE		C	missense_variant	MODERATE
1	7501864	-	-	A	T	upstream_gene_variant	MODIFIER		T	upstream_gene_variant	MODIFIER		T	upstream_gene_variant	MODIFIER		T	upstream_gene_variant	MODIFIER
1	7515482	BGIOSGA003048	ras-related protein Rab7(LOC4327180)	A	T				T				T				T
1	7515549	BGIOSGA003048	ras-related protein Rab7(LOC4327180)	G	A				A				A				A
1	7545590	-	-	C	T	upstream_gene_variant	MODIFIER		T	upstream_gene_variant	MODIFIER		T	upstream_gene_variant	MODIFIER		T	upstream_gene_variant	MODIFIER
1	7587236	BGIOSGA002085	-	T	C	upstream_gene_variant	MODIFIER		C	upstream_gene_variant	MODIFIER		C	upstream_gene_variant	MODIFIER		C	upstream_gene_variant	MODIFIER
1	7587504	BGIOSGA002085	-	C	A	upstream_gene_variant	MODIFIER		A	upstream_gene_variant	MODIFIER		A	upstream_gene_variant	MODIFIER		A	upstream_gene_variant	MODIFIER
1	7587590	BGIOSGA002085	-	G	T	upstream_gene_variant	MODIFIER		T	upstream_gene_variant	MODIFIER		T	upstream_gene_variant	MODIFIER		T	upstream_gene_variant	MODIFIER
1	7587824	BGIOSGA002085	-	T	C	upstream_gene_variant	MODIFIER		C	upstream_gene_variant	MODIFIER		C	upstream_gene_variant	MODIFIER		C	upstream_gene_variant	MODIFIER
1	7587931	BGIOSGA002085	-	T	C	upstream_gene_variant	MODIFIER		C	upstream_gene_variant	MODIFIER		C	upstream_gene_variant	MODIFIER		C	upstream_gene_variant	MODIFIER
1	7588171	BGIOSGA002085	-	C	G	upstream_gene_variant	MODIFIER		G	upstream_gene_variant	MODIFIER		G	upstream_gene_variant	MODIFIER		G	upstream_gene_variant	MODIFIER
1	7588226	BGIOSGA002085	-	C	G	5_prime_UTR_premature_start_codon_gain_variant	LOW		G	5_prime_UTR_premature_start_codon_gain_variant	LOW		G	5_prime_UTR_premature_start_codon_gain_variant	LOW		G	5_prime_UTR_premature_start_codon_gain_variant	LOW
1	7588241	BGIOSGA002085	-	G	T	5_prime_UTR_variant	MODIFIER		T	5_prime_UTR_variant	MODIFIER		T	5_prime_UTR_variant	MODIFIER		T	5_prime_UTR_variant	MODIFIER
1	7588258	BGIOSGA002085	-	C	A	5_prime_UTR_premature_start_codon_gain_variant	LOW		A	5_prime_UTR_premature_start_codon_gain_variant	LOW		A	5_prime_UTR_premature_start_codon_gain_variant	LOW		A	5_prime_UTR_premature_start_codon_gain_variant	LOW
1	7588279	BGIOSGA002085	-	A	G	5_prime_UTR_variant	MODIFIER		G	5_prime_UTR_variant	MODIFIER		G	5_prime_UTR_variant	MODIFIER		G	5_prime_UTR_variant	MODIFIER
1	7588420	BGIOSGA002085	-	C	G	synonymous_variant	LOW		G	synonymous_variant	LOW		G	synonymous_variant	LOW		G	synonymous_variant	LOW
1	7588449	BGIOSGA002085	-	C	T	synonymous_variant	LOW		T	synonymous_variant	LOW		T	synonymous_variant	LOW		T	synonymous_variant	LOW
1	7588929	BGIOSGA002085	-	A	C	synonymous_variant	LOW		C	synonymous_variant	LOW		C	synonymous_variant	LOW		C	synonymous_variant	LOW
1	7589017	BGIOSGA002085	-	C	T	stop_gained	HIGH		T	stop_gained	HIGH		T	stop_gained	HIGH		T	stop_gained	HIGH
1	7589113	BGIOSGA002085	-	C	T	missense_variant	MODERATE		T	missense_variant	MODERATE		T	missense_variant	MODERATE		T	missense_variant	MODERATE
1	7589127	BGIOSGA002085	-	C	T	synonymous_variant	LOW		T	synonymous_variant	LOW		T	synonymous_variant	LOW		T	synonymous_variant	LOW
1	7589740	BGIOSGA002085	-	T	C	downstream_gene_variant	MODIFIER		C	downstream_gene_variant	MODIFIER		C	downstream_gene_variant	MODIFIER		C	downstream_gene_variant	MODIFIER
1	7589960	BGIOSGA002085	-	C	T	downstream_gene_variant	MODIFIER		T	downstream_gene_variant	MODIFIER		T	downstream_gene_variant	MODIFIER		T	downstream_gene_variant	MODIFIER
1	7589975	BGIOSGA002085	-	G	A	downstream_gene_variant	MODIFIER		A	downstream_gene_variant	MODIFIER		A	downstream_gene_variant	MODIFIER		A	downstream_gene_variant	MODIFIER
1	7590022	BGIOSGA002085	-	C	T	downstream_gene_variant	MODIFIER		T	downstream_gene_variant	MODIFIER		T	downstream_gene_variant	MODIFIER		T	downstream_gene_variant	MODIFIER
1	7590089	BGIOSGA002085	-	T	C	downstream_gene_variant	MODIFIER		C	downstream_gene_variant	MODIFIER		C	downstream_gene_variant	MODIFIER		C	downstream_gene_variant	MODIFIER
1	7590091	BGIOSGA002085	-	G	A	downstream_gene_variant	MODIFIER		A	downstream_gene_variant	MODIFIER		A	downstream_gene_variant	MODIFIER		A	downstream_gene_variant	MODIFIER
1	7592272	-	-	T	C	downstream_gene_variant	MODIFIER		C	downstream_gene_variant	MODIFIER		C	downstream_gene_variant	MODIFIER		C	downstream_gene_variant	MODIFIER
1	7592333	-	-	C	T	downstream_gene_variant	MODIFIER		T	downstream_gene_variant	MODIFIER		T	downstream_gene_variant	MODIFIER		T	downstream_gene_variant	MODIFIER
1	7592549	-	-	A	G	downstream_gene_variant	MODIFIER		G	downstream_gene_variant	MODIFIER		G	downstream_gene_variant	MODIFIER		G	downstream_gene_variant	MODIFIER
1	7592586	-	-	A	C	splice_region_variant&synonymous_variant	LOW		C	splice_region_variant&synonymous_variant	LOW		C	splice_region_variant&synonymous_variant	LOW		C	splice_region_variant&synonymous_variant	LOW
1	7592590	-	-	C	T	missense_variant	MODERATE		T	missense_variant	MODERATE		T	missense_variant	MODERATE		T	missense_variant	MODERATE
1	7592658	-	-	C	G	synonymous_variant	LOW		G	synonymous_variant	LOW		G	synonymous_variant	LOW		G	synonymous_variant	LOW
1	7592661	-	-	G	A	synonymous_variant	LOW		A	synonymous_variant	LOW		A	synonymous_variant	LOW		A	synonymous_variant	LOW
1	7592664	-	-	T	G	synonymous_variant	LOW		G	synonymous_variant	LOW		G	synonymous_variant	LOW		G	synonymous_variant	LOW
1	7596156	BGIOSGA003057	-	A	G				G				G				G
1	7602207	BGIOSGA002083	-	A	C				C				C				C
1	7602242	BGIOSGA002083	-	C	T	downstream_gene_variant	MODIFIER		T	downstream_gene_variant	MODIFIER		T	downstream_gene_variant	MODIFIER		T	downstream_gene_variant	MODIFIER
1	7638685	BGIOSGA002079	Eukaryotic translation initiation factor 3 subunit L [Source:UniProtKB/TrEMBL;Acc:B8AB04]	T	A	intergenic_region	MODIFIER		A	intergenic_region	MODIFIER		A	intergenic_region	MODIFIER		A	intergenic_region	MODIFIER
1	7638827	BGIOSGA002079	Eukaryotic translation initiation factor 3 subunit L [Source:UniProtKB/TrEMBL;Acc:B8AB04]	G	A	intergenic_region	MODIFIER		A	intergenic_region	MODIFIER		A	intergenic_region	MODIFIER		A	intergenic_region	MODIFIER
1	7638859	BGIOSGA002079	Eukaryotic translation initiation factor 3 subunit L [Source:UniProtKB/TrEMBL;Acc:B8AB04]	C	T	intergenic_region	MODIFIER		T	intergenic_region	MODIFIER		T	intergenic_region	MODIFIER		T	intergenic_region	MODIFIER
1	7638905	BGIOSGA002079	Eukaryotic translation initiation factor 3 subunit L [Source:UniProtKB/TrEMBL;Acc:B8AB04]	T	G	intergenic_region	MODIFIER		G	intergenic_region	MODIFIER		G	intergenic_region	MODIFIER		G	intergenic_region	MODIFIER
1	7660245	-	-	G	T	upstream_gene_variant	MODIFIER		T	upstream_gene_variant	MODIFIER		T	upstream_gene_variant	MODIFIER		T	upstream_gene_variant	MODIFIER
1	7696463	BGIOSGA002077	-	C	T	upstream_gene_variant	MODIFIER		T	upstream_gene_variant	MODIFIER		T	upstream_gene_variant	MODIFIER		T	upstream_gene_variant	MODIFIER
1	7696792	BGIOSGA002077	-	G	A	upstream_gene_variant	MODIFIER		A	upstream_gene_variant	MODIFIER		A	upstream_gene_variant	MODIFIER		A	upstream_gene_variant	MODIFIER
1	7697160	-	-	C	T	upstream_gene_variant	MODIFIER		T	upstream_gene_variant	MODIFIER		T	upstream_gene_variant	MODIFIER		T	upstream_gene_variant	MODIFIER
1	7697332	-	-	G	T	upstream_gene_variant	MODIFIER		T	upstream_gene_variant	MODIFIER		T	upstream_gene_variant	MODIFIER		T	upstream_gene_variant	MODIFIER
1	7697506	-	-	C	T	upstream_gene_variant	MODIFIER		T	upstream_gene_variant	MODIFIER		T	upstream_gene_variant	MODIFIER		T	upstream_gene_variant	MODIFIER
1	7697577	-	-	T	C	upstream_gene_variant	MODIFIER		C	upstream_gene_variant	MODIFIER		C	upstream_gene_variant	MODIFIER		C	upstream_gene_variant	MODIFIER
1	7697675	-	-	C	T	upstream_gene_variant	MODIFIER		T	upstream_gene_variant	MODIFIER		T	upstream_gene_variant	MODIFIER		T	upstream_gene_variant	MODIFIER
1	7697848	-	-	C	A	upstream_gene_variant	MODIFIER		A	upstream_gene_variant	MODIFIER		A	upstream_gene_variant	MODIFIER		A	upstream_gene_variant	MODIFIER
1	7697872	-	-	G	C	upstream_gene_variant	MODIFIER		C	upstream_gene_variant	MODIFIER		C	upstream_gene_variant	MODIFIER		C	upstream_gene_variant	MODIFIER
1	7697972	-	-	G	A	upstream_gene_variant	MODIFIER		A	upstream_gene_variant	MODIFIER		A	upstream_gene_variant	MODIFIER		A	upstream_gene_variant	MODIFIER
1	7698022	-	-	G	A	upstream_gene_variant	MODIFIER		A	upstream_gene_variant	MODIFIER		A	upstream_gene_variant	MODIFIER		A	upstream_gene_variant	MODIFIER
1	7698163	-	-	C	T	upstream_gene_variant	MODIFIER		T	upstream_gene_variant	MODIFIER		T	upstream_gene_variant	MODIFIER		T	upstream_gene_variant	MODIFIER
1	7704407	-	-	T	A	intergenic_region	MODIFIER		A	intergenic_region	MODIFIER		A	intergenic_region	MODIFIER		A	intergenic_region	MODIFIER
1	7704408	-	-	T	A	intergenic_region	MODIFIER		A	intergenic_region	MODIFIER		A	intergenic_region	MODIFIER		A	intergenic_region	MODIFIER
1	7704409	-	-	T	A	intergenic_region	MODIFIER		A	intergenic_region	MODIFIER		A	intergenic_region	MODIFIER		A	intergenic_region	MODIFIER
1	7741800	-	-	G	A	missense_variant	MODERATE		A	missense_variant	MODERATE		A	missense_variant	MODERATE		A	missense_variant	MODERATE
1	7741866	-	-	T	C	intron_variant	MODIFIER		C	intron_variant	MODIFIER		C	intron_variant	MODIFIER		C	intron_variant	MODIFIER
1	7741931	-	-	A	G	missense_variant&splice_region_variant	MODERATE		G	missense_variant&splice_region_variant	MODERATE		G	missense_variant&splice_region_variant	MODERATE		G	missense_variant&splice_region_variant	MODERATE
1	7741942	-	-	T	C	synonymous_variant	LOW		C	synonymous_variant	LOW		C	synonymous_variant	LOW		C	synonymous_variant	LOW
1	7958532	-	-	A	G	intergenic_region	MODIFIER		G	intergenic_region	MODIFIER		G	intergenic_region	MODIFIER		G	intergenic_region	MODIFIER
1	7958595	-	-	A	G				G				G				G
1	7958628	-	-	C	A	intergenic_region	MODIFIER		A	intergenic_region	MODIFIER		A	intergenic_region	MODIFIER		A	intergenic_region	MODIFIER
1	7958797	-	-	G	A	intergenic_region	MODIFIER		A	intergenic_region	MODIFIER		A	intergenic_region	MODIFIER		A	intergenic_region	MODIFIER
1	7959007	-	-	G	A	intergenic_region	MODIFIER		A	intergenic_region	MODIFIER		A	intergenic_region	MODIFIER		A	intergenic_region	MODIFIER
1	7959020	-	-	G	C	intergenic_region	MODIFIER		C	intergenic_region	MODIFIER		C	intergenic_region	MODIFIER		C	intergenic_region	MODIFIER
1	7959032	-	-	A	T	intergenic_region	MODIFIER		T	intergenic_region	MODIFIER		T	intergenic_region	MODIFIER		T	intergenic_region	MODIFIER
1	7959104	-	-	C	A				A				A				A
1	7963588	-	-	T	C	intergenic_region	MODIFIER		C	intergenic_region	MODIFIER		C	intergenic_region	MODIFIER		C	intergenic_region	MODIFIER
1	7963799	-	-	A	G	intergenic_region	MODIFIER		G	intergenic_region	MODIFIER		G	intergenic_region	MODIFIER		G	intergenic_region	MODIFIER
1	7966098	-	-	C	T	downstream_gene_variant	MODIFIER		T	downstream_gene_variant	MODIFIER		T	downstream_gene_variant	MODIFIER		T	downstream_gene_variant	MODIFIER
1	7966532	-	-	G	T	downstream_gene_variant	MODIFIER		T	downstream_gene_variant	MODIFIER		T	downstream_gene_variant	MODIFIER		T	downstream_gene_variant	MODIFIER
1	7966614	-	-	T	C	downstream_gene_variant	MODIFIER		C	downstream_gene_variant	MODIFIER		C	downstream_gene_variant	MODIFIER		C	downstream_gene_variant	MODIFIER
1	7966619	-	-	C	T	downstream_gene_variant	MODIFIER		T	downstream_gene_variant	MODIFIER		T	downstream_gene_variant	MODIFIER		T	downstream_gene_variant	MODIFIER
1	7966646	-	-	G	A	downstream_gene_variant	MODIFIER		A	downstream_gene_variant	MODIFIER		A	downstream_gene_variant	MODIFIER		A	downstream_gene_variant	MODIFIER
1	7966663	-	-	T	C	downstream_gene_variant	MODIFIER		C	downstream_gene_variant	MODIFIER		C	downstream_gene_variant	MODIFIER		C	downstream_gene_variant	MODIFIER
1	7966674	-	-	G	A	downstream_gene_variant	MODIFIER		A	downstream_gene_variant	MODIFIER		A	downstream_gene_variant	MODIFIER		A	downstream_gene_variant	MODIFIER
1	7966761	-	-	C	T	downstream_gene_variant	MODIFIER		T	downstream_gene_variant	MODIFIER		T	downstream_gene_variant	MODIFIER		T	downstream_gene_variant	MODIFIER
1	7966855	-	-	A	G	downstream_gene_variant	MODIFIER		G	downstream_gene_variant	MODIFIER		G	downstream_gene_variant	MODIFIER		G	downstream_gene_variant	MODIFIER
1	7966903	-	-	C	T	downstream_gene_variant	MODIFIER		T	downstream_gene_variant	MODIFIER		T	downstream_gene_variant	MODIFIER		T	downstream_gene_variant	MODIFIER
1	7966953	-	-	C	T	downstream_gene_variant	MODIFIER		T	downstream_gene_variant	MODIFIER		T	downstream_gene_variant	MODIFIER		T	downstream_gene_variant	MODIFIER
1	7966981	-	-	A	G	downstream_gene_variant	MODIFIER		G	downstream_gene_variant	MODIFIER		G	downstream_gene_variant	MODIFIER		G	downstream_gene_variant	MODIFIER
1	7966998	-	-	G	A				A				A				A
1	7967008	-	-	G	A	downstream_gene_variant	MODIFIER		A	downstream_gene_variant	MODIFIER		A	downstream_gene_variant	MODIFIER		A	downstream_gene_variant	MODIFIER
1	7967035	-	-	A	G	downstream_gene_variant	MODIFIER		G	downstream_gene_variant	MODIFIER		G	downstream_gene_variant	MODIFIER		G	downstream_gene_variant	MODIFIER
1	7967134	-	-	G	A				A				A				A
1	7967213	-	-	A	G				G				G				G
1	7967245	-	-	A	C	downstream_gene_variant	MODIFIER		C	downstream_gene_variant	MODIFIER		C	downstream_gene_variant	MODIFIER		C	downstream_gene_variant	MODIFIER
1	7967256	-	-	T	C				C				C				C
1	7967279	-	-	A	G	downstream_gene_variant	MODIFIER		G	downstream_gene_variant	MODIFIER		G	downstream_gene_variant	MODIFIER		G	downstream_gene_variant	MODIFIER
1	7967361	-	-	T	C				C				C				C
1	7968178	-	-	C	G	downstream_gene_variant	MODIFIER		G	downstream_gene_variant	MODIFIER		A	downstream_gene_variant	MODIFIER		G	downstream_gene_variant	MODIFIER
1	7968564	-	-	G	A	downstream_gene_variant	MODIFIER		A	downstream_gene_variant	MODIFIER		A	downstream_gene_variant	MODIFIER		A	downstream_gene_variant	MODIFIER
1	7968593	-	-	G	C	downstream_gene_variant	MODIFIER		C	downstream_gene_variant	MODIFIER		C	downstream_gene_variant	MODIFIER		C	downstream_gene_variant	MODIFIER
1	7968652	-	-	G	A	downstream_gene_variant	MODIFIER		A	downstream_gene_variant	MODIFIER		A	downstream_gene_variant	MODIFIER		A	downstream_gene_variant	MODIFIER
1	7968885	-	-	G	A	downstream_gene_variant	MODIFIER		A	downstream_gene_variant	MODIFIER		A	downstream_gene_variant	MODIFIER		A	downstream_gene_variant	MODIFIER
1	7970388	-	-	G	C	missense_variant	MODERATE		C	missense_variant	MODERATE		C	missense_variant	MODERATE		C	missense_variant	MODERATE
1	7971462	-	-	G	A	upstream_gene_variant	MODIFIER		A	upstream_gene_variant	MODIFIER		A	upstream_gene_variant	MODIFIER		A	upstream_gene_variant	MODIFIER
1	7973198	-	-	G	C	upstream_gene_variant	MODIFIER		C	upstream_gene_variant	MODIFIER		C	upstream_gene_variant	MODIFIER		C	upstream_gene_variant	MODIFIER
1	7973429	-	-	C	T	upstream_gene_variant	MODIFIER		T	upstream_gene_variant	MODIFIER		T	upstream_gene_variant	MODIFIER		T	upstream_gene_variant	MODIFIER
1	7973524	-	-	C	T	upstream_gene_variant	MODIFIER		T	upstream_gene_variant	MODIFIER		T	upstream_gene_variant	MODIFIER		T	upstream_gene_variant	MODIFIER
1	7973537	-	-	G	A	upstream_gene_variant	MODIFIER		A	upstream_gene_variant	MODIFIER		A	upstream_gene_variant	MODIFIER		A	upstream_gene_variant	MODIFIER
1	7973576	-	-	A	G	upstream_gene_variant	MODIFIER		G	upstream_gene_variant	MODIFIER		G	upstream_gene_variant	MODIFIER		G	upstream_gene_variant	MODIFIER
1	7973611	-	-	C	T	upstream_gene_variant	MODIFIER		T	upstream_gene_variant	MODIFIER		T	upstream_gene_variant	MODIFIER		T	upstream_gene_variant	MODIFIER
1	7974685	-	-	A	T	synonymous_variant	LOW		T	synonymous_variant	LOW		T	synonymous_variant	LOW		T	synonymous_variant	LOW
1	7975144	-	-	C	G	upstream_gene_variant	MODIFIER		G	upstream_gene_variant	MODIFIER		G	upstream_gene_variant	MODIFIER		G	upstream_gene_variant	MODIFIER
1	7978309	BGIOSGA003079	-	G	A	upstream_gene_variant	MODIFIER		A	upstream_gene_variant	MODIFIER		A	upstream_gene_variant	MODIFIER		A	upstream_gene_variant	MODIFIER
1	7979795	-	-	C	T	upstream_gene_variant	MODIFIER		T	upstream_gene_variant	MODIFIER		T	upstream_gene_variant	MODIFIER		T	upstream_gene_variant	MODIFIER
1	7979816	-	-	G	A	upstream_gene_variant	MODIFIER		A	upstream_gene_variant	MODIFIER		A	upstream_gene_variant	MODIFIER		A	upstream_gene_variant	MODIFIER
1	7988557	BGIOSGA003080	-	T	C	intergenic_region	MODIFIER		C	intergenic_region	MODIFIER		C	intergenic_region	MODIFIER		C	intergenic_region	MODIFIER
1	7988573	BGIOSGA003080	-	T	A	intergenic_region	MODIFIER		A	intergenic_region	MODIFIER		A	intergenic_region	MODIFIER		A	intergenic_region	MODIFIER
1	7988580	BGIOSGA003080	-	T	C	intergenic_region	MODIFIER		C	intergenic_region	MODIFIER		C	intergenic_region	MODIFIER		C	intergenic_region	MODIFIER
1	7988617	BGIOSGA003080	-	T	C	intergenic_region	MODIFIER		C	intergenic_region	MODIFIER		C	intergenic_region	MODIFIER		C	intergenic_region	MODIFIER
1	7989707	-	-	T	C	intergenic_region	MODIFIER		C	intergenic_region	MODIFIER		C	intergenic_region	MODIFIER		C	intergenic_region	MODIFIER
1	7989936	-	-	T	C	intergenic_region	MODIFIER		C	intergenic_region	MODIFIER		C	intergenic_region	MODIFIER		C	intergenic_region	MODIFIER
1	7990001	-	-	A	G	intergenic_region	MODIFIER		G	intergenic_region	MODIFIER		G	intergenic_region	MODIFIER		G	intergenic_region	MODIFIER
1	7990028	-	-	A	T	intergenic_region	MODIFIER		T	intergenic_region	MODIFIER		T	intergenic_region	MODIFIER		T	intergenic_region	MODIFIER
1	7990220	-	-	T	C	intergenic_region	MODIFIER		C	intergenic_region	MODIFIER		C	intergenic_region	MODIFIER		C	intergenic_region	MODIFIER
1	7990348	-	-	T	C	intergenic_region	MODIFIER		C	intergenic_region	MODIFIER		C	intergenic_region	MODIFIER		C	intergenic_region	MODIFIER
1	7990383	-	-	C	T	intergenic_region	MODIFIER		T	intergenic_region	MODIFIER		T	intergenic_region	MODIFIER		T	intergenic_region	MODIFIER
1	7990384	-	-	T	C	intergenic_region	MODIFIER		C	intergenic_region	MODIFIER		C	intergenic_region	MODIFIER		C	intergenic_region	MODIFIER
1	7990392	-	-	A	C	intergenic_region	MODIFIER		C	intergenic_region	MODIFIER		C	intergenic_region	MODIFIER		C	intergenic_region	MODIFIER
1	7990393	-	-	T	C	intergenic_region	MODIFIER		C	intergenic_region	MODIFIER		C	intergenic_region	MODIFIER		C	intergenic_region	MODIFIER
1	7990784	-	-	T	G	intergenic_region	MODIFIER		G	intergenic_region	MODIFIER		G	intergenic_region	MODIFIER		G	intergenic_region	MODIFIER
1	7990804	-	-	C	T	intergenic_region	MODIFIER		T	intergenic_region	MODIFIER		T	intergenic_region	MODIFIER		T	intergenic_region	MODIFIER
1	7990832	-	-	G	A	intergenic_region	MODIFIER		A	intergenic_region	MODIFIER		A	intergenic_region	MODIFIER		A	intergenic_region	MODIFIER
1	7990864	-	-	A	G	intergenic_region	MODIFIER		G	intergenic_region	MODIFIER		G	intergenic_region	MODIFIER		G	intergenic_region	MODIFIER
1	7991861	-	-	C	G	intergenic_region	MODIFIER		G	intergenic_region	MODIFIER		G	intergenic_region	MODIFIER		G	intergenic_region	MODIFIER
1	7991972	-	-	T	C	intergenic_region	MODIFIER		C	intergenic_region	MODIFIER		C	intergenic_region	MODIFIER		C	intergenic_region	MODIFIER
1	7992097	-	-	A	G	intergenic_region	MODIFIER		G	intergenic_region	MODIFIER		G	intergenic_region	MODIFIER		G	intergenic_region	MODIFIER
1	7994142	-	-	G	T	intergenic_region	MODIFIER		T	intergenic_region	MODIFIER		T	intergenic_region	MODIFIER		T	intergenic_region	MODIFIER
1	7994196	-	-	A	T	intergenic_region	MODIFIER		T	intergenic_region	MODIFIER		T	intergenic_region	MODIFIER		T	intergenic_region	MODIFIER
1	7994769	-	-	C	T	intergenic_region	MODIFIER		A	intergenic_region	MODIFIER		T	intergenic_region	MODIFIER		T	intergenic_region	MODIFIER
1	7994890	-	-	T	A	intergenic_region	MODIFIER		A	intergenic_region	MODIFIER		A	intergenic_region	MODIFIER		A	intergenic_region	MODIFIER
1	7994958	-	-	T	C	intergenic_region	MODIFIER		A	intergenic_region	MODIFIER		C	intergenic_region	MODIFIER		C	intergenic_region	MODIFIER
1	7995179	-	-	G	A	intergenic_region	MODIFIER		A	intergenic_region	MODIFIER		A	intergenic_region	MODIFIER		A	intergenic_region	MODIFIER
1	7998667	-	-	T	C	downstream_gene_variant	MODIFIER		C	downstream_gene_variant	MODIFIER		C	downstream_gene_variant	MODIFIER		C	downstream_gene_variant	MODIFIER
1	7998746	-	-	A	G	downstream_gene_variant	MODIFIER		G	downstream_gene_variant	MODIFIER		G	downstream_gene_variant	MODIFIER		G	downstream_gene_variant	MODIFIER
1	8001098	-	-	C	T	downstream_gene_variant	MODIFIER		T	downstream_gene_variant	MODIFIER		T	downstream_gene_variant	MODIFIER		T	downstream_gene_variant	MODIFIER
1	8001137	-	-	T	C	downstream_gene_variant	MODIFIER		C	downstream_gene_variant	MODIFIER		C	downstream_gene_variant	MODIFIER		C	downstream_gene_variant	MODIFIER
1	8001161	-	-	G	A	downstream_gene_variant	MODIFIER		A	downstream_gene_variant	MODIFIER		A	downstream_gene_variant	MODIFIER		A	downstream_gene_variant	MODIFIER
1	8003395	-	-	C	T	upstream_gene_variant	MODIFIER		T	upstream_gene_variant	MODIFIER		T	upstream_gene_variant	MODIFIER		T	upstream_gene_variant	MODIFIER
1	8003657	-	-	A	T	upstream_gene_variant	MODIFIER		T	upstream_gene_variant	MODIFIER		T	upstream_gene_variant	MODIFIER		T	upstream_gene_variant	MODIFIER
1	8003699	-	-	C	T	upstream_gene_variant	MODIFIER		T	upstream_gene_variant	MODIFIER		T	upstream_gene_variant	MODIFIER		T	upstream_gene_variant	MODIFIER
1	8003750	-	-	G	A	upstream_gene_variant	MODIFIER		A	upstream_gene_variant	MODIFIER		A	upstream_gene_variant	MODIFIER		A	upstream_gene_variant	MODIFIER
1	8003910	-	-	A	G	upstream_gene_variant	MODIFIER		G	upstream_gene_variant	MODIFIER		G	upstream_gene_variant	MODIFIER		G	upstream_gene_variant	MODIFIER
1	8004277	-	-	C	T	3_prime_UTR_variant	MODIFIER		T	3_prime_UTR_variant	MODIFIER		T	3_prime_UTR_variant	MODIFIER		T	3_prime_UTR_variant	MODIFIER
1	8027855	-	-	C	T	upstream_gene_variant	MODIFIER		T	upstream_gene_variant	MODIFIER		T	upstream_gene_variant	MODIFIER		T	upstream_gene_variant	MODIFIER
1	8027866	-	-	T	C	upstream_gene_variant	MODIFIER		C	upstream_gene_variant	MODIFIER		C	upstream_gene_variant	MODIFIER		C	upstream_gene_variant	MODIFIER
1	8027867	-	-	C	T	upstream_gene_variant	MODIFIER		T	upstream_gene_variant	MODIFIER		T	upstream_gene_variant	MODIFIER		T	upstream_gene_variant	MODIFIER
1	8047253	-	-	T	G	downstream_gene_variant	MODIFIER		G	downstream_gene_variant	MODIFIER		G	downstream_gene_variant	MODIFIER		G	downstream_gene_variant	MODIFIER
1	8047257	-	-	C	A	downstream_gene_variant	MODIFIER		A	downstream_gene_variant	MODIFIER		A	downstream_gene_variant	MODIFIER		A	downstream_gene_variant	MODIFIER
1	8047290	-	-	A	T	downstream_gene_variant	MODIFIER		T	downstream_gene_variant	MODIFIER		T	downstream_gene_variant	MODIFIER		T	downstream_gene_variant	MODIFIER
1	8047323	-	-	A	T	downstream_gene_variant	MODIFIER		T	downstream_gene_variant	MODIFIER		T	downstream_gene_variant	MODIFIER		T	downstream_gene_variant	MODIFIER
1	8047329	-	-	C	G	downstream_gene_variant	MODIFIER		G	downstream_gene_variant	MODIFIER		G	downstream_gene_variant	MODIFIER		G	downstream_gene_variant	MODIFIER
1	8047364	-	-	T	C	downstream_gene_variant	MODIFIER		C	downstream_gene_variant	MODIFIER		C	downstream_gene_variant	MODIFIER		C	downstream_gene_variant	MODIFIER
1	8047514	-	-	G	A	3_prime_UTR_variant	MODIFIER		A	3_prime_UTR_variant	MODIFIER		A	3_prime_UTR_variant	MODIFIER		A	3_prime_UTR_variant	MODIFIER
1	8047550	-	-	C	T	3_prime_UTR_variant	MODIFIER		T	3_prime_UTR_variant	MODIFIER		T	3_prime_UTR_variant	MODIFIER		T	3_prime_UTR_variant	MODIFIER
1	8047601	-	-	T	C	3_prime_UTR_variant	MODIFIER		C	3_prime_UTR_variant	MODIFIER		C	3_prime_UTR_variant	MODIFIER		C	3_prime_UTR_variant	MODIFIER
1	8047625	-	-	A	G	3_prime_UTR_variant	MODIFIER		G	3_prime_UTR_variant	MODIFIER		G	3_prime_UTR_variant	MODIFIER		G	3_prime_UTR_variant	MODIFIER
1	8047643	-	-	A	G	3_prime_UTR_variant	MODIFIER		G	3_prime_UTR_variant	MODIFIER		G	3_prime_UTR_variant	MODIFIER		G	3_prime_UTR_variant	MODIFIER
1	8047654	-	-	T	C	3_prime_UTR_variant	MODIFIER		C	3_prime_UTR_variant	MODIFIER		C	3_prime_UTR_variant	MODIFIER		C	3_prime_UTR_variant	MODIFIER
1	8047716	-	-	C	A	3_prime_UTR_variant	MODIFIER		A	3_prime_UTR_variant	MODIFIER		A	3_prime_UTR_variant	MODIFIER		A	3_prime_UTR_variant	MODIFIER
1	8047720	-	-	G	A	3_prime_UTR_variant	MODIFIER		A	3_prime_UTR_variant	MODIFIER		A	3_prime_UTR_variant	MODIFIER		A	3_prime_UTR_variant	MODIFIER
1	8047726	-	-	A	T	3_prime_UTR_variant	MODIFIER		T	3_prime_UTR_variant	MODIFIER		T	3_prime_UTR_variant	MODIFIER		T	3_prime_UTR_variant	MODIFIER
1	8047731	-	-	A	G	3_prime_UTR_variant	MODIFIER		G	3_prime_UTR_variant	MODIFIER		G	3_prime_UTR_variant	MODIFIER		G	3_prime_UTR_variant	MODIFIER
1	8047733	-	-	T	A	3_prime_UTR_variant	MODIFIER		A	3_prime_UTR_variant	MODIFIER		A	3_prime_UTR_variant	MODIFIER		A	3_prime_UTR_variant	MODIFIER
1	8047738	-	-	A	G	3_prime_UTR_variant	MODIFIER		G	3_prime_UTR_variant	MODIFIER		G	3_prime_UTR_variant	MODIFIER		G	3_prime_UTR_variant	MODIFIER
1	8047783	-	-	G	A	3_prime_UTR_variant	MODIFIER		A	3_prime_UTR_variant	MODIFIER		A	3_prime_UTR_variant	MODIFIER		A	3_prime_UTR_variant	MODIFIER
1	8047795	-	-	C	T	3_prime_UTR_variant	MODIFIER		T	3_prime_UTR_variant	MODIFIER		T	3_prime_UTR_variant	MODIFIER		T	3_prime_UTR_variant	MODIFIER
1	8047848	-	-	G	C	missense_variant	MODERATE		C	missense_variant	MODERATE		C	missense_variant	MODERATE		C	missense_variant	MODERATE
1	8047860	-	-	C	T	synonymous_variant	LOW		T	synonymous_variant	LOW		T	synonymous_variant	LOW		T	synonymous_variant	LOW
1	8047876	-	-	T	A	missense_variant&splice_region_variant	MODERATE		A	missense_variant&splice_region_variant	MODERATE		A	missense_variant&splice_region_variant	MODERATE		A	missense_variant&splice_region_variant	MODERATE
1	8064362	BGIOSGA003084	-	T	A	upstream_gene_variant	MODIFIER		A	upstream_gene_variant	MODIFIER		A	upstream_gene_variant	MODIFIER		A	upstream_gene_variant	MODIFIER
1	8066381	-	-	T	C	upstream_gene_variant	MODIFIER		C	upstream_gene_variant	MODIFIER		C	upstream_gene_variant	MODIFIER		C	upstream_gene_variant	MODIFIER
1	8180323	-	-	T	C	synonymous_variant	LOW		C	synonymous_variant	LOW		C	synonymous_variant	LOW		C	synonymous_variant	LOW
1	8180355	-	-	T	C				C				C				C
1	8180389	-	-	T	C				C				C				C
1	8180555	-	-	A	G	upstream_gene_variant	MODIFIER		G	upstream_gene_variant	MODIFIER		G	upstream_gene_variant	MODIFIER		G	upstream_gene_variant	MODIFIER
1	8180637	-	-	T	C				C				C				C
1	8182053	-	-	A	G				G				G				G
1	8182590	-	-	G	A	upstream_gene_variant	MODIFIER		A	upstream_gene_variant	MODIFIER		A	upstream_gene_variant	MODIFIER		A	upstream_gene_variant	MODIFIER
1	8182606	-	-	A	T				T				T				T
1	8185663	BGIOSGA003094	probable protein ABIL3(LOC4327786)	A	G	upstream_gene_variant	MODIFIER		G	upstream_gene_variant	MODIFIER		G	upstream_gene_variant	MODIFIER		G	upstream_gene_variant	MODIFIER
1	8190722	-	-	G	A	upstream_gene_variant	MODIFIER		A	upstream_gene_variant	MODIFIER		A	upstream_gene_variant	MODIFIER		A	upstream_gene_variant	MODIFIER
1	8190723	-	-	T	C				C				C				C
1	8190741	-	-	G	T	upstream_gene_variant	MODIFIER		T	upstream_gene_variant	MODIFIER		T	upstream_gene_variant	MODIFIER		T	upstream_gene_variant	MODIFIER
1	8190743	-	-	A	G	upstream_gene_variant	MODIFIER		G	upstream_gene_variant	MODIFIER		G	upstream_gene_variant	MODIFIER		G	upstream_gene_variant	MODIFIER
1	8192431	-	-	C	T				T				T				T
1	8207380	BGIOSGA002052	Beta-amylase [Source:UniProtKB/TrEMBL;Acc:B8ABG2]	A	C	upstream_gene_variant	MODIFIER		C	upstream_gene_variant	MODIFIER		C	upstream_gene_variant	MODIFIER		C	upstream_gene_variant	MODIFIER
1	8210177	-	-	C	T	upstream_gene_variant	MODIFIER		T	upstream_gene_variant	MODIFIER		T	upstream_gene_variant	MODIFIER		T	upstream_gene_variant	MODIFIER
1	8210186	-	-	C	A	upstream_gene_variant	MODIFIER		A	upstream_gene_variant	MODIFIER		A	upstream_gene_variant	MODIFIER		A	upstream_gene_variant	MODIFIER
1	8210339	-	-	T	C	upstream_gene_variant	MODIFIER		C	upstream_gene_variant	MODIFIER		C	upstream_gene_variant	MODIFIER		C	upstream_gene_variant	MODIFIER
1	8210813	-	-	C	T	upstream_gene_variant	MODIFIER		T	upstream_gene_variant	MODIFIER		T	upstream_gene_variant	MODIFIER		T	upstream_gene_variant	MODIFIER
1	8210876	-	-	C	T	upstream_gene_variant	MODIFIER		T	upstream_gene_variant	MODIFIER		T	upstream_gene_variant	MODIFIER		T	upstream_gene_variant	MODIFIER
1	8210877	-	-	T	C				C				C				C
1	8212573	-	-	G	A	3_prime_UTR_variant	MODIFIER		A	3_prime_UTR_variant	MODIFIER		A	3_prime_UTR_variant	MODIFIER		A	3_prime_UTR_variant	MODIFIER
1	8227761	-	-	G	A	upstream_gene_variant	MODIFIER		A	upstream_gene_variant	MODIFIER		A	upstream_gene_variant	MODIFIER		A	upstream_gene_variant	MODIFIER
1	8227956	-	-	A	G				G				G				G
1	8227988	-	-	T	C	upstream_gene_variant	MODIFIER		C	upstream_gene_variant	MODIFIER		C	upstream_gene_variant	MODIFIER		C	upstream_gene_variant	MODIFIER
1	8228071	-	-	G	A	upstream_gene_variant	MODIFIER		A	upstream_gene_variant	MODIFIER		A	upstream_gene_variant	MODIFIER		A	upstream_gene_variant	MODIFIER
1	8228107	-	-	C	T	upstream_gene_variant	MODIFIER		T	upstream_gene_variant	MODIFIER		T	upstream_gene_variant	MODIFIER		T	upstream_gene_variant	MODIFIER
1	8228209	-	-	C	T	upstream_gene_variant	MODIFIER		T	upstream_gene_variant	MODIFIER		T	upstream_gene_variant	MODIFIER		T	upstream_gene_variant	MODIFIER
1	8228233	-	-	T	C				C				C				C
1	8228274	-	-	A	T	upstream_gene_variant	MODIFIER		T	upstream_gene_variant	MODIFIER		T	upstream_gene_variant	MODIFIER		T	upstream_gene_variant	MODIFIER
1	8228375	-	-	G	A	upstream_gene_variant	MODIFIER		A	upstream_gene_variant	MODIFIER		A	upstream_gene_variant	MODIFIER		A	upstream_gene_variant	MODIFIER
1	8233402	-	-	G	A	downstream_gene_variant	MODIFIER		A	downstream_gene_variant	MODIFIER		A	downstream_gene_variant	MODIFIER		A	downstream_gene_variant	MODIFIER
1	8233408	-	-	C	T	downstream_gene_variant	MODIFIER		T	downstream_gene_variant	MODIFIER		T	downstream_gene_variant	MODIFIER		T	downstream_gene_variant	MODIFIER
1	8234525	-	-	A	C				C				C				C
1	8234558	-	-	C	G	downstream_gene_variant	MODIFIER		G	downstream_gene_variant	MODIFIER		G	downstream_gene_variant	MODIFIER		G	downstream_gene_variant	MODIFIER
1	8240552	BGIOSGA002048	40S ribosomal protein S15a-5(LOC4328914)	T	G				G				G				G
1	8243345	-	-	C	T	downstream_gene_variant	MODIFIER		T	downstream_gene_variant	MODIFIER		T	downstream_gene_variant	MODIFIER		T	downstream_gene_variant	MODIFIER
1	8243380	-	-	T	C				C				C				C
1	8281178	-	-	T	C				C				C				C
1	8281517	-	-	A	G				G				G				G
1	8283186	-	-	A	C	upstream_gene_variant	MODIFIER		C	upstream_gene_variant	MODIFIER		C	upstream_gene_variant	MODIFIER		C	upstream_gene_variant	MODIFIER
1	8283250	-	-	A	G				G				G				G
1	8284124	-	-	T	C				C				C				C
1	8284133	-	-	C	T	upstream_gene_variant	MODIFIER		T	upstream_gene_variant	MODIFIER		T	upstream_gene_variant	MODIFIER		T	upstream_gene_variant	MODIFIER
1	8301918	-	-	G	A	synonymous_variant	LOW		A	synonymous_variant	LOW		A	synonymous_variant	LOW		A	synonymous_variant	LOW
1	8318411	BGIOSGA003102	-	C	T				T				T				T
1	8320498	BGIOSGA003102	-	A	G				G				G				G
1	8334430	-	-	A	G				G				G				G
1	8335236	-	-	A	C	upstream_gene_variant	MODIFIER		C	upstream_gene_variant	MODIFIER		C	upstream_gene_variant	MODIFIER		C	upstream_gene_variant	MODIFIER
1	8339087	-	-	A	G				G				G				G
1	8339118	-	-	A	C	3_prime_UTR_variant	MODIFIER		C	3_prime_UTR_variant	MODIFIER		C	3_prime_UTR_variant	MODIFIER		C	3_prime_UTR_variant	MODIFIER
1	8339126	-	-	A	G				G				G				G
1	8339170	-	-	T	C				C				C				C
1	8339183	-	-	G	A	stop_lost	HIGH		A	stop_lost	HIGH		A	stop_lost	HIGH		A	stop_lost	HIGH
1	8339193	-	-	T	C	missense_variant	MODERATE		C	missense_variant	MODERATE		C	missense_variant	MODERATE		C	missense_variant	MODERATE
1	8339195	-	-	A	G				G				G				G
1	8344302	-	-	A	G	upstream_gene_variant	MODIFIER		G	upstream_gene_variant	MODIFIER		G	upstream_gene_variant	MODIFIER		G	upstream_gene_variant	MODIFIER
1	8344475	-	-	C	T				T				T				T
1	8360561	-	-	T	G				G				G				G
1	8374585	-	-	A	G	upstream_gene_variant	MODIFIER		G	upstream_gene_variant	MODIFIER		G	upstream_gene_variant	MODIFIER		G	upstream_gene_variant	MODIFIER
1	8374946	-	-	G	T	upstream_gene_variant	MODIFIER		T	upstream_gene_variant	MODIFIER		T	upstream_gene_variant	MODIFIER		T	upstream_gene_variant	MODIFIER
1	8398272	-	-	T	C	downstream_gene_variant	MODIFIER		C	downstream_gene_variant	MODIFIER		C	downstream_gene_variant	MODIFIER		C	downstream_gene_variant	MODIFIER
1	8400625	-	-	A	C				C				C				C
1	8405935	-	-	T	G	synonymous_variant	LOW		G	synonymous_variant	LOW		G	synonymous_variant	LOW		G	synonymous_variant	LOW
1	8406345	-	-	T	C	missense_variant&splice_region_variant	MODERATE		C	missense_variant&splice_region_variant	MODERATE		C	missense_variant&splice_region_variant	MODERATE		C	missense_variant&splice_region_variant	MODERATE
1	8412850	-	-	A	G				G				G				G
1	8412855	-	-	T	C				C				C				C
1	8413035	-	-	G	A	downstream_gene_variant	MODIFIER		A	downstream_gene_variant	MODIFIER		A	downstream_gene_variant	MODIFIER		A	downstream_gene_variant	MODIFIER
1	8413041	-	-	G	A	downstream_gene_variant	MODIFIER		A	downstream_gene_variant	MODIFIER		A	downstream_gene_variant	MODIFIER		A	downstream_gene_variant	MODIFIER
1	8413042	-	-	A	G				G	SNV;dbSNP_129;ANN			G	SNV;dbSNP_129;ANN			G
1	8413047	-	-	T	C				C	SNV;dbSNP_129;ANN			C	SNV;dbSNP_129;ANN			C
1	8413164	-	-	C	G	downstream_gene_variant	MODIFIER		G	downstream_gene_variant	MODIFIER		G	downstream_gene_variant	MODIFIER		G	downstream_gene_variant	MODIFIER
1	8413178	-	-	T	C				C				C				C
1	8413310	-	-	T	C				C				C				C
1	8413413	-	-	C	G				G				G				G
1	8414212	-	-	C	T				T				T				T
1	8417125	-	-	C	T	downstream_gene_variant	MODIFIER		T	downstream_gene_variant	MODIFIER		T	downstream_gene_variant	MODIFIER		T	downstream_gene_variant	MODIFIER
1	8424319	-	-	T	G	synonymous_variant	LOW		G	synonymous_variant	LOW		G	synonymous_variant	LOW		G	synonymous_variant	LOW
1	8424320	-	-	G	A				A				A				A
1	8424322	-	-	G	A	synonymous_variant	LOW		A	synonymous_variant	LOW		A	synonymous_variant	LOW		A	synonymous_variant	LOW
1	8424326	-	-	G	C	splice_region_variant&synonymous_variant	LOW		C	splice_region_variant&synonymous_variant	LOW		C	splice_region_variant&synonymous_variant	LOW		C	splice_region_variant&synonymous_variant	LOW
1	8450049	BGIOSGA003116	-	C	T	upstream_gene_variant	MODIFIER		T	upstream_gene_variant	MODIFIER		T	upstream_gene_variant	MODIFIER		T	upstream_gene_variant	MODIFIER
[truncated: 91,227 more rows]

## Sheet: INDEL
InDel variants common in all mutant lines
					Line-8				Line-9				Line-11				Line-15
#CHROM	Pos	Gene	Description	REF	Base	Region	Effect		Base	Region	Effect		Base	Region	Effect		Base	Region	Effect
1	281177	-	-	GTA	G	downstream_gene_variant	MODIFIER		G	downstream_gene_variant	MODIFIER		G	downstream_gene_variant	MODIFIER		G	downstream_gene_variant	MODIFIER
1	423204	BGIOSGA002603	-	C	CT	frameshift_variant	HIGH		CT	frameshift_variant	HIGH		CT	frameshift_variant	HIGH		CT	frameshift_variant	HIGH
1	462259	BGIOSGA002548	1-deoxy-D-xylulose 5-phosphate reductoisomerase, chloroplastic(LOC4326153)	G	GTT	downstream_gene_variant	MODIFIER		GTT	downstream_gene_variant	MODIFIER		GTT	downstream_gene_variant	MODIFIER		GTT	downstream_gene_variant	MODIFIER
1	475082	-	-	T	TA	upstream_gene_variant	MODIFIER		TA	upstream_gene_variant	MODIFIER		TA	upstream_gene_variant	MODIFIER		TA	upstream_gene_variant	MODIFIER
1	529710	-	-	AT	A	upstream_gene_variant	MODIFIER		A	upstream_gene_variant	MODIFIER		A	upstream_gene_variant	MODIFIER		A	upstream_gene_variant	MODIFIER
1	594393	-	-	CTTGTA	C	upstream_gene_variant	MODIFIER		C	upstream_gene_variant	MODIFIER		C	upstream_gene_variant	MODIFIER		C	upstream_gene_variant	MODIFIER
1	677154	-	-	CT	C	frameshift_variant	HIGH		C	frameshift_variant	HIGH		C	frameshift_variant	HIGH		C	frameshift_variant	HIGH
1	687837	-	-	TA	T	upstream_gene_variant	MODIFIER		T	upstream_gene_variant	MODIFIER		T	upstream_gene_variant	MODIFIER		T	upstream_gene_variant	MODIFIER
1	691416	BGIOSGA002627	acetyl-CoA acetyltransferase, cytosolic 1(LOC4326136)	CA	C	frameshift_variant	HIGH		C	frameshift_variant	HIGH		C	frameshift_variant	HIGH		C	frameshift_variant	HIGH
1	698563	-	-	AT	A	downstream_gene_variant	MODIFIER		A	downstream_gene_variant	MODIFIER		A	downstream_gene_variant	MODIFIER		A	downstream_gene_variant	MODIFIER
1	706423	BGIOSGA002537	-	G	GT	upstream_gene_variant	MODIFIER		GT	upstream_gene_variant	MODIFIER		GT	upstream_gene_variant	MODIFIER		GT	upstream_gene_variant	MODIFIER
1	712305	-	-	CT	C	frameshift_variant	HIGH		C	frameshift_variant	HIGH		C	frameshift_variant	HIGH		C	frameshift_variant	HIGH
1	741779	BGIOSGA002631	Zinc finger, BED-type predicted domain containing protein	CT	C	5_prime_UTR_variant	MODIFIER		C	5_prime_UTR_variant	MODIFIER		C	5_prime_UTR_variant	MODIFIER		C	5_prime_UTR_variant	MODIFIER
1	758073	-	-	CG	C	upstream_gene_variant	MODIFIER		C	upstream_gene_variant	MODIFIER		C	upstream_gene_variant	MODIFIER		C	upstream_gene_variant	MODIFIER
1	758862	-	-	CTGT	C	upstream_gene_variant	MODIFIER		C	upstream_gene_variant	MODIFIER		C	upstream_gene_variant	MODIFIER		C	upstream_gene_variant	MODIFIER
1	773276	-	-	AT	A	3_prime_UTR_variant	MODIFIER		A	3_prime_UTR_variant	MODIFIER		A	3_prime_UTR_variant	MODIFIER		A	3_prime_UTR_variant	MODIFIER
1	779007	BGIOSGA002529	Protein of unknown function DUF1664 family protein	G	GA	3_prime_UTR_variant	MODIFIER		GA	3_prime_UTR_variant	MODIFIER		GA	3_prime_UTR_variant	MODIFIER		GA	3_prime_UTR_variant	MODIFIER
1	786152	BGIOSGA002527	-	GA	G	upstream_gene_variant	MODIFIER		G	upstream_gene_variant	MODIFIER		G	upstream_gene_variant	MODIFIER		G	upstream_gene_variant	MODIFIER
1	923048	BGIOSGA002645	-	G	GA	frameshift_variant	HIGH		GA	frameshift_variant	HIGH		GA	frameshift_variant	HIGH		GA	frameshift_variant	HIGH
1	924568	-	-	CTTA	C	disruptive_inframe_deletion	MODERATE		C	disruptive_inframe_deletion	MODERATE		C	disruptive_inframe_deletion	MODERATE		C	disruptive_inframe_deletion	MODERATE
1	947115	BGIOSGA002519	-	TA	T	intron_variant	MODIFIER		T	intron_variant	MODIFIER		T	intron_variant	MODIFIER		T	intron_variant	MODIFIER
1	949784	BGIOSGA002519	-	C	CA	intron_variant	MODIFIER		CA	intron_variant	MODIFIER		CA	intron_variant	MODIFIER		CA	intron_variant	MODIFIER
1	988964	-	-	AGT	A	upstream_gene_variant	MODIFIER		A	upstream_gene_variant	MODIFIER		A	upstream_gene_variant	MODIFIER		A	upstream_gene_variant	MODIFIER
1	995364	-	-	TAAG	T	disruptive_inframe_deletion	MODERATE		T	disruptive_inframe_deletion	MODERATE		T	disruptive_inframe_deletion	MODERATE		T	disruptive_inframe_deletion	MODERATE
1	1036943	-	-	AG	A	intergenic_region	MODIFIER		A	intergenic_region	MODIFIER		A	intergenic_region	MODIFIER		A	intergenic_region	MODIFIER
1	1036945	-	-	T	TAA	intergenic_region	MODIFIER		TAA	intergenic_region	MODIFIER		TAA	intergenic_region	MODIFIER		TAA	intergenic_region	MODIFIER
1	1051981	-	-	T	TA	frameshift_variant	HIGH		TA	frameshift_variant	HIGH		TA	frameshift_variant	HIGH		TA	frameshift_variant	HIGH
1	1060741	BGIOSGA002509	HBS1-like protein(LOC4326095)	AT	A	upstream_gene_variant	MODIFIER		A	upstream_gene_variant	MODIFIER		A	upstream_gene_variant	MODIFIER		A	upstream_gene_variant	MODIFIER
1	1081166	-	-	A	ATT	frameshift_variant	HIGH		ATT	frameshift_variant	HIGH		ATT	frameshift_variant	HIGH		ATT	frameshift_variant	HIGH
1	1082712	BGIOSGA002653	WAT1-related protein At3g18200(LOC4326073)	GA	G	upstream_gene_variant	MODIFIER		G	upstream_gene_variant	MODIFIER		G	upstream_gene_variant	MODIFIER		G	upstream_gene_variant	MODIFIER
1	1082734	BGIOSGA002653	WAT1-related protein At3g18200(LOC4326073)	TA	T	upstream_gene_variant	MODIFIER		T	upstream_gene_variant	MODIFIER		T	upstream_gene_variant	MODIFIER		T	upstream_gene_variant	MODIFIER
1	1112413	-	-	GC	G	intergenic_region	MODIFIER		G	intergenic_region	MODIFIER		G	intergenic_region	MODIFIER		G	intergenic_region	MODIFIER
1	1116773	-	-	CT	C	intergenic_region	MODIFIER		C	intergenic_region	MODIFIER		C	intergenic_region	MODIFIER		C	intergenic_region	MODIFIER
1	1211804	BGIOSGA002501	-	G	GTT	upstream_gene_variant	MODIFIER		GTT	upstream_gene_variant	MODIFIER		GTT	upstream_gene_variant	MODIFIER		GTT	upstream_gene_variant	MODIFIER
1	1234409	-	-	TA	T	upstream_gene_variant	MODIFIER		T	upstream_gene_variant	MODIFIER		T	upstream_gene_variant	MODIFIER		T	upstream_gene_variant	MODIFIER
1	1255412	-	-	G	GA	3_prime_UTR_variant	MODIFIER		GA	3_prime_UTR_variant	MODIFIER		GA	3_prime_UTR_variant	MODIFIER		GA	3_prime_UTR_variant	MODIFIER
1	1299092	-	-	TA	T	intergenic_region	MODIFIER		T	intergenic_region	MODIFIER		T	intergenic_region	MODIFIER		T	intergenic_region	MODIFIER
1	1311881	BGIOSGA002660	-	C	CT	intergenic_region	MODIFIER		CT	intergenic_region	MODIFIER		CT	intergenic_region	MODIFIER		CT	intergenic_region	MODIFIER
1	1470748	-	-	CT	C	intergenic_region	MODIFIER		C	intergenic_region	MODIFIER		C	intergenic_region	MODIFIER		C	intergenic_region	MODIFIER
1	1547015	-	-	G	GTTTT	downstream_gene_variant	MODIFIER		GTTTT	downstream_gene_variant	MODIFIER		GTTTT	downstream_gene_variant	MODIFIER		GTTTT	downstream_gene_variant	MODIFIER
1	1547196	-	-	C	CT	downstream_gene_variant	MODIFIER		CT	downstream_gene_variant	MODIFIER		CT	downstream_gene_variant	MODIFIER		CT	downstream_gene_variant	MODIFIER
1	1617807	-	-	TA	T	intergenic_region	MODIFIER		T	intergenic_region	MODIFIER		T	intergenic_region	MODIFIER		T	intergenic_region	MODIFIER
1	1807298	-	-	AT	A	upstream_gene_variant	MODIFIER		A	upstream_gene_variant	MODIFIER		A	upstream_gene_variant	MODIFIER		A	upstream_gene_variant	MODIFIER
1	1810328	-	-	TCAA	T	downstream_gene_variant	MODIFIER		T	downstream_gene_variant	MODIFIER		T	downstream_gene_variant	MODIFIER		T	downstream_gene_variant	MODIFIER
1	1810424	-	-	AT	A	downstream_gene_variant	MODIFIER		A	downstream_gene_variant	MODIFIER		A	downstream_gene_variant	MODIFIER		A	downstream_gene_variant	MODIFIER
1	1896200	-	-	GT	G	downstream_gene_variant	MODIFIER		G	downstream_gene_variant	MODIFIER		G	downstream_gene_variant	MODIFIER		G	downstream_gene_variant	MODIFIER
1	1896564	-	-	CAT	C	downstream_gene_variant	MODIFIER		C	downstream_gene_variant	MODIFIER		C	downstream_gene_variant	MODIFIER		C	downstream_gene_variant	MODIFIER
1	1902494	BGIOSGA002700	-	AT	A	upstream_gene_variant	MODIFIER		A	upstream_gene_variant	MODIFIER		A	upstream_gene_variant	MODIFIER		A	upstream_gene_variant	MODIFIER
1	1914467	-	-	AC	A	frameshift_variant	HIGH		A	frameshift_variant	HIGH		A	frameshift_variant	HIGH		A	frameshift_variant	HIGH
1	1916210	-	-	GT	G	upstream_gene_variant	MODIFIER		G	upstream_gene_variant	MODIFIER		G	upstream_gene_variant	MODIFIER		G	upstream_gene_variant	MODIFIER
1	1932242	-	-	A	AT	upstream_gene_variant	MODIFIER		AT	upstream_gene_variant	MODIFIER		AT	upstream_gene_variant	MODIFIER		AT	upstream_gene_variant	MODIFIER
1	1932302	-	-	T	TC	upstream_gene_variant	MODIFIER		TC	upstream_gene_variant	MODIFIER		TC	upstream_gene_variant	MODIFIER		TC	upstream_gene_variant	MODIFIER
1	1932318	-	-	G	GT	upstream_gene_variant	MODIFIER		GT	upstream_gene_variant	MODIFIER		GT	upstream_gene_variant	MODIFIER		GT	upstream_gene_variant	MODIFIER
1	1983292	-	-	GT	G	upstream_gene_variant	MODIFIER		G	upstream_gene_variant	MODIFIER		G	upstream_gene_variant	MODIFIER		G	upstream_gene_variant	MODIFIER
1	2080970	-	-	CT	C	frameshift_variant	HIGH		C	frameshift_variant	HIGH		C	frameshift_variant	HIGH		C	frameshift_variant	HIGH
1	2109936	-	-	CT	C	upstream_gene_variant	MODIFIER		C	upstream_gene_variant	MODIFIER		C	upstream_gene_variant	MODIFIER		C	upstream_gene_variant	MODIFIER
1	2226373	-	-	CA	C	upstream_gene_variant	MODIFIER		C	upstream_gene_variant	MODIFIER		C	upstream_gene_variant	MODIFIER		C	upstream_gene_variant	MODIFIER
1	2244564	BGIOSGA002719	delta(7)-sterol-C5(6)-desaturase(LOC4325687)	G	GT	upstream_gene_variant	MODIFIER		GT	upstream_gene_variant	MODIFIER		GT	upstream_gene_variant	MODIFIER		GT	upstream_gene_variant	MODIFIER
1	2286411	-	-	G	GA	upstream_gene_variant	MODIFIER		GA	upstream_gene_variant	MODIFIER		GA	upstream_gene_variant	MODIFIER		GA	upstream_gene_variant	MODIFIER
1	2286713	-	-	T	TG	upstream_gene_variant	MODIFIER		TG	upstream_gene_variant	MODIFIER		TG	upstream_gene_variant	MODIFIER		TG	upstream_gene_variant	MODIFIER
1	2320126	-	-	AT	A	intergenic_region	MODIFIER		A	intergenic_region	MODIFIER		A	intergenic_region	MODIFIER		A	intergenic_region	MODIFIER
1	2325637	-	-	GAAC	G	intergenic_region	MODIFIER		G	intergenic_region	MODIFIER		G	intergenic_region	MODIFIER		G	intergenic_region	MODIFIER
1	2396157	BGIOSGA002730	-	CGT	C	frameshift_variant	HIGH		C	frameshift_variant	HIGH		C	frameshift_variant	HIGH		C	frameshift_variant	HIGH
1	2439008	-	-	CTA	C	downstream_gene_variant	MODIFIER		C	downstream_gene_variant	MODIFIER		C	downstream_gene_variant	MODIFIER		C	downstream_gene_variant	MODIFIER
1	2452527	-	-	A	AT	upstream_gene_variant	MODIFIER		AT	upstream_gene_variant	MODIFIER		AT	upstream_gene_variant	MODIFIER		AT	upstream_gene_variant	MODIFIER
1	2496541	-	-	TG	T	upstream_gene_variant	MODIFIER		T	upstream_gene_variant	MODIFIER		T	upstream_gene_variant	MODIFIER		T	upstream_gene_variant	MODIFIER
1	2511546	-	-	AT	A	intergenic_region	MODIFIER		A	intergenic_region	MODIFIER		A	intergenic_region	MODIFIER		A	intergenic_region	MODIFIER
1	2511800	-	-	A	AT	intergenic_region	MODIFIER		AT	intergenic_region	MODIFIER		AT	intergenic_region	MODIFIER		AT	intergenic_region	MODIFIER
1	2560176	-	-	T	TA	upstream_gene_variant	MODIFIER		TA	upstream_gene_variant	MODIFIER		TA	upstream_gene_variant	MODIFIER		TA	upstream_gene_variant	MODIFIER
1	2563671	-	-	T	TC	frameshift_variant	HIGH		TC	frameshift_variant	HIGH		TC	frameshift_variant	HIGH		TC	frameshift_variant	HIGH
1	2563785	-	-	CAG	C	upstream_gene_variant	MODIFIER		C	upstream_gene_variant	MODIFIER		C	upstream_gene_variant	MODIFIER		C	upstream_gene_variant	MODIFIER
1	2564813	-	-	C	CA	frameshift_variant	HIGH		CA	frameshift_variant	HIGH		CA	frameshift_variant	HIGH		CA	frameshift_variant	HIGH
1	2579654	-	-	A	ATCTC	3_prime_UTR_variant	MODIFIER		ATCTC	3_prime_UTR_variant	MODIFIER		ATCTC	3_prime_UTR_variant	MODIFIER		ATCTC	3_prime_UTR_variant	MODIFIER
1	2580711	-	-	ATT	A	frameshift_variant	HIGH		A	frameshift_variant	HIGH		A	frameshift_variant	HIGH		A	frameshift_variant	HIGH
1	2591815	-	-	T	TA	upstream_gene_variant	MODIFIER		TA	upstream_gene_variant	MODIFIER		TA	upstream_gene_variant	MODIFIER		TA	upstream_gene_variant	MODIFIER
1	2597586	-	-	GCT	G	upstream_gene_variant	MODIFIER		G	upstream_gene_variant	MODIFIER		G	upstream_gene_variant	MODIFIER		G	upstream_gene_variant	MODIFIER
1	2598105	-	-	GC	G	upstream_gene_variant	MODIFIER		G	upstream_gene_variant	MODIFIER		G	upstream_gene_variant	MODIFIER		G	upstream_gene_variant	MODIFIER
1	2605318	-	-	GTA	G	upstream_gene_variant	MODIFIER		G	upstream_gene_variant	MODIFIER		G	upstream_gene_variant	MODIFIER		G	upstream_gene_variant	MODIFIER
1	2627479	BGIOSGA002426	-	AG	A	upstream_gene_variant	MODIFIER		A	upstream_gene_variant	MODIFIER		A	upstream_gene_variant	MODIFIER		A	upstream_gene_variant	MODIFIER
1	2638882	-	-	CG	C	downstream_gene_variant	MODIFIER		C	downstream_gene_variant	MODIFIER		C	downstream_gene_variant	MODIFIER		C	downstream_gene_variant	MODIFIER
1	2683566	-	-	CT	C	frameshift_variant	HIGH		C	frameshift_variant	HIGH		C	frameshift_variant	HIGH		C	frameshift_variant	HIGH
1	2695643	-	-	AT	A	upstream_gene_variant	MODIFIER		A	upstream_gene_variant	MODIFIER		A	upstream_gene_variant	MODIFIER		A	upstream_gene_variant	MODIFIER
1	2714202	-	-	CAT	C	upstream_gene_variant	MODIFIER		C	upstream_gene_variant	MODIFIER		C	upstream_gene_variant	MODIFIER		C	upstream_gene_variant	MODIFIER
1	2734939	-	-	GT	G	intron_variant	MODIFIER		G	intron_variant	MODIFIER		G	intron_variant	MODIFIER		G	intron_variant	MODIFIER
1	2775274	BGIOSGA002419	mitochondrial substrate carrier family protein B(LOC4325457)	GCC	G	upstream_gene_variant	MODIFIER		G	upstream_gene_variant	MODIFIER		G	upstream_gene_variant	MODIFIER		G	upstream_gene_variant	MODIFIER
1	2785444	-	-	TAAG	T	downstream_gene_variant	MODIFIER		T	downstream_gene_variant	MODIFIER		T	downstream_gene_variant	MODIFIER		T	downstream_gene_variant	MODIFIER
1	2834066	BGIOSGA002761	glucose-induced degradation protein 4 homolog(LOC4325466)	GAA	G	upstream_gene_variant	MODIFIER		G	upstream_gene_variant	MODIFIER		G	upstream_gene_variant	MODIFIER		G	upstream_gene_variant	MODIFIER
1	2834357	-	-	A	AG	upstream_gene_variant	MODIFIER		AG	upstream_gene_variant	MODIFIER		AG	upstream_gene_variant	MODIFIER		AG	upstream_gene_variant	MODIFIER
1	2863443	BGIOSGA002764	uncharacterized LOC9272534(LOC9272534)	G	GT	3_prime_UTR_variant	MODIFIER		GT	3_prime_UTR_variant	MODIFIER		GT	3_prime_UTR_variant	MODIFIER		GT	3_prime_UTR_variant	MODIFIER
1	2864454	-	-	G	GA	3_prime_UTR_variant	MODIFIER		GA	3_prime_UTR_variant	MODIFIER		GA	3_prime_UTR_variant	MODIFIER		GA	3_prime_UTR_variant	MODIFIER
1	2864923	-	-	C	CT	frameshift_variant	HIGH		CT	frameshift_variant	HIGH		CT	frameshift_variant	HIGH		CT	frameshift_variant	HIGH
1	2871454	-	-	A	AC	upstream_gene_variant	MODIFIER		AC	upstream_gene_variant	MODIFIER		AC	upstream_gene_variant	MODIFIER		AC	upstream_gene_variant	MODIFIER
1	2876802	-	-	GTT	G	upstream_gene_variant	MODIFIER		G	upstream_gene_variant	MODIFIER		G	upstream_gene_variant	MODIFIER		G	upstream_gene_variant	MODIFIER
1	2880115	-	-	C	CG	intron_variant	MODIFIER		CG	intron_variant	MODIFIER		CG	intron_variant	MODIFIER		CG	intron_variant	MODIFIER
1	2931303	BGIOSGA002769	-	C	CT	upstream_gene_variant	MODIFIER		CT	upstream_gene_variant	MODIFIER		CT	upstream_gene_variant	MODIFIER		CT	upstream_gene_variant	MODIFIER
1	2931317	BGIOSGA002769	-	T	TC	upstream_gene_variant	MODIFIER		TC	upstream_gene_variant	MODIFIER		TC	upstream_gene_variant	MODIFIER		TC	upstream_gene_variant	MODIFIER
1	2931438	BGIOSGA002769	-	C	CGGT	upstream_gene_variant	MODIFIER		CGGT	upstream_gene_variant	MODIFIER		CGGT	upstream_gene_variant	MODIFIER		CGGT	upstream_gene_variant	MODIFIER
1	2931704	BGIOSGA002769	-	CG	C	upstream_gene_variant	MODIFIER		C	upstream_gene_variant	MODIFIER		C	upstream_gene_variant	MODIFIER		C	upstream_gene_variant	MODIFIER
1	2932024	BGIOSGA002769	-	C	CTAG	disruptive_inframe_insertion	MODERATE		CTAG	disruptive_inframe_insertion	MODERATE		CTAG	disruptive_inframe_insertion	MODERATE		CTAG	disruptive_inframe_insertion	MODERATE
1	2932226	BGIOSGA002769	-	TA	T	frameshift_variant	HIGH		T	frameshift_variant	HIGH		T	frameshift_variant	HIGH		T	frameshift_variant	HIGH
1	2932261	BGIOSGA002769	-	GA	G	frameshift_variant	HIGH		G	frameshift_variant	HIGH		G	frameshift_variant	HIGH		G	frameshift_variant	HIGH
1	2932391	BGIOSGA002769	-	G	GT	frameshift_variant	HIGH		GT	frameshift_variant	HIGH		GT	frameshift_variant	HIGH		GT	frameshift_variant	HIGH
1	2932660	BGIOSGA002769	-	CTG	C	frameshift_variant	HIGH		C	frameshift_variant	HIGH		C	frameshift_variant	HIGH		C	frameshift_variant	HIGH
1	2932806	BGIOSGA002769	-	C	CTA	3_prime_UTR_variant	MODIFIER		CTA	3_prime_UTR_variant	MODIFIER		CTA	3_prime_UTR_variant	MODIFIER		CTA	3_prime_UTR_variant	MODIFIER
1	2932823	BGIOSGA002769	-	TG	T	3_prime_UTR_variant	MODIFIER		T	3_prime_UTR_variant	MODIFIER		T	3_prime_UTR_variant	MODIFIER		T	3_prime_UTR_variant	MODIFIER
1	2932875	BGIOSGA002769	-	CTAGG	C	3_prime_UTR_variant	MODIFIER		C	3_prime_UTR_variant	MODIFIER		C	3_prime_UTR_variant	MODIFIER		C	3_prime_UTR_variant	MODIFIER
1	2932994	BGIOSGA002769	-	T	TA	downstream_gene_variant	MODIFIER		TA	downstream_gene_variant	MODIFIER		TA	downstream_gene_variant	MODIFIER		TA	downstream_gene_variant	MODIFIER
1	2933132	BGIOSGA002769	-	C	CT	downstream_gene_variant	MODIFIER		CT	downstream_gene_variant	MODIFIER		CT	downstream_gene_variant	MODIFIER		CT	downstream_gene_variant	MODIFIER
1	2933299	BGIOSGA002769	-	CT	C	downstream_gene_variant	MODIFIER		C	downstream_gene_variant	MODIFIER		C	downstream_gene_variant	MODIFIER		C	downstream_gene_variant	MODIFIER
1	2933431	BGIOSGA002769	-	TG	T	downstream_gene_variant	MODIFIER		T	downstream_gene_variant	MODIFIER		T	downstream_gene_variant	MODIFIER		T	downstream_gene_variant	MODIFIER
1	2933875	-	-	CT	C	downstream_gene_variant	MODIFIER		C	downstream_gene_variant	MODIFIER		C	downstream_gene_variant	MODIFIER		C	downstream_gene_variant	MODIFIER
1	2934004	-	-	GA	G	downstream_gene_variant	MODIFIER		G	downstream_gene_variant	MODIFIER		G	downstream_gene_variant	MODIFIER		G	downstream_gene_variant	MODIFIER
1	2971688	-	-	TA	T	frameshift_variant	HIGH		T	frameshift_variant	HIGH		T	frameshift_variant	HIGH		T	frameshift_variant	HIGH
1	3069747	BGIOSGA002779	-	G	GA	frameshift_variant	HIGH		GA	frameshift_variant	HIGH		GA	frameshift_variant	HIGH		GA	frameshift_variant	HIGH
1	3101548	-	-	A	AT	frameshift_variant	HIGH		AT	frameshift_variant	HIGH		AT	frameshift_variant	HIGH		AT	frameshift_variant	HIGH
1	3101571	-	-	TG	T	frameshift_variant	HIGH		T	frameshift_variant	HIGH		T	frameshift_variant	HIGH		T	frameshift_variant	HIGH
1	3121153	BGIOSGA002392	-	G	GA	upstream_gene_variant	MODIFIER		GA	upstream_gene_variant	MODIFIER		GA	upstream_gene_variant	MODIFIER		GA	upstream_gene_variant	MODIFIER
1	3182136	BGIOSGA002786	-	CT	C	upstream_gene_variant	MODIFIER		C	upstream_gene_variant	MODIFIER		C	upstream_gene_variant	MODIFIER		C	upstream_gene_variant	MODIFIER
1	3191267	BGIOSGA002788	Very-long-chain (3R)-3-hydroxyacyl-CoA dehydratase [Source:UniProtKB/TrEMBL;Acc:B8ADA8]	A	AT	upstream_gene_variant	MODIFIER		AT	upstream_gene_variant	MODIFIER		AT	upstream_gene_variant	MODIFIER		AT	upstream_gene_variant	MODIFIER
1	3229770	BGIOSGA002793	Very-long-chain (3R)-3-hydroxyacyl-CoA dehydratase [Source:UniProtKB/TrEMBL;Acc:B8ADB4]	C	CA	upstream_gene_variant	MODIFIER		CA	upstream_gene_variant	MODIFIER		CA	upstream_gene_variant	MODIFIER		CA	upstream_gene_variant	MODIFIER
1	3273669	-	-	C	CTG	frameshift_variant	HIGH		CTG	frameshift_variant	HIGH		CTG	frameshift_variant	HIGH		CTG	frameshift_variant	HIGH
1	3274260	BGIOSGA002384	-	CT	C	5_prime_UTR_variant	MODIFIER		C	5_prime_UTR_variant	MODIFIER		C	5_prime_UTR_variant	MODIFIER		C	5_prime_UTR_variant	MODIFIER
1	3274268	BGIOSGA002384	-	TAAG	T	5_prime_UTR_variant	MODIFIER		T	5_prime_UTR_variant	MODIFIER		T	5_prime_UTR_variant	MODIFIER		T	5_prime_UTR_variant	MODIFIER
1	3342937	-	-	GAC	G	3_prime_UTR_variant	MODIFIER		G	3_prime_UTR_variant	MODIFIER		G	3_prime_UTR_variant	MODIFIER		G	3_prime_UTR_variant	MODIFIER
1	3384204	-	-	CA	C	downstream_gene_variant	MODIFIER		C	downstream_gene_variant	MODIFIER		C	downstream_gene_variant	MODIFIER		C	downstream_gene_variant	MODIFIER
1	3643642	-	-	AC	A	upstream_gene_variant	MODIFIER		A	upstream_gene_variant	MODIFIER		A	upstream_gene_variant	MODIFIER		A	upstream_gene_variant	MODIFIER
1	3699525	-	-	A	AC	intron_variant	MODIFIER		AC	intron_variant	MODIFIER		AC	intron_variant	MODIFIER		AC	intron_variant	MODIFIER
1	3724287	-	-	C	CT	upstream_gene_variant	MODIFIER		CT	upstream_gene_variant	MODIFIER		CT	upstream_gene_variant	MODIFIER		CT	upstream_gene_variant	MODIFIER
1	3742045	-	-	CA	C	frameshift_variant	HIGH		C	frameshift_variant	HIGH		C	frameshift_variant	HIGH		C	frameshift_variant	HIGH
1	3841210	-	-	CA	C	upstream_gene_variant	MODIFIER		C	upstream_gene_variant	MODIFIER		C	upstream_gene_variant	MODIFIER		C	upstream_gene_variant	MODIFIER
1	3988921	-	-	GT	G	downstream_gene_variant	MODIFIER		G	downstream_gene_variant	MODIFIER		G	downstream_gene_variant	MODIFIER		G	downstream_gene_variant	MODIFIER
1	4000224	-	-	C	CT	upstream_gene_variant	MODIFIER		CT	upstream_gene_variant	MODIFIER		CT	upstream_gene_variant	MODIFIER		CT	upstream_gene_variant	MODIFIER
1	4017048	BGIOSGA002305	-	ATT	A	intergenic_region	MODIFIER		A	intergenic_region	MODIFIER		A	intergenic_region	MODIFIER		A	intergenic_region	MODIFIER
1	4072654	-	-	TA	T	upstream_gene_variant	MODIFIER		T	upstream_gene_variant	MODIFIER		T	upstream_gene_variant	MODIFIER		T	upstream_gene_variant	MODIFIER
1	4073930	-	-	G	GA	3_prime_UTR_variant	MODIFIER		GA	3_prime_UTR_variant	MODIFIER		GA	3_prime_UTR_variant	MODIFIER		GA	3_prime_UTR_variant	MODIFIER
1	4083949	-	-	CA	C	downstream_gene_variant	MODIFIER		C	downstream_gene_variant	MODIFIER		C	downstream_gene_variant	MODIFIER		C	downstream_gene_variant	MODIFIER
1	4103363	-	-	A	AC	upstream_gene_variant	MODIFIER		AC	upstream_gene_variant	MODIFIER		AC	upstream_gene_variant	MODIFIER		AC	upstream_gene_variant	MODIFIER
1	4120682	BGIOSGA002863	-	T	TA	splice_region_variant&intron_variant	LOW		TA	splice_region_variant&intron_variant	LOW		TA	splice_region_variant&intron_variant	LOW		TA	splice_region_variant&intron_variant	LOW
1	4120826	BGIOSGA002863	-	A	AT	frameshift_variant	HIGH		AT	frameshift_variant	HIGH		AT	frameshift_variant	HIGH		AT	frameshift_variant	HIGH
1	4139496	BGIOSGA002298	-	C	CT	frameshift_variant	HIGH		CT	frameshift_variant	HIGH		CT	frameshift_variant	HIGH		CT	frameshift_variant	HIGH
1	4174139	BGIOSGA002293	DEAD-box ATP-dependent RNA helicase 14(LOC4327645)	A	AC	upstream_gene_variant	MODIFIER		AC	upstream_gene_variant	MODIFIER		AC	upstream_gene_variant	MODIFIER		AC	upstream_gene_variant	MODIFIER
1	4223868	-	-	GAA	G	intergenic_region	MODIFIER		G	intergenic_region	MODIFIER		G	intergenic_region	MODIFIER		G	intergenic_region	MODIFIER
1	4224174	-	-	AT	A	intergenic_region	MODIFIER		A	intergenic_region	MODIFIER		A	intergenic_region	MODIFIER		A	intergenic_region	MODIFIER
1	4244425	-	-	TG	T	5_prime_UTR_variant	MODIFIER		T	5_prime_UTR_variant	MODIFIER		T	5_prime_UTR_variant	MODIFIER		T	5_prime_UTR_variant	MODIFIER
1	4315047	-	-	G	GCTT	disruptive_inframe_insertion&splice_region_variant	MODERATE		GCTT	disruptive_inframe_insertion&splice_region_variant	MODERATE		GCTT	disruptive_inframe_insertion&splice_region_variant	MODERATE		GCTT	disruptive_inframe_insertion&splice_region_variant	MODERATE
1	4328686	BGIOSGA002281	acyl-protein thioesterase 1 homolog 1(LOC4327131)	GT	G	3_prime_UTR_variant	MODIFIER		G	3_prime_UTR_variant	MODIFIER		G	3_prime_UTR_variant	MODIFIER		G	3_prime_UTR_variant	MODIFIER
1	4361994	-	-	GT	G	intergenic_region	MODIFIER		G	intergenic_region	MODIFIER		G	intergenic_region	MODIFIER		G	intergenic_region	MODIFIER
1	4364066	BGIOSGA002277	-	GTA	G	intergenic_region	MODIFIER		G	intergenic_region	MODIFIER		G	intergenic_region	MODIFIER		G	intergenic_region	MODIFIER
1	4371718	BGIOSGA002276	-	C	CA	upstream_gene_variant	MODIFIER		CA	upstream_gene_variant	MODIFIER		CA	upstream_gene_variant	MODIFIER		CA	upstream_gene_variant	MODIFIER
1	4574180	-	-	T	TA	upstream_gene_variant	MODIFIER		TA	upstream_gene_variant	MODIFIER		TA	upstream_gene_variant	MODIFIER		TA	upstream_gene_variant	MODIFIER
1	4655374	-	-	TA	T	downstream_gene_variant	MODIFIER		T	downstream_gene_variant	MODIFIER		T	downstream_gene_variant	MODIFIER		T	downstream_gene_variant	MODIFIER
1	4889824	-	-	C	CT	3_prime_UTR_variant	MODIFIER		CT	3_prime_UTR_variant	MODIFIER		CT	3_prime_UTR_variant	MODIFIER		CT	3_prime_UTR_variant	MODIFIER
1	5110122	-	-	TA	T	3_prime_UTR_variant	MODIFIER		T	3_prime_UTR_variant	MODIFIER		T	3_prime_UTR_variant	MODIFIER		T	3_prime_UTR_variant	MODIFIER
1	5111029	-	-	CT	C	frameshift_variant	HIGH		C	frameshift_variant	HIGH		C	frameshift_variant	HIGH		C	frameshift_variant	HIGH
1	5120012	-	-	T	TCCACCCAACAGAACAAA	intergenic_region	MODIFIER		TCCACCCAACAGAACAAA	intergenic_region	MODIFIER		TCCACCCAACAGAACAAA	intergenic_region	MODIFIER		TCCACCCAACAGAACAAA	intergenic_region	MODIFIER
1	5120054	-	-	GA	G	intergenic_region	MODIFIER		G	intergenic_region	MODIFIER		G	intergenic_region	MODIFIER		G	intergenic_region	MODIFIER
1	5181975	-	-	GT	G	intergenic_region	MODIFIER		G	intergenic_region	MODIFIER		G	intergenic_region	MODIFIER		G	intergenic_region	MODIFIER
1	5217232	-	-	TC	T	upstream_gene_variant	MODIFIER		T	upstream_gene_variant	MODIFIER		T	upstream_gene_variant	MODIFIER		T	upstream_gene_variant	MODIFIER
1	5219922	-	-	G	GCTC	disruptive_inframe_insertion	MODERATE		GCTC	disruptive_inframe_insertion	MODERATE		GCTC	disruptive_inframe_insertion	MODERATE		GCTC	disruptive_inframe_insertion	MODERATE
1	5304052	-	-	G	GT	downstream_gene_variant	MODIFIER		GT	downstream_gene_variant	MODIFIER		GT	downstream_gene_variant	MODIFIER		GT	downstream_gene_variant	MODIFIER
1	5343791	-	-	GT	G	intergenic_region	MODIFIER		G	intergenic_region	MODIFIER		G	intergenic_region	MODIFIER		G	intergenic_region	MODIFIER
1	5507864	BGIOSGA002205	-	A	AT	frameshift_variant	HIGH		AT	frameshift_variant	HIGH		AT	frameshift_variant	HIGH		AT	frameshift_variant	HIGH
1	5786046	BGIOSGA002189	monoglyceride lipase(LOC4327343)	GA	G	upstream_gene_variant	MODIFIER		G	upstream_gene_variant	MODIFIER		G	upstream_gene_variant	MODIFIER		G	upstream_gene_variant	MODIFIER
1	5930922	-	-	ATC	A	downstream_gene_variant	MODIFIER		A	downstream_gene_variant	MODIFIER		A	downstream_gene_variant	MODIFIER		A	downstream_gene_variant	MODIFIER
1	5994108	-	-	ACTC	A	intergenic_region	MODIFIER		A	intergenic_region	MODIFIER		A	intergenic_region	MODIFIER		A	intergenic_region	MODIFIER
1	6063420	BGIOSGA002959	-	C	CA	upstream_gene_variant	MODIFIER		CA	upstream_gene_variant	MODIFIER		CA	upstream_gene_variant	MODIFIER		CA	upstream_gene_variant	MODIFIER
1	6088918	-	-	C	CA	intergenic_region	MODIFIER		CA	intergenic_region	MODIFIER		CA	intergenic_region	MODIFIER		CA	intergenic_region	MODIFIER
1	6112828	-	-	TG	T	5_prime_UTR_variant	MODIFIER		T	5_prime_UTR_variant	MODIFIER		T	5_prime_UTR_variant	MODIFIER		T	5_prime_UTR_variant	MODIFIER
1	6113504	-	-	T	TCAG	downstream_gene_variant	MODIFIER		TCAG	downstream_gene_variant	MODIFIER		TCAG	downstream_gene_variant	MODIFIER		TCAG	downstream_gene_variant	MODIFIER
1	6132545	BGIOSGA002167	protein IWS1 homolog A(LOC4327080)	AT	A	3_prime_UTR_variant	MODIFIER		A	3_prime_UTR_variant	MODIFIER		A	3_prime_UTR_variant	MODIFIER		A	3_prime_UTR_variant	MODIFIER
1	6251319	-	-	G	GT	upstream_gene_variant	MODIFIER		GT	upstream_gene_variant	MODIFIER		GT	upstream_gene_variant	MODIFIER		GT	upstream_gene_variant	MODIFIER
1	6300701	-	-	CAGA	C	upstream_gene_variant	MODIFIER		C	upstream_gene_variant	MODIFIER		C	upstream_gene_variant	MODIFIER		C	upstream_gene_variant	MODIFIER
1	6319975	-	-	CA	C	frameshift_variant	HIGH		C	frameshift_variant	HIGH		C	frameshift_variant	HIGH		C	frameshift_variant	HIGH
1	6368030	-	-	A	AG	upstream_gene_variant	MODIFIER		AG	upstream_gene_variant	MODIFIER		AG	upstream_gene_variant	MODIFIER		AG	upstream_gene_variant	MODIFIER
1	6409380	-	-	G	GT	upstream_gene_variant	MODIFIER		GT	upstream_gene_variant	MODIFIER		GT	upstream_gene_variant	MODIFIER		GT	upstream_gene_variant	MODIFIER
1	6666943	-	-	C	CG	upstream_gene_variant	MODIFIER		CG	upstream_gene_variant	MODIFIER		CG	upstream_gene_variant	MODIFIER		CG	upstream_gene_variant	MODIFIER
1	6709521	-	-	T	TCTAGCA	disruptive_inframe_insertion	MODERATE		TCTAGCA	disruptive_inframe_insertion	MODERATE		TCTAGCA	disruptive_inframe_insertion	MODERATE		TCTAGCA	disruptive_inframe_insertion	MODERATE
1	6814586	-	-	G	GT	frameshift_variant	HIGH		GT	frameshift_variant	HIGH		GT	frameshift_variant	HIGH		GT	frameshift_variant	HIGH
1	7058844	-	-	AT	A	upstream_gene_variant	MODIFIER		A	upstream_gene_variant	MODIFIER		A	upstream_gene_variant	MODIFIER		A	upstream_gene_variant	MODIFIER
1	7064363	-	-	AT	A	intron_variant	MODIFIER		A	intron_variant	MODIFIER		A	intron_variant	MODIFIER		A	intron_variant	MODIFIER
1	7334457	-	-	AC	A	downstream_gene_variant	MODIFIER		A	downstream_gene_variant	MODIFIER		A	downstream_gene_variant	MODIFIER		A	downstream_gene_variant	MODIFIER
1	7334921	-	-	C	CA	downstream_gene_variant	MODIFIER		CA	downstream_gene_variant	MODIFIER		CA	downstream_gene_variant	MODIFIER		CA	downstream_gene_variant	MODIFIER
1	7416876	-	-	CG	C	upstream_gene_variant	MODIFIER		C	upstream_gene_variant	MODIFIER		C	upstream_gene_variant	MODIFIER		C	upstream_gene_variant	MODIFIER
1	7545272	-	-	GT	G	upstream_gene_variant	MODIFIER		G	upstream_gene_variant	MODIFIER		G	upstream_gene_variant	MODIFIER		G	upstream_gene_variant	MODIFIER
1	7592371	-	-	TA	T	downstream_gene_variant	MODIFIER		T	downstream_gene_variant	MODIFIER		T	downstream_gene_variant	MODIFIER		T	downstream_gene_variant	MODIFIER
1	7592567	-	-	G	GT	downstream_gene_variant	MODIFIER		GT	downstream_gene_variant	MODIFIER		GT	downstream_gene_variant	MODIFIER		GT	downstream_gene_variant	MODIFIER
1	7887787	-	-	C	CA	upstream_gene_variant	MODIFIER		CA	upstream_gene_variant	MODIFIER		CA	upstream_gene_variant	MODIFIER		CA	upstream_gene_variant	MODIFIER
1	7958432	-	-	T	TA	intergenic_region	MODIFIER		TA	intergenic_region	MODIFIER		TA	intergenic_region	MODIFIER		TA	intergenic_region	MODIFIER
1	7958558	-	-	T	TCAAAAA	intergenic_region	MODIFIER		TCAAAAA	intergenic_region	MODIFIER		TCAAAAA	intergenic_region	MODIFIER		TCAAAAA	intergenic_region	MODIFIER
1	7971718	-	-	CA	C	upstream_gene_variant	MODIFIER		C	upstream_gene_variant	MODIFIER		C	upstream_gene_variant	MODIFIER		C	upstream_gene_variant	MODIFIER
1	7973550	-	-	C	CA	upstream_gene_variant	MODIFIER		CA	upstream_gene_variant	MODIFIER		CA	upstream_gene_variant	MODIFIER		CA	upstream_gene_variant	MODIFIER
1	7974731	-	-	G	GA	frameshift_variant	HIGH		GA	frameshift_variant	HIGH		GA	frameshift_variant	HIGH		GA	frameshift_variant	HIGH
1	7974743	-	-	T	TA	frameshift_variant	HIGH		TA	frameshift_variant	HIGH		TA	frameshift_variant	HIGH		TA	frameshift_variant	HIGH
1	7979752	-	-	AT	A	upstream_gene_variant	MODIFIER		A	upstream_gene_variant	MODIFIER		A	upstream_gene_variant	MODIFIER		A	upstream_gene_variant	MODIFIER
1	7990869	-	-	TG	T	intergenic_region	MODIFIER		T	intergenic_region	MODIFIER		T	intergenic_region	MODIFIER		T	intergenic_region	MODIFIER
1	8047518	-	-	T	TAA	3_prime_UTR_variant	MODIFIER		TAA	3_prime_UTR_variant	MODIFIER		TAA	3_prime_UTR_variant	MODIFIER		TAA	3_prime_UTR_variant	MODIFIER
1	8047560	-	-	TAAC	T	3_prime_UTR_variant	MODIFIER		T	3_prime_UTR_variant	MODIFIER		T	3_prime_UTR_variant	MODIFIER		T	3_prime_UTR_variant	MODIFIER
1	8047605	-	-	T	TA	3_prime_UTR_variant	MODIFIER		TA	3_prime_UTR_variant	MODIFIER		TA	3_prime_UTR_variant	MODIFIER		TA	3_prime_UTR_variant	MODIFIER
1	8047632	-	-	CA	C	3_prime_UTR_variant	MODIFIER		C	3_prime_UTR_variant	MODIFIER		C	3_prime_UTR_variant	MODIFIER		C	3_prime_UTR_variant	MODIFIER
1	8047798	-	-	CA	C	3_prime_UTR_variant	MODIFIER		C	3_prime_UTR_variant	MODIFIER		C	3_prime_UTR_variant	MODIFIER		C	3_prime_UTR_variant	MODIFIER
1	8047825	-	-	C	CAT	frameshift_variant	HIGH		CAT	frameshift_variant	HIGH		CAT	frameshift_variant	HIGH		CAT	frameshift_variant	HIGH
1	8182028	-	-	TA	T	upstream_gene_variant	MODIFIER		T	upstream_gene_variant	MODIFIER		T	upstream_gene_variant	MODIFIER		T	upstream_gene_variant	MODIFIER
1	8182666	-	-	GC	G	upstream_gene_variant	MODIFIER		G	upstream_gene_variant	MODIFIER		G	upstream_gene_variant	MODIFIER		G	upstream_gene_variant	MODIFIER
1	8210225	-	-	AT	A	upstream_gene_variant	MODIFIER		A	upstream_gene_variant	MODIFIER		A	upstream_gene_variant	MODIFIER		A	upstream_gene_variant	MODIFIER
1	8256392	-	-	GA	G	intergenic_region	MODIFIER		G	intergenic_region	MODIFIER		G	intergenic_region	MODIFIER		G	intergenic_region	MODIFIER
1	8331716	BGIOSGA002040	probable transcription factor GLK2(LOC4326363)	C	CT	frameshift_variant	HIGH		CT	frameshift_variant	HIGH		CT	frameshift_variant	HIGH		CT	frameshift_variant	HIGH
1	8356542	BGIOSGA003104	dnaJ homolog subfamily B member 1(LOC4326364)	T	TA	downstream_gene_variant	MODIFIER		TA	downstream_gene_variant	MODIFIER		TA	downstream_gene_variant	MODIFIER		TA	downstream_gene_variant	MODIFIER
1	8400661	-	-	CAA	C	upstream_gene_variant	MODIFIER		C	upstream_gene_variant	MODIFIER		C	upstream_gene_variant	MODIFIER		C	upstream_gene_variant	MODIFIER
1	8458086	-	-	GTAA	G	downstream_gene_variant	MODIFIER		G	downstream_gene_variant	MODIFIER		G	downstream_gene_variant	MODIFIER		G	downstream_gene_variant	MODIFIER
1	8467157	BGIOSGA002029	Conserved hypothetical protein	CA	C	downstream_gene_variant	MODIFIER		C	downstream_gene_variant	MODIFIER		C	downstream_gene_variant	MODIFIER		C	downstream_gene_variant	MODIFIER
1	8470228	-	-	CA	C	upstream_gene_variant	MODIFIER		C	upstream_gene_variant	MODIFIER		C	upstream_gene_variant	MODIFIER		C	upstream_gene_variant	MODIFIER
1	8503084	-	-	CA	C	intergenic_region	MODIFIER		C	intergenic_region	MODIFIER		C	intergenic_region	MODIFIER		C	intergenic_region	MODIFIER
1	8588426	-	-	GT	G	upstream_gene_variant	MODIFIER		G	upstream_gene_variant	MODIFIER		G	upstream_gene_variant	MODIFIER		G	upstream_gene_variant	MODIFIER
1	8695311	-	-	A	AT	intron_variant	MODIFIER		AT	intron_variant	MODIFIER		AT	intron_variant	MODIFIER		AT	intron_variant	MODIFIER
1	8711607	-	-	GT	G	upstream_gene_variant	MODIFIER		G	upstream_gene_variant	MODIFIER		G	upstream_gene_variant	MODIFIER		G	upstream_gene_variant	MODIFIER
1	8730497	BGIOSGA002008	probable histone acetyltransferase HAC-like 3(LOC4326755)	TCAACAA	T	upstream_gene_variant	MODIFIER		T	upstream_gene_variant	MODIFIER		T	upstream_gene_variant	MODIFIER		T	upstream_gene_variant	MODIFIER
1	8787092	-	-	GT	G	upstream_gene_variant	MODIFIER		G	upstream_gene_variant	MODIFIER		G	upstream_gene_variant	MODIFIER		G	upstream_gene_variant	MODIFIER
1	8842150	-	-	C	CT	intergenic_region	MODIFIER		CT	intergenic_region	MODIFIER		CT	intergenic_region	MODIFIER		CT	intergenic_region	MODIFIER
1	8870395	-	-	A	AGT	intergenic_region	MODIFIER		AGT	intergenic_region	MODIFIER		AGT	intergenic_region	MODIFIER		AGT	intergenic_region	MODIFIER
1	8879825	-	-	CAA	C	upstream_gene_variant	MODIFIER		C	upstream_gene_variant	MODIFIER		C	upstream_gene_variant	MODIFIER		C	upstream_gene_variant	MODIFIER
1	8897671	-	-	A	AT	intron_variant	MODIFIER		AT	intron_variant	MODIFIER		AT	intron_variant	MODIFIER		AT	intron_variant	MODIFIER
1	8935526	BGIOSGA001996	DNA replication complex GINS protein PSF2(LOC4327215)	TA	T	3_prime_UTR_variant	MODIFIER		T	3_prime_UTR_variant	MODIFIER		T	3_prime_UTR_variant	MODIFIER		T	3_prime_UTR_variant	MODIFIER
1	9199596	BGIOSGA001982	-	C	CA	upstream_gene_variant	MODIFIER		CA	upstream_gene_variant	MODIFIER		CA	upstream_gene_variant	MODIFIER		CA	upstream_gene_variant	MODIFIER
1	9214472	BGIOSGA003166	importin subunit alpha-1a(LOC4327117)	T	TAAA	upstream_gene_variant	MODIFIER		TAAA	upstream_gene_variant	MODIFIER		TAAA	upstream_gene_variant	MODIFIER		TAAA	upstream_gene_variant	MODIFIER
1	9233580	-	-	G	GTCA	intron_variant	MODIFIER		GTCA	intron_variant	MODIFIER		GTCA	intron_variant	MODIFIER		GTCA	intron_variant	MODIFIER
1	9249229	-	-	GTACAAAATA	G	splice_acceptor_variant&conservative_inframe_deletion&splice_region_variant&intron_variant	HIGH		G	splice_acceptor_variant&conservative_inframe_deletion&splice_region_variant&intron_variant	HIGH		G	splice_acceptor_variant&conservative_inframe_deletion&splice_region_variant&intron_variant	HIGH		G	splice_acceptor_variant&conservative_inframe_deletion&splice_region_variant&intron_variant	HIGH
1	9264696	BGIOSGA001977	topless-related protein 2(LOC4327709)	CAA	C	upstream_gene_variant	MODIFIER		C	upstream_gene_variant	MODIFIER		C	upstream_gene_variant	MODIFIER		C	upstream_gene_variant	MODIFIER
1	9275533	-	-	TA	T	upstream_gene_variant	MODIFIER		T	upstream_gene_variant	MODIFIER		T	upstream_gene_variant	MODIFIER		T	upstream_gene_variant	MODIFIER
1	9276055	-	-	AT	A	3_prime_UTR_variant	MODIFIER		A	3_prime_UTR_variant	MODIFIER		A	3_prime_UTR_variant	MODIFIER		A	3_prime_UTR_variant	MODIFIER
1	9277207	-	-	C	CA	upstream_gene_variant	MODIFIER		CA	upstream_gene_variant	MODIFIER		CA	upstream_gene_variant	MODIFIER		CA	upstream_gene_variant	MODIFIER
1	9301565	-	-	A	ATC	5_prime_UTR_variant	MODIFIER		ATC	5_prime_UTR_variant	MODIFIER		ATC	5_prime_UTR_variant	MODIFIER		ATC	5_prime_UTR_variant	MODIFIER
1	9318255	-	-	GC	G	upstream_gene_variant	MODIFIER		G	upstream_gene_variant	MODIFIER		G	upstream_gene_variant	MODIFIER		G	upstream_gene_variant	MODIFIER
1	9355722	-	-	C	CT	intergenic_region	MODIFIER		CT	intergenic_region	MODIFIER		CT	intergenic_region	MODIFIER		CT	intergenic_region	MODIFIER
1	9355929	-	-	CT	C	intergenic_region	MODIFIER		C	intergenic_region	MODIFIER		C	intergenic_region	MODIFIER		C	intergenic_region	MODIFIER
1	9357009	-	-	AT	A	intergenic_region	MODIFIER		A	intergenic_region	MODIFIER		A	intergenic_region	MODIFIER		A	intergenic_region	MODIFIER
1	9357675	-	-	G	GC	intergenic_region	MODIFIER		GC	intergenic_region	MODIFIER		GC	intergenic_region	MODIFIER		GC	intergenic_region	MODIFIER
1	9357738	-	-	G	GAAA	intergenic_region	MODIFIER		GAAA	intergenic_region	MODIFIER		GAAA	intergenic_region	MODIFIER		GAAA	intergenic_region	MODIFIER
1	9376544	-	-	A	AT	downstream_gene_variant	MODIFIER		AT	downstream_gene_variant	MODIFIER		AT	downstream_gene_variant	MODIFIER		AT	downstream_gene_variant	MODIFIER
1	9413790	BGIOSGA001966	zinc finger CCCH domain-containing protein 4(LOC9270656)	TA	T	intergenic_region	MODIFIER		T	intergenic_region	MODIFIER		T	intergenic_region	MODIFIER		T	intergenic_region	MODIFIER
1	9414289	BGIOSGA001966	zinc finger CCCH domain-containing protein 4(LOC9270656)	C	CA	intergenic_region	MODIFIER		CA	intergenic_region	MODIFIER		CA	intergenic_region	MODIFIER		CA	intergenic_region	MODIFIER
1	9421244	-	-	A	ATT	upstream_gene_variant	MODIFIER		ATT	upstream_gene_variant	MODIFIER		ATT	upstream_gene_variant	MODIFIER		ATT	upstream_gene_variant	MODIFIER
1	9421254	-	-	ATTT	A	upstream_gene_variant	MODIFIER		A	upstream_gene_variant	MODIFIER		A	upstream_gene_variant	MODIFIER		A	upstream_gene_variant	MODIFIER
1	9427079	-	-	GA	G	frameshift_variant	HIGH		G	frameshift_variant	HIGH		G	frameshift_variant	HIGH		G	frameshift_variant	HIGH
1	9441804	-	-	AT	A	3_prime_UTR_variant	MODIFIER		A	3_prime_UTR_variant	MODIFIER		A	3_prime_UTR_variant	MODIFIER		A	3_prime_UTR_variant	MODIFIER
1	9448579	BGIOSGA001962	zinc finger CCCH domain-containing protein 5(LOC4326230)	G	GC	upstream_gene_variant	MODIFIER		GC	upstream_gene_variant	MODIFIER		GC	upstream_gene_variant	MODIFIER		GC	upstream_gene_variant	MODIFIER
1	9533597	-	-	TG	T	intergenic_region	MODIFIER		T	intergenic_region	MODIFIER		T	intergenic_region	MODIFIER		T	intergenic_region	MODIFIER
1	9584477	-	-	G	GAT	upstream_gene_variant	MODIFIER		GAT	upstream_gene_variant	MODIFIER		GAT	upstream_gene_variant	MODIFIER		GAT	upstream_gene_variant	MODIFIER
1	9595898	-	-	CTTTT	C	downstream_gene_variant	MODIFIER		C	downstream_gene_variant	MODIFIER		C	downstream_gene_variant	MODIFIER		C	downstream_gene_variant	MODIFIER
1	9601667	-	-	GTC	G	intergenic_region	MODIFIER		G	intergenic_region	MODIFIER		G	intergenic_region	MODIFIER		G	intergenic_region	MODIFIER
1	9607770	-	-	AT	A	intergenic_region	MODIFIER		A	intergenic_region	MODIFIER		A	intergenic_region	MODIFIER		A	intergenic_region	MODIFIER
1	9607779	-	-	G	GA	intergenic_region	MODIFIER		GA	intergenic_region	MODIFIER		GA	intergenic_region	MODIFIER		GA	intergenic_region	MODIFIER
1	9616019	BGIOSGA003191	-	GT	G	frameshift_variant	HIGH		G	frameshift_variant	HIGH		G	frameshift_variant	HIGH		G	frameshift_variant	HIGH
1	9645981	-	-	C	CT	upstream_gene_variant	MODIFIER		CT	upstream_gene_variant	MODIFIER		CT	upstream_gene_variant	MODIFIER		CT	upstream_gene_variant	MODIFIER
1	9646632	-	-	CA	C	frameshift_variant	HIGH		C	frameshift_variant	HIGH		C	frameshift_variant	HIGH		C	frameshift_variant	HIGH
1	9668481	-	-	G	GA	frameshift_variant	HIGH		GA	frameshift_variant	HIGH		GA	frameshift_variant	HIGH		GA	frameshift_variant	HIGH
1	9669237	BGIOSGA003195	-	C	CT	frameshift_variant	HIGH		CT	frameshift_variant	HIGH		CT	frameshift_variant	HIGH		CT	frameshift_variant	HIGH
1	9738308	BGIOSGA001948	Peroxidase [Source:UniProtKB/TrEMBL;Acc:A2WN49]	C	CA	downstream_gene_variant	MODIFIER		CA	downstream_gene_variant	MODIFIER		CA	downstream_gene_variant	MODIFIER		CA	downstream_gene_variant	MODIFIER
1	9742929	-	-	T	TC	frameshift_variant	HIGH		TC	frameshift_variant	HIGH		TC	frameshift_variant	HIGH		TC	frameshift_variant	HIGH
1	9766984	-	-	CA	C	downstream_gene_variant	MODIFIER		C	downstream_gene_variant	MODIFIER		C	downstream_gene_variant	MODIFIER		C	downstream_gene_variant	MODIFIER
1	9845740	BGIOSGA003206	uncharacterized LOC4326203(LOC4326203)	G	GTCC	intergenic_region	MODIFIER		GTCC	intergenic_region	MODIFIER		GTCC	intergenic_region	MODIFIER		GTCC	intergenic_region	MODIFIER
1	9879073	-	-	TA	T	downstream_gene_variant	MODIFIER		T	downstream_gene_variant	MODIFIER		T	downstream_gene_variant	MODIFIER		T	downstream_gene_variant	MODIFIER
1	9905957	-	-	C	CA	upstream_gene_variant	MODIFIER		CA	upstream_gene_variant	MODIFIER		CA	upstream_gene_variant	MODIFIER		CA	upstream_gene_variant	MODIFIER
1	9954046	-	-	AT	A	upstream_gene_variant	MODIFIER		A	upstream_gene_variant	MODIFIER		A	upstream_gene_variant	MODIFIER		A	upstream_gene_variant	MODIFIER
1	9961339	-	-	TC	T	upstream_gene_variant	MODIFIER		T	upstream_gene_variant	MODIFIER		T	upstream_gene_variant	MODIFIER		T	upstream_gene_variant	MODIFIER
1	10050960	-	-	GC	G	upstream_gene_variant	MODIFIER		G	upstream_gene_variant	MODIFIER		G	upstream_gene_variant	MODIFIER		G	upstream_gene_variant	MODIFIER
1	10099653	-	-	GT	G	3_prime_UTR_variant	MODIFIER		G	3_prime_UTR_variant	MODIFIER		G	3_prime_UTR_variant	MODIFIER		G	3_prime_UTR_variant	MODIFIER
1	10109643	BGIOSGA001926	calmodulin(LOC4332664)	CA	C	downstream_gene_variant	MODIFIER		C	downstream_gene_variant	MODIFIER		C	downstream_gene_variant	MODIFIER		C	downstream_gene_variant	MODIFIER
1	10216587	BGIOSGA003230	-	CA	C	3_prime_UTR_variant	MODIFIER		C	3_prime_UTR_variant	MODIFIER		C	3_prime_UTR_variant	MODIFIER		C	3_prime_UTR_variant	MODIFIER
1	10241087	-	-	TG	T	intergenic_region	MODIFIER		T	intergenic_region	MODIFIER		T	intergenic_region	MODIFIER		T	intergenic_region	MODIFIER
1	10323208	-	-	T	TC	intergenic_region	MODIFIER		TC	intergenic_region	MODIFIER		TC	intergenic_region	MODIFIER		TC	intergenic_region	MODIFIER
1	10351961	-	-	A	AT	upstream_gene_variant	MODIFIER		AT	upstream_gene_variant	MODIFIER		AT	upstream_gene_variant	MODIFIER		AT	upstream_gene_variant	MODIFIER
1	10438947	-	-	GC	G	intergenic_region	MODIFIER		G	intergenic_region	MODIFIER		G	intergenic_region	MODIFIER		G	intergenic_region	MODIFIER
1	10539337	BGIOSGA001906	-	AT	A	upstream_gene_variant	MODIFIER		A	upstream_gene_variant	MODIFIER		A	upstream_gene_variant	MODIFIER		A	upstream_gene_variant	MODIFIER
1	10682008	-	-	A	AT	downstream_gene_variant	MODIFIER		AT	downstream_gene_variant	MODIFIER		AT	downstream_gene_variant	MODIFIER		AT	downstream_gene_variant	MODIFIER
1	10682275	-	-	G	GT	downstream_gene_variant	MODIFIER		GT	downstream_gene_variant	MODIFIER		GT	downstream_gene_variant	MODIFIER		GT	downstream_gene_variant	MODIFIER
1	10708212	-	-	CA	C	intergenic_region	MODIFIER		C	intergenic_region	MODIFIER		C	intergenic_region	MODIFIER		C	intergenic_region	MODIFIER
1	10711270	-	-	GA	G	intergenic_region	MODIFIER		G	intergenic_region	MODIFIER		G	intergenic_region	MODIFIER		G	intergenic_region	MODIFIER
1	10715117	-	-	CA	C	intergenic_region	MODIFIER		C	intergenic_region	MODIFIER		C	intergenic_region	MODIFIER		C	intergenic_region	MODIFIER
1	10726078	-	-	C	CA	upstream_gene_variant	MODIFIER		CA	upstream_gene_variant	MODIFIER		CA	upstream_gene_variant	MODIFIER		CA	upstream_gene_variant	MODIFIER
1	10832782	BGIOSGA003261	-	A	AG	upstream_gene_variant	MODIFIER		AG	upstream_gene_variant	MODIFIER		AG	upstream_gene_variant	MODIFIER		AG	upstream_gene_variant	MODIFIER
1	10833228	-	-	GCA	G	upstream_gene_variant	MODIFIER		G	upstream_gene_variant	MODIFIER		G	upstream_gene_variant	MODIFIER		G	upstream_gene_variant	MODIFIER
1	10847825	-	-	GT	G	intergenic_region	MODIFIER		G	intergenic_region	MODIFIER		G	intergenic_region	MODIFIER		G	intergenic_region	MODIFIER
1	10848262	-	-	CATAGGA	C	intergenic_region	MODIFIER		C	intergenic_region	MODIFIER		C	intergenic_region	MODIFIER		C	intergenic_region	MODIFIER
1	10855933	-	-	GAT	G	intergenic_region	MODIFIER		G	intergenic_region	MODIFIER		G	intergenic_region	MODIFIER		G	intergenic_region	MODIFIER
1	10935974	-	-	G	GATT	3_prime_UTR_variant	MODIFIER		GATT	3_prime_UTR_variant	MODIFIER		GATT	3_prime_UTR_variant	MODIFIER		GATT	3_prime_UTR_variant	MODIFIER
1	10949098	-	-	CAA	C	upstream_gene_variant	MODIFIER		C	upstream_gene_variant	MODIFIER		C	upstream_gene_variant	MODIFIER		C	upstream_gene_variant	MODIFIER
1	10967829	-	-	C	CA	downstream_gene_variant	MODIFIER		CA	downstream_gene_variant	MODIFIER		CA	downstream_gene_variant	MODIFIER		CA	downstream_gene_variant	MODIFIER
1	10967884	-	-	AT	A	downstream_gene_variant	MODIFIER		A	downstream_gene_variant	MODIFIER		A	downstream_gene_variant	MODIFIER		A	downstream_gene_variant	MODIFIER
1	11103709	-	-	GA	G	intergenic_region	MODIFIER		G	intergenic_region	MODIFIER		G	intergenic_region	MODIFIER		G	intergenic_region	MODIFIER
1	11208939	-	-	TAA	T	frameshift_variant	HIGH		T	frameshift_variant	HIGH		T	frameshift_variant	HIGH		T	frameshift_variant	HIGH
1	11209013	-	-	C	CT	frameshift_variant	HIGH		CT	frameshift_variant	HIGH		CT	frameshift_variant	HIGH		CT	frameshift_variant	HIGH
1	11221250	-	-	A	ATT	3_prime_UTR_variant	MODIFIER		ATT	3_prime_UTR_variant	MODIFIER		ATT	3_prime_UTR_variant	MODIFIER		ATT	3_prime_UTR_variant	MODIFIER
1	11246254	-	-	C	CTG	downstream_gene_variant	MODIFIER		CTG	downstream_gene_variant	MODIFIER		CTG	downstream_gene_variant	MODIFIER		CTG	downstream_gene_variant	MODIFIER
1	11248016	-	-	G	GA	downstream_gene_variant	MODIFIER		GA	downstream_gene_variant	MODIFIER		GA	downstream_gene_variant	MODIFIER		GA	downstream_gene_variant	MODIFIER
1	11316653	-	-	G	GT	upstream_gene_variant	MODIFIER		GT	upstream_gene_variant	MODIFIER		GT	upstream_gene_variant	MODIFIER		GT	upstream_gene_variant	MODIFIER
1	11370242	-	-	GCTGCAAA	G	upstream_gene_variant	MODIFIER		G	upstream_gene_variant	MODIFIER		G	upstream_gene_variant	MODIFIER		G	upstream_gene_variant	MODIFIER
1	11383023	BGIOSGA001866	-	GAA	G	downstream_gene_variant	MODIFIER		G	downstream_gene_variant	MODIFIER		G	downstream_gene_variant	MODIFIER		G	downstream_gene_variant	MODIFIER
1	11426677	-	-	C	CG	3_prime_UTR_variant	MODIFIER		CG	3_prime_UTR_variant	MODIFIER		CG	3_prime_UTR_variant	MODIFIER		CG	3_prime_UTR_variant	MODIFIER
1	11482950	-	-	CA	C	intergenic_region	MODIFIER		C	intergenic_region	MODIFIER		C	intergenic_region	MODIFIER		C	intergenic_region	MODIFIER
1	11488361	-	-	GA	G	intergenic_region	MODIFIER		G	intergenic_region	MODIFIER		G	intergenic_region	MODIFIER		G	intergenic_region	MODIFIER
1	11495190	BGIOSGA001860	aspartic proteinase-like(LOC4325154)	GA	G	frameshift_variant	HIGH		G	frameshift_variant	HIGH		G	frameshift_variant	HIGH		G	frameshift_variant	HIGH
1	11503704	-	-	CG	C	5_prime_UTR_variant	MODIFIER		C	5_prime_UTR_variant	MODIFIER		C	5_prime_UTR_variant	MODIFIER		C	5_prime_UTR_variant	MODIFIER
1	11598319	-	-	TG	T	intergenic_region	MODIFIER		T	intergenic_region	MODIFIER		T	intergenic_region	MODIFIER		T	intergenic_region	MODIFIER
1	11603573	-	-	CG	C	downstream_gene_variant	MODIFIER		C	downstream_gene_variant	MODIFIER		C	downstream_gene_variant	MODIFIER		C	downstream_gene_variant	MODIFIER
1	11612136	-	-	CT	C	frameshift_variant	HIGH		C	frameshift_variant	HIGH		C	frameshift_variant	HIGH		C	frameshift_variant	HIGH
1	11682500	-	-	GA	G	upstream_gene_variant	MODIFIER		G	upstream_gene_variant	MODIFIER		G	upstream_gene_variant	MODIFIER		G	upstream_gene_variant	MODIFIER
1	11706812	-	-	AT	A	upstream_gene_variant	MODIFIER		A	upstream_gene_variant	MODIFIER		A	upstream_gene_variant	MODIFIER		A	upstream_gene_variant	MODIFIER
1	11830799	-	-	AC	A	intergenic_region	MODIFIER		A	intergenic_region	MODIFIER		A	intergenic_region	MODIFIER		A	intergenic_region	MODIFIER
1	11830845	-	-	GT	G	intergenic_region	MODIFIER		G	intergenic_region	MODIFIER		G	intergenic_region	MODIFIER		G	intergenic_region	MODIFIER
1	11911686	-	-	GC	G	upstream_gene_variant	MODIFIER		G	upstream_gene_variant	MODIFIER		G	upstream_gene_variant	MODIFIER		G	upstream_gene_variant	MODIFIER
1	11911936	-	-	GT	G	upstream_gene_variant	MODIFIER		G	upstream_gene_variant	MODIFIER		G	upstream_gene_variant	MODIFIER		G	upstream_gene_variant	MODIFIER
1	11911987	-	-	TA	T	upstream_gene_variant	MODIFIER		T	upstream_gene_variant	MODIFIER		T	upstream_gene_variant	MODIFIER		T	upstream_gene_variant	MODIFIER
1	11945575	-	-	T	TA	frameshift_variant	HIGH		TA	frameshift_variant	HIGH		TA	frameshift_variant	HIGH		TA	frameshift_variant	HIGH
1	12090837	BGIOSGA001819	-	CAGAG	C	upstream_gene_variant	MODIFIER		C	upstream_gene_variant	MODIFIER		C	upstream_gene_variant	MODIFIER		C	upstream_gene_variant	MODIFIER
1	12110560	-	-	G	GA	frameshift_variant	HIGH		GA	frameshift_variant	HIGH		GA	frameshift_variant	HIGH		GA	frameshift_variant	HIGH
1	12174324	-	-	TA	T	intergenic_region	MODIFIER		T	intergenic_region	MODIFIER		T	intergenic_region	MODIFIER		T	intergenic_region	MODIFIER
1	12194851	-	-	TA	T	intergenic_region	MODIFIER		T	intergenic_region	MODIFIER		T	intergenic_region	MODIFIER		T	intergenic_region	MODIFIER
1	12198988	-	-	GC	G	downstream_gene_variant	MODIFIER		G	downstream_gene_variant	MODIFIER		G	downstream_gene_variant	MODIFIER		G	downstream_gene_variant	MODIFIER
1	12223651	-	-	GA	G	intergenic_region	MODIFIER		G	intergenic_region	MODIFIER		G	intergenic_region	MODIFIER		G	intergenic_region	MODIFIER
1	12261425	-	-	G	GA	frameshift_variant	HIGH		GA	frameshift_variant	HIGH		GA	frameshift_variant	HIGH		GA	frameshift_variant	HIGH
1	12269895	-	-	AT	A	downstream_gene_variant	MODIFIER		A	downstream_gene_variant	MODIFIER		A	downstream_gene_variant	MODIFIER		A	downstream_gene_variant	MODIFIER
1	12411003	-	-	C	CT	upstream_gene_variant	MODIFIER		CT	upstream_gene_variant	MODIFIER		CT	upstream_gene_variant	MODIFIER		CT	upstream_gene_variant	MODIFIER
1	12427882	-	-	T	TC	intergenic_region	MODIFIER		TC	intergenic_region	MODIFIER		TC	intergenic_region	MODIFIER		TC	intergenic_region	MODIFIER
1	12478303	-	-	C	CA	intergenic_region	MODIFIER		CA	intergenic_region	MODIFIER		CA	intergenic_region	MODIFIER		CA	intergenic_region	MODIFIER
1	12484952	-	-	CA	C	intergenic_region	MODIFIER		C	intergenic_region	MODIFIER		C	intergenic_region	MODIFIER		C	intergenic_region	MODIFIER
1	12499291	-	-	GC	G	upstream_gene_variant	MODIFIER		G	upstream_gene_variant	MODIFIER		G	upstream_gene_variant	MODIFIER		G	upstream_gene_variant	MODIFIER
1	12537241	-	-	T	TA	intergenic_region	MODIFIER		TA	intergenic_region	MODIFIER		TA	intergenic_region	MODIFIER		TA	intergenic_region	MODIFIER
1	12537302	-	-	G	GA	intergenic_region	MODIFIER		GA	intergenic_region	MODIFIER		GA	intergenic_region	MODIFIER		GA	intergenic_region	MODIFIER
1	12537316	-	-	A	AT	intergenic_region	MODIFIER		AT	intergenic_region	MODIFIER		AT	intergenic_region	MODIFIER		AT	intergenic_region	MODIFIER
1	12617492	-	-	GA	G	upstream_gene_variant	MODIFIER		G	upstream_gene_variant	MODIFIER		G	upstream_gene_variant	MODIFIER		G	upstream_gene_variant	MODIFIER
1	12695144	-	-	G	GT	downstream_gene_variant	MODIFIER		GT	downstream_gene_variant	MODIFIER		GT	downstream_gene_variant	MODIFIER		GT	downstream_gene_variant	MODIFIER
1	12810748	-	-	T	TA	upstream_gene_variant	MODIFIER		TA	upstream_gene_variant	MODIFIER		TA	upstream_gene_variant	MODIFIER		TA	upstream_gene_variant	MODIFIER
1	12865911	-	-	G	GT	upstream_gene_variant	MODIFIER		GT	upstream_gene_variant	MODIFIER		GT	upstream_gene_variant	MODIFIER		GT	upstream_gene_variant	MODIFIER
1	12937703	-	-	C	CA	intergenic_region	MODIFIER		CA	intergenic_region	MODIFIER		CA	intergenic_region	MODIFIER		CA	intergenic_region	MODIFIER
1	12937711	-	-	C	CA	intergenic_region	MODIFIER		CA	intergenic_region	MODIFIER		CA	intergenic_region	MODIFIER		CA	intergenic_region	MODIFIER
1	12965273	BGIOSGA003369	-	G	GC	intergenic_region	MODIFIER		GC	intergenic_region	MODIFIER		GC	intergenic_region	MODIFIER		GC	intergenic_region	MODIFIER
1	12965349	BGIOSGA003369	-	CTGGTGG	C	intergenic_region	MODIFIER		C	intergenic_region	MODIFIER		C	intergenic_region	MODIFIER		C	intergenic_region	MODIFIER
1	12965888	BGIOSGA003369	-	C	CT	intergenic_region	MODIFIER		CT	intergenic_region	MODIFIER		CT	intergenic_region	MODIFIER		CT	intergenic_region	MODIFIER
1	12965920	BGIOSGA003369	-	TA	T	intergenic_region	MODIFIER		T	intergenic_region	MODIFIER		T	intergenic_region	MODIFIER		T	intergenic_region	MODIFIER
1	12965936	BGIOSGA003369	-	TG	T	intergenic_region	MODIFIER		T	intergenic_region	MODIFIER		T	intergenic_region	MODIFIER		T	intergenic_region	MODIFIER
1	12965972	BGIOSGA003369	-	CG	C	intergenic_region	MODIFIER		C	intergenic_region	MODIFIER		C	intergenic_region	MODIFIER		C	intergenic_region	MODIFIER
1	12965992	BGIOSGA003369	-	AG	A	intergenic_region	MODIFIER		A	intergenic_region	MODIFIER		A	intergenic_region	MODIFIER		A	intergenic_region	MODIFIER
1	12966194	BGIOSGA003369	-	A	ATT	intergenic_region	MODIFIER		ATT	intergenic_region	MODIFIER		ATT	intergenic_region	MODIFIER		ATT	intergenic_region	MODIFIER
1	12966365	BGIOSGA003369	-	GA	G	intergenic_region	MODIFIER		G	intergenic_region	MODIFIER		G	intergenic_region	MODIFIER		G	intergenic_region	MODIFIER
1	13112092	-	-	AT	A	intergenic_region	MODIFIER		A	intergenic_region	MODIFIER		A	intergenic_region	MODIFIER		A	intergenic_region	MODIFIER
1	13112473	-	-	A	AG	intergenic_region	MODIFIER		AG	intergenic_region	MODIFIER		AG	intergenic_region	MODIFIER		AG	intergenic_region	MODIFIER
1	13192292	-	-	CA	C	intergenic_region	MODIFIER		C	intergenic_region	MODIFIER		C	intergenic_region	MODIFIER		C	intergenic_region	MODIFIER
1	13293723	BGIOSGA003383	-	TAA	T	5_prime_UTR_variant	MODIFIER		T	5_prime_UTR_variant	MODIFIER		T	5_prime_UTR_variant	MODIFIER		T	5_prime_UTR_variant	MODIFIER
1	13335589	-	-	GT	G	intergenic_region	MODIFIER		G	intergenic_region	MODIFIER		G	intergenic_region	MODIFIER		G	intergenic_region	MODIFIER
1	13354797	-	-	TG	T	downstream_gene_variant	MODIFIER		T	downstream_gene_variant	MODIFIER		T	downstream_gene_variant	MODIFIER		T	downstream_gene_variant	MODIFIER
1	13368458	-	-	C	CT	downstream_gene_variant	MODIFIER		CT	downstream_gene_variant	MODIFIER		CT	downstream_gene_variant	MODIFIER		CT	downstream_gene_variant	MODIFIER
1	13419130	-	-	C	CA	downstream_gene_variant	MODIFIER		CA	downstream_gene_variant	MODIFIER		CA	downstream_gene_variant	MODIFIER		CA	downstream_gene_variant	MODIFIER
1	13445368	BGIOSGA003388	-	AT	A	downstream_gene_variant	MODIFIER		A	downstream_gene_variant	MODIFIER		A	downstream_gene_variant	MODIFIER		A	downstream_gene_variant	MODIFIER
1	13482786	-	-	T	TA	intergenic_region	MODIFIER		TA	intergenic_region	MODIFIER		TA	intergenic_region	MODIFIER		TA	intergenic_region	MODIFIER
1	13494347	-	-	A	AT	intron_variant	MODIFIER		AT	intron_variant	MODIFIER		AT	intron_variant	MODIFIER		AT	intron_variant	MODIFIER
1	13495767	-	-	C	CT	intron_variant	MODIFIER		CT	intron_variant	MODIFIER		CT	intron_variant	MODIFIER		CT	intron_variant	MODIFIER
1	13497558	-	-	TA	T	intron_variant	MODIFIER		T	intron_variant	MODIFIER		T	intron_variant	MODIFIER		T	intron_variant	MODIFIER
1	13497624	-	-	TG	T	intron_variant	MODIFIER		T	intron_variant	MODIFIER		T	intron_variant	MODIFIER		T	intron_variant	MODIFIER
1	13497877	-	-	GA	G	intron_variant	MODIFIER		G	intron_variant	MODIFIER		G	intron_variant	MODIFIER		G	intron_variant	MODIFIER
1	13501934	-	-	G	GAAAC	intron_variant	MODIFIER		GAAAC	intron_variant	MODIFIER		GAAAC	intron_variant	MODIFIER		GAAAC	intron_variant	MODIFIER
1	13570597	-	-	CAT	C	upstream_gene_variant	MODIFIER		C	upstream_gene_variant	MODIFIER		C	upstream_gene_variant	MODIFIER		C	upstream_gene_variant	MODIFIER
1	13661279	-	-	TAAG	T	intergenic_region	MODIFIER		T	intergenic_region	MODIFIER		T	intergenic_region	MODIFIER		T	intergenic_region	MODIFIER
1	13677726	-	-	G	GT	intergenic_region	MODIFIER		GT	intergenic_region	MODIFIER		GT	intergenic_region	MODIFIER		GT	intergenic_region	MODIFIER
1	13696643	-	-	G	GT	intergenic_region	MODIFIER		GT	intergenic_region	MODIFIER		GT	intergenic_region	MODIFIER		GT	intergenic_region	MODIFIER
1	13696788	-	-	A	AT	intergenic_region	MODIFIER		AT	intergenic_region	MODIFIER		AT	intergenic_region	MODIFIER		AT	intergenic_region	MODIFIER
1	13697320	-	-	C	CT	intergenic_region	MODIFIER		CT	intergenic_region	MODIFIER		CT	intergenic_region	MODIFIER		CT	intergenic_region	MODIFIER
1	13697579	-	-	GT	G	intergenic_region	MODIFIER		G	intergenic_region	MODIFIER		G	intergenic_region	MODIFIER		G	intergenic_region	MODIFIER
1	13778186	-	-	C	CA	downstream_gene_variant	MODIFIER		CA	downstream_gene_variant	MODIFIER		CA	downstream_gene_variant	MODIFIER		CA	downstream_gene_variant	MODIFIER
1	13815384	-	-	CAT	C	frameshift_variant	HIGH		C	frameshift_variant	HIGH		C	frameshift_variant	HIGH		C	frameshift_variant	HIGH
1	13870755	-	-	G	GAACT	intergenic_region	MODIFIER		GAACT	intergenic_region	MODIFIER		GAACT	intergenic_region	MODIFIER		GAACT	intergenic_region	MODIFIER
1	13875122	BGIOSGA001759	-	AC	A	intergenic_region	MODIFIER		A	intergenic_region	MODIFIER		A	intergenic_region	MODIFIER		A	intergenic_region	MODIFIER
1	13882671	BGIOSGA001758	Similar to cDNA clone:J033084P10, full insert sequence	AG	A	upstream_gene_variant	MODIFIER		A	upstream_gene_variant	MODIFIER		A	upstream_gene_variant	MODIFIER		A	upstream_gene_variant	MODIFIER
1	13902290	-	-	A	ACT	upstream_gene_variant	MODIFIER		ACT	upstream_gene_variant	MODIFIER		ACT	upstream_gene_variant	MODIFIER		ACT	upstream_gene_variant	MODIFIER
1	13949120	-	-	G	GA	downstream_gene_variant	MODIFIER		GA	downstream_gene_variant	MODIFIER		GA	downstream_gene_variant	MODIFIER		GA	downstream_gene_variant	MODIFIER
1	14230370	-	-	TA	T	upstream_gene_variant	MODIFIER		T	upstream_gene_variant	MODIFIER		T	upstream_gene_variant	MODIFIER		T	upstream_gene_variant	MODIFIER
1	14239921	-	-	G	GC	intergenic_region	MODIFIER		GC	intergenic_region	MODIFIER		GC	intergenic_region	MODIFIER		GC	intergenic_region	MODIFIER
1	14239945	-	-	C	CT	intergenic_region	MODIFIER		CT	intergenic_region	MODIFIER		CT	intergenic_region	MODIFIER		CT	intergenic_region	MODIFIER
1	14240173	-	-	TG	T	intergenic_region	MODIFIER		T	intergenic_region	MODIFIER		T	intergenic_region	MODIFIER		T	intergenic_region	MODIFIER
1	14280740	-	-	GC	G	upstream_gene_variant	MODIFIER		G	upstream_gene_variant	MODIFIER		G	upstream_gene_variant	MODIFIER		G	upstream_gene_variant	MODIFIER
1	14280755	-	-	G	GA	upstream_gene_variant	MODIFIER		GA	upstream_gene_variant	MODIFIER		GA	upstream_gene_variant	MODIFIER		GA	upstream_gene_variant	MODIFIER
1	14306908	-	-	AG	A	upstream_gene_variant	MODIFIER		A	upstream_gene_variant	MODIFIER		A	upstream_gene_variant	MODIFIER		A	upstream_gene_variant	MODIFIER
1	14370961	-	-	A	AT	intergenic_region	MODIFIER		AT	intergenic_region	MODIFIER		AT	intergenic_region	MODIFIER		AT	intergenic_region	MODIFIER
1	14372722	-	-	GC	G	downstream_gene_variant	MODIFIER		G	downstream_gene_variant	MODIFIER		G	downstream_gene_variant	MODIFIER		G	downstream_gene_variant	MODIFIER
1	14402141	-	-	T	TG	upstream_gene_variant	MODIFIER		TG	upstream_gene_variant	MODIFIER		TG	upstream_gene_variant	MODIFIER		TG	upstream_gene_variant	MODIFIER
1	14670084	BGIOSGA003438	-	ACTCT	A	intergenic_region	MODIFIER		A	intergenic_region	MODIFIER		A	intergenic_region	MODIFIER		A	intergenic_region	MODIFIER
1	14783474	-	-	AC	A	3_prime_UTR_variant	MODIFIER		A	3_prime_UTR_variant	MODIFIER		A	3_prime_UTR_variant	MODIFIER		A	3_prime_UTR_variant	MODIFIER
1	14886084	-	-	GTTAA	G	intergenic_region	MODIFIER		G	intergenic_region	MODIFIER		G	intergenic_region	MODIFIER		G	intergenic_region	MODIFIER
1	14886114	-	-	CT	C	intergenic_region	MODIFIER		C	intergenic_region	MODIFIER		C	intergenic_region	MODIFIER		C	intergenic_region	MODIFIER
1	14886308	-	-	GC	G	intergenic_region	MODIFIER		G	intergenic_region	MODIFIER		G	intergenic_region	MODIFIER		G	intergenic_region	MODIFIER
1	14886549	-	-	C	CA	intergenic_region	MODIFIER		CA	intergenic_region	MODIFIER		CA	intergenic_region	MODIFIER		CA	intergenic_region	MODIFIER
1	14886822	-	-	TAC	T	intergenic_region	MODIFIER		T	intergenic_region	MODIFIER		T	intergenic_region	MODIFIER		T	intergenic_region	MODIFIER
1	14893433	-	-	TC	T	5_prime_UTR_variant	MODIFIER		T	5_prime_UTR_variant	MODIFIER		T	5_prime_UTR_variant	MODIFIER		T	5_prime_UTR_variant	MODIFIER
1	14894886	-	-	T	TC	intron_variant	MODIFIER		TC	intron_variant	MODIFIER		TC	intron_variant	MODIFIER		TC	intron_variant	MODIFIER
1	14897801	-	-	AT	A	frameshift_variant	HIGH		A	frameshift_variant	HIGH		A	frameshift_variant	HIGH		A	frameshift_variant	HIGH
1	14898307	-	-	A	ATG	frameshift_variant	HIGH		ATG	frameshift_variant	HIGH		ATG	frameshift_variant	HIGH		ATG	frameshift_variant	HIGH
1	14898512	-	-	T	TA	frameshift_variant	HIGH		TA	frameshift_variant	HIGH		TA	frameshift_variant	HIGH		TA	frameshift_variant	HIGH
1	14899059	-	-	CT	C	upstream_gene_variant	MODIFIER		C	upstream_gene_variant	MODIFIER		C	upstream_gene_variant	MODIFIER		C	upstream_gene_variant	MODIFIER
1	14899085	-	-	C	CT	upstream_gene_variant	MODIFIER		CT	upstream_gene_variant	MODIFIER		CT	upstream_gene_variant	MODIFIER		CT	upstream_gene_variant	MODIFIER
1	14899272	-	-	GT	G	upstream_gene_variant	MODIFIER		G	upstream_gene_variant	MODIFIER		G	upstream_gene_variant	MODIFIER		G	upstream_gene_variant	MODIFIER
1	14899789	-	-	T	TAA	upstream_gene_variant	MODIFIER		TA	upstream_gene_variant	MODIFIER		TA	upstream_gene_variant	MODIFIER		TA	upstream_gene_variant	MODIFIER
1	14900230	-	-	T	TA	upstream_gene_variant	MODIFIER		TA	upstream_gene_variant	MODIFIER		TA	upstream_gene_variant	MODIFIER		TA	upstream_gene_variant	MODIFIER
1	14902372	-	-	G	GTTCTCTCTATTATAAT	downstream_gene_variant	MODIFIER		GTTCTCTCTATTATAAT	downstream_gene_variant	MODIFIER		GTTCTCTCTATTATAAT	downstream_gene_variant	MODIFIER		GTTCTCTCTATTATAAT	downstream_gene_variant	MODIFIER
1	14909019	-	-	C	CT	frameshift_variant	HIGH		CT	frameshift_variant	HIGH		CT	frameshift_variant	HIGH		CT	frameshift_variant	HIGH
1	14909250	-	-	C	CATAT	intron_variant	MODIFIER		CATAT	intron_variant	MODIFIER		CATAT	intron_variant	MODIFIER		CATAT	intron_variant	MODIFIER
1	14909481	-	-	A	ATT	frameshift_variant	HIGH		ATT	frameshift_variant	HIGH		ATT	frameshift_variant	HIGH		ATT	frameshift_variant	HIGH
1	14909726	-	-	T	TA	frameshift_variant	HIGH		TA	frameshift_variant	HIGH		TA	frameshift_variant	HIGH		TA	frameshift_variant	HIGH
1	14909915	-	-	C	CT	intron_variant	MODIFIER		CT	intron_variant	MODIFIER		CT	intron_variant	MODIFIER		CT	intron_variant	MODIFIER
1	14915978	-	-	A	AC	upstream_gene_variant	MODIFIER		AC	upstream_gene_variant	MODIFIER		AC	upstream_gene_variant	MODIFIER		AC	upstream_gene_variant	MODIFIER
1	14927762	-	-	AG	A	3_prime_UTR_variant	MODIFIER		A	3_prime_UTR_variant	MODIFIER		A	3_prime_UTR_variant	MODIFIER		A	3_prime_UTR_variant	MODIFIER
1	14927801	-	-	A	AC	3_prime_UTR_variant	MODIFIER		AC	3_prime_UTR_variant	MODIFIER		AC	3_prime_UTR_variant	MODIFIER		AC	3_prime_UTR_variant	MODIFIER
1	15027682	-	-	G	GT	upstream_gene_variant	MODIFIER		GT	upstream_gene_variant	MODIFIER		GT	upstream_gene_variant	MODIFIER		GT	upstream_gene_variant	MODIFIER
1	15065394	-	-	CT	C	intron_variant	MODIFIER		C	intron_variant	MODIFIER		C	intron_variant	MODIFIER		C	intron_variant	MODIFIER
1	15076605	-	-	TA	T	intron_variant	MODIFIER		T	intron_variant	MODIFIER		T	intron_variant	MODIFIER		T	intron_variant	MODIFIER
1	15108822	-	-	TG	T	upstream_gene_variant	MODIFIER		T	upstream_gene_variant	MODIFIER		T	upstream_gene_variant	MODIFIER		T	upstream_gene_variant	MODIFIER
1	15110889	-	-	T	TA	upstream_gene_variant	MODIFIER		TA	upstream_gene_variant	MODIFIER		TA	upstream_gene_variant	MODIFIER		TA	upstream_gene_variant	MODIFIER
1	15126087	-	-	G	GA	downstream_gene_variant	MODIFIER		GA	downstream_gene_variant	MODIFIER		GA	downstream_gene_variant	MODIFIER		GA	downstream_gene_variant	MODIFIER
1	15225773	-	-	A	AT	intergenic_region	MODIFIER		AT	intergenic_region	MODIFIER		AT	intergenic_region	MODIFIER		AT	intergenic_region	MODIFIER
1	15268649	-	-	CA	C	intergenic_region	MODIFIER		C	intergenic_region	MODIFIER		C	intergenic_region	MODIFIER		C	intergenic_region	MODIFIER
1	15306749	-	-	CGAT	C	intergenic_region	MODIFIER		C	intergenic_region	MODIFIER		C	intergenic_region	MODIFIER		C	intergenic_region	MODIFIER
1	15306904	-	-	C	CAAT	intergenic_region	MODIFIER		CAAT	intergenic_region	MODIFIER		CAAT	intergenic_region	MODIFIER		CAAT	intergenic_region	MODIFIER
1	15399978	-	-	TC	T	downstream_gene_variant	MODIFIER		T	downstream_gene_variant	MODIFIER		T	downstream_gene_variant	MODIFIER		T	downstream_gene_variant	MODIFIER
1	15406424	-	-	G	GA	upstream_gene_variant	MODIFIER		GA	upstream_gene_variant	MODIFIER		GA	upstream_gene_variant	MODIFIER		GA	upstream_gene_variant	MODIFIER
1	15468948	-	-	G	GATAA	upstream_gene_variant	MODIFIER		GATAA	upstream_gene_variant	MODIFIER		GATAA	upstream_gene_variant	MODIFIER		GATAA	upstream_gene_variant	MODIFIER
1	15677921	BGIOSGA001694	Dirigent protein [Source:UniProtKB/TrEMBL;Acc:A2WPQ9]	CAG	C	upstream_gene_variant	MODIFIER		C	upstream_gene_variant	MODIFIER		C	upstream_gene_variant	MODIFIER		C	upstream_gene_variant	MODIFIER
1	15724625	-	-	GA	G	intergenic_region	MODIFIER		G	intergenic_region	MODIFIER		G	intergenic_region	MODIFIER		G	intergenic_region	MODIFIER
1	15809711	-	-	TG	T	intergenic_region	MODIFIER		T	intergenic_region	MODIFIER		T	intergenic_region	MODIFIER		T	intergenic_region	MODIFIER
1	15860562	BGIOSGA003490	-	CT	C	intergenic_region	MODIFIER		C	intergenic_region	MODIFIER		C	intergenic_region	MODIFIER		C	intergenic_region	MODIFIER
1	15882243	-	-	C	CT	downstream_gene_variant	MODIFIER		CT	downstream_gene_variant	MODIFIER		CT	downstream_gene_variant	MODIFIER		CT	downstream_gene_variant	MODIFIER
1	15981792	-	-	CGGGGGGGGG	C	downstream_gene_variant	MODIFIER		C	downstream_gene_variant	MODIFIER		C	downstream_gene_variant	MODIFIER		C	downstream_gene_variant	MODIFIER
1	15995242	BGIOSGA003496	-	CA	C	downstream_gene_variant	MODIFIER		C	downstream_gene_variant	MODIFIER		C	downstream_gene_variant	MODIFIER		C	downstream_gene_variant	MODIFIER
1	15998494	BGIOSGA003496	-	AC	A	frameshift_variant	HIGH		A	frameshift_variant	HIGH		A	frameshift_variant	HIGH		A	frameshift_variant	HIGH
1	16154659	-	-	ATT	A	upstream_gene_variant	MODIFIER		A	upstream_gene_variant	MODIFIER		A	upstream_gene_variant	MODIFIER		A	upstream_gene_variant	MODIFIER
1	16177229	-	-	C	CT	intergenic_region	MODIFIER		CT	intergenic_region	MODIFIER		CT	intergenic_region	MODIFIER		CT	intergenic_region	MODIFIER
1	16177252	-	-	C	CT	intergenic_region	MODIFIER		CT	intergenic_region	MODIFIER		CT	intergenic_region	MODIFIER		CT	intergenic_region	MODIFIER
1	16234325	-	-	A	AT	3_prime_UTR_variant	MODIFIER		AT	3_prime_UTR_variant	MODIFIER		AT	3_prime_UTR_variant	MODIFIER		AT	3_prime_UTR_variant	MODIFIER
1	16235497	-	-	AG	A	downstream_gene_variant	MODIFIER		A	downstream_gene_variant	MODIFIER		A	downstream_gene_variant	MODIFIER		A	downstream_gene_variant	MODIFIER
1	16310912	-	-	T	TA	upstream_gene_variant	MODIFIER		TA	upstream_gene_variant	MODIFIER		TA	upstream_gene_variant	MODIFIER		TA	upstream_gene_variant	MODIFIER
1	16407577	BGIOSGA003516	protein HASTY 1(LOC4325820)	TA	T	intergenic_region	MODIFIER		T	intergenic_region	MODIFIER		T	intergenic_region	MODIFIER		T	intergenic_region	MODIFIER
1	16410412	BGIOSGA003516	protein HASTY 1(LOC4325820)	TC	T	upstream_gene_variant	MODIFIER		T	upstream_gene_variant	MODIFIER		T	upstream_gene_variant	MODIFIER		T	upstream_gene_variant	MODIFIER
1	16415442	-	-	TAC	T	frameshift_variant	HIGH		T	frameshift_variant	HIGH		T	frameshift_variant	HIGH		T	frameshift_variant	HIGH
1	16551898	-	-	CTA	C	intergenic_region	MODIFIER		C	intergenic_region	MODIFIER		C	intergenic_region	MODIFIER		C	intergenic_region	MODIFIER
1	16604995	-	-	TAA	T	downstream_gene_variant	MODIFIER		T	downstream_gene_variant	MODIFIER		T	downstream_gene_variant	MODIFIER		T	downstream_gene_variant	MODIFIER
1	16610437	BGIOSGA001640	Chloroplast-localized UDP-glucose epimerase (UGE), Galactolipid biosynthesis for chloroplast membranes, Photosynthetic capability and carbon assimilate homeostasi	A	AG	intron_variant	MODIFIER		AG	intron_variant	MODIFIER		AG	intron_variant	MODIFIER		AG	intron_variant	MODIFIER
1	16641254	BGIOSGA001637	-	TG	T	upstream_gene_variant	MODIFIER		T	upstream_gene_variant	MODIFIER		T	upstream_gene_variant	MODIFIER		T	upstream_gene_variant	MODIFIER
1	16672251	-	-	GT	G	intergenic_region	MODIFIER		G	intergenic_region	MODIFIER		G	intergenic_region	MODIFIER		G	intergenic_region	MODIFIER
1	16674756	-	-	A	AT	intergenic_region	MODIFIER		AT	intergenic_region	MODIFIER		AT	intergenic_region	MODIFIER		AT	intergenic_region	MODIFIER
1	16740702	-	-	TA	T	intergenic_region	MODIFIER		T	intergenic_region	MODIFIER		T	intergenic_region	MODIFIER		T	intergenic_region	MODIFIER
1	16775200	BGIOSGA001633	cullin-1(LOC4325735)	C	CA	intergenic_region	MODIFIER		CA	intergenic_region	MODIFIER		CA	intergenic_region	MODIFIER		CA	intergenic_region	MODIFIER
1	16786253	BGIOSGA003530	-	G	GT	intergenic_region	MODIFIER		GT	intergenic_region	MODIFIER		GT	intergenic_region	MODIFIER		GT	intergenic_region	MODIFIER
1	16796124	-	-	GT	G	intergenic_region	MODIFIER		G	intergenic_region	MODIFIER		G	intergenic_region	MODIFIER		G	intergenic_region	MODIFIER
1	16979862	BGIOSGA003536	-	CAAT	C	upstream_gene_variant	MODIFIER		C	upstream_gene_variant	MODIFIER		C	upstream_gene_variant	MODIFIER		C	upstream_gene_variant	MODIFIER
1	16986413	-	-	GT	G	upstream_gene_variant	MODIFIER		G	upstream_gene_variant	MODIFIER		G	upstream_gene_variant	MODIFIER		G	upstream_gene_variant	MODIFIER
1	17006941	-	-	CT	C	intergenic_region	MODIFIER		C	intergenic_region	MODIFIER		C	intergenic_region	MODIFIER		C	intergenic_region	MODIFIER
1	17061224	-	-	TCA	T	intergenic_region	MODIFIER		T	intergenic_region	MODIFIER		T	intergenic_region	MODIFIER		T	intergenic_region	MODIFIER
1	17085950	-	-	ATC	A	intergenic_region	MODIFIER		A	intergenic_region	MODIFIER		A	intergenic_region	MODIFIER		A	intergenic_region	MODIFIER
1	17096868	-	-	TA	T	intergenic_region	MODIFIER		T	intergenic_region	MODIFIER		T	intergenic_region	MODIFIER		T	intergenic_region	MODIFIER
1	17098757	-	-	CGA	C	intergenic_region	MODIFIER		C	intergenic_region	MODIFIER		C	intergenic_region	MODIFIER		C	intergenic_region	MODIFIER
1	17098859	-	-	C	C	intergenic_region	MODIFIER		C	intergenic_region	MODIFIER		C	intergenic_region	MODIFIER		CA	intergenic_region	MODIFIER
1	17098920	-	-	T	TTCA	intergenic_region	MODIFIER		TTCA	intergenic_region	MODIFIER		TTCA	intergenic_region	MODIFIER		TTCA	intergenic_region	MODIFIER
1	17099123	-	-	CT	C	intergenic_region	MODIFIER		C	intergenic_region	MODIFIER		C	intergenic_region	MODIFIER		C	intergenic_region	MODIFIER
1	17099759	-	-	T	TAC	intergenic_region	MODIFIER		TAC	intergenic_region	MODIFIER		TAC	intergenic_region	MODIFIER		TAC	intergenic_region	MODIFIER
1	17100039	-	-	GA	G	intergenic_region	MODIFIER		G	intergenic_region	MODIFIER		G	intergenic_region	MODIFIER		G	intergenic_region	MODIFIER
1	17100072	-	-	C	CATA	intergenic_region	MODIFIER		CATA	intergenic_region	MODIFIER		CATA	intergenic_region	MODIFIER		CATA	intergenic_region	MODIFIER
1	17100473	-	-	G	GA	intergenic_region	MODIFIER		GA	intergenic_region	MODIFIER		GA	intergenic_region	MODIFIER		GA	intergenic_region	MODIFIER
1	17109025	-	-	AT	A	upstream_gene_variant	MODIFIER		A	upstream_gene_variant	MODIFIER		A	upstream_gene_variant	MODIFIER		A	upstream_gene_variant	MODIFIER
1	17117048	-	-	TA	T	intergenic_region	MODIFIER		T	intergenic_region	MODIFIER		T	intergenic_region	MODIFIER		T	intergenic_region	MODIFIER
1	17135380	-	-	A	AT	intergenic_region	MODIFIER		AT	intergenic_region	MODIFIER		AT	intergenic_region	MODIFIER		AT	intergenic_region	MODIFIER
1	17326186	-	-	GC	G	upstream_gene_variant	MODIFIER		G	upstream_gene_variant	MODIFIER		G	upstream_gene_variant	MODIFIER		G	upstream_gene_variant	MODIFIER
1	17351158	-	-	G	GT	upstream_gene_variant	MODIFIER		GT	upstream_gene_variant	MODIFIER		GT	upstream_gene_variant	MODIFIER		GT	upstream_gene_variant	MODIFIER
1	17352645	-	-	CGGGGGG	C	downstream_gene_variant	MODIFIER		C	downstream_gene_variant	MODIFIER		C	downstream_gene_variant	MODIFIER		C	downstream_gene_variant	MODIFIER
1	17352998	-	-	GCAGT	G	downstream_gene_variant	MODIFIER		G	downstream_gene_variant	MODIFIER		G	downstream_gene_variant	MODIFIER		G	downstream_gene_variant	MODIFIER
1	17369018	-	-	C	CTA	intergenic_region	MODIFIER		CTA	intergenic_region	MODIFIER		CTA	intergenic_region	MODIFIER		CTA	intergenic_region	MODIFIER
1	17407623	-	-	C	CA	downstream_gene_variant	MODIFIER		CA	downstream_gene_variant	MODIFIER		CA	downstream_gene_variant	MODIFIER		CA	downstream_gene_variant	MODIFIER
1	17409025	BGIOSGA003556	-	T	TA	downstream_gene_variant	MODIFIER		TA	downstream_gene_variant	MODIFIER		TA	downstream_gene_variant	MODIFIER		TA	downstream_gene_variant	MODIFIER
1	17686390	-	-	A	AC	downstream_gene_variant	MODIFIER		AC	downstream_gene_variant	MODIFIER		AC	downstream_gene_variant	MODIFIER		AC	downstream_gene_variant	MODIFIER
1	17846583	-	-	TA	T	intergenic_region	MODIFIER		T	intergenic_region	MODIFIER		T	intergenic_region	MODIFIER		T	intergenic_region	MODIFIER
1	17939040	-	-	T	TA	intergenic_region	MODIFIER		TA	intergenic_region	MODIFIER		TA	intergenic_region	MODIFIER		TA	intergenic_region	MODIFIER
1	17966439	-	-	TA	T	upstream_gene_variant	MODIFIER		T	upstream_gene_variant	MODIFIER		T	upstream_gene_variant	MODIFIER		T	upstream_gene_variant	MODIFIER
1	17998422	-	-	AG	A	upstream_gene_variant	MODIFIER		A	upstream_gene_variant	MODIFIER		A	upstream_gene_variant	MODIFIER		A	upstream_gene_variant	MODIFIER
1	18092125	-	-	AG	A	intron_variant	MODIFIER		A	intron_variant	MODIFIER		A	intron_variant	MODIFIER		A	intron_variant	MODIFIER
1	18095646	-	-	T	TGAA	upstream_gene_variant	MODIFIER		TGAA	upstream_gene_variant	MODIFIER		TGAA	upstream_gene_variant	MODIFIER		TGAA	upstream_gene_variant	MODIFIER
1	18262786	-	-	C	CA	intron_variant	MODIFIER		CA	intron_variant	MODIFIER		CA	intron_variant	MODIFIER		CA	intron_variant	MODIFIER
1	18369882	-	-	G	GT	upstream_gene_variant	MODIFIER		GT	upstream_gene_variant	MODIFIER		GT	upstream_gene_variant	MODIFIER		GT	upstream_gene_variant	MODIFIER
1	18370522	-	-	G	GA	upstream_gene_variant	MODIFIER		GA	upstream_gene_variant	MODIFIER		GA	upstream_gene_variant	MODIFIER		GA	upstream_gene_variant	MODIFIER
1	18371077	-	-	G	GTA	frameshift_variant&stop_gained	HIGH		GTA	frameshift_variant&stop_gained	HIGH		GTA	frameshift_variant&stop_gained	HIGH		GTA	frameshift_variant&stop_gained	HIGH
1	18371905	-	-	CA	C	frameshift_variant	HIGH		C	frameshift_variant	HIGH		C	frameshift_variant	HIGH		C	frameshift_variant	HIGH
1	18384672	-	-	AG	A	downstream_gene_variant	MODIFIER		A	downstream_gene_variant	MODIFIER		A	downstream_gene_variant	MODIFIER		A	downstream_gene_variant	MODIFIER
1	18695102	-	-	GT	G	intergenic_region	MODIFIER		G	intergenic_region	MODIFIER		G	intergenic_region	MODIFIER		G	intergenic_region	MODIFIER
1	18697070	-	-	A	AT	intergenic_region	MODIFIER		AT	intergenic_region	MODIFIER		AT	intergenic_region	MODIFIER		AT	intergenic_region	MODIFIER
1	18697228	-	-	G	GT	intergenic_region	MODIFIER		GT	intergenic_region	MODIFIER		GT	intergenic_region	MODIFIER		GT	intergenic_region	MODIFIER
1	18731457	-	-	GA	G	intergenic_region	MODIFIER		G	intergenic_region	MODIFIER		G	intergenic_region	MODIFIER		G	intergenic_region	MODIFIER
1	18798627	-	-	G	GTT	intergenic_region	MODIFIER		GTT	intergenic_region	MODIFIER		GTT	intergenic_region	MODIFIER		GTT	intergenic_region	MODIFIER
1	18853136	-	-	ATTG	A	upstream_gene_variant	MODIFIER		A	upstream_gene_variant	MODIFIER		A	upstream_gene_variant	MODIFIER		A	upstream_gene_variant	MODIFIER
1	18858610	-	-	CG	C	downstream_gene_variant	MODIFIER		C	downstream_gene_variant	MODIFIER		C	downstream_gene_variant	MODIFIER		C	downstream_gene_variant	MODIFIER
1	18984753	-	-	A	AG	intergenic_region	MODIFIER		AG	intergenic_region	MODIFIER		AG	intergenic_region	MODIFIER		AG	intergenic_region	MODIFIER
1	19157785	-	-	T	TA	intergenic_region	MODIFIER		TA	intergenic_region	MODIFIER		TA	intergenic_region	MODIFIER		TA	intergenic_region	MODIFIER
1	19172081	-	-	ACTGTTTTTTCTG	A	upstream_gene_variant	MODIFIER		A	upstream_gene_variant	MODIFIER		A	upstream_gene_variant	MODIFIER		A	upstream_gene_variant	MODIFIER
1	19172246	-	-	T	TAAA	upstream_gene_variant	MODIFIER		TAAA	upstream_gene_variant	MODIFIER		TAAA	upstream_gene_variant	MODIFIER		TAAA	upstream_gene_variant	MODIFIER
1	19172416	-	-	T	TG	upstream_gene_variant	MODIFIER		TG	upstream_gene_variant	MODIFIER		TG	upstream_gene_variant	MODIFIER		TG	upstream_gene_variant	MODIFIER
1	19389858	-	-	A	AG	5_prime_UTR_variant	MODIFIER		AG	5_prime_UTR_variant	MODIFIER		AG	5_prime_UTR_variant	MODIFIER		AG	5_prime_UTR_variant	MODIFIER
1	19476137	-	-	AG	A	frameshift_variant	HIGH		A	frameshift_variant	HIGH		A	frameshift_variant	HIGH		A	frameshift_variant	HIGH
1	19476573	-	-	G	GA	intron_variant	MODIFIER		GA	intron_variant	MODIFIER		GA	intron_variant	MODIFIER		GA	intron_variant	MODIFIER
1	19614493	-	-	C	CG	intergenic_region	MODIFIER		CG	intergenic_region	MODIFIER		CG	intergenic_region	MODIFIER		CG	intergenic_region	MODIFIER
1	19949008	-	-	CA	C	intergenic_region	MODIFIER		C	intergenic_region	MODIFIER		C	intergenic_region	MODIFIER		C	intergenic_region	MODIFIER
1	19950137	-	-	C	CTGGTTTAGT	intergenic_region	MODIFIER		CTGGTTTAGT	intergenic_region	MODIFIER		CTGGTTTAGT	intergenic_region	MODIFIER		CTGGTTTAGT	intergenic_region	MODIFIER
1	20015601	-	-	C	CA	intergenic_region	MODIFIER		CA	intergenic_region	MODIFIER		CA	intergenic_region	MODIFIER		CA	intergenic_region	MODIFIER
1	20015871	-	-	AG	A	intergenic_region	MODIFIER		A	intergenic_region	MODIFIER		A	intergenic_region	MODIFIER		A	intergenic_region	MODIFIER
1	20040267	-	-	A	AT	upstream_gene_variant	MODIFIER		AT	upstream_gene_variant	MODIFIER		AT	upstream_gene_variant	MODIFIER		AT	upstream_gene_variant	MODIFIER
1	20077811	BGIOSGA001540	probable protein phosphatase 2C 33(LOC4332577)	CA	C	intergenic_region	MODIFIER		C	intergenic_region	MODIFIER		C	intergenic_region	MODIFIER		C	intergenic_region	MODIFIER
1	20224653	-	-	AT	A	intergenic_region	MODIFIER		A	intergenic_region	MODIFIER		A	intergenic_region	MODIFIER		A	intergenic_region	MODIFIER
1	20224686	-	-	C	CT	intergenic_region	MODIFIER		CT	intergenic_region	MODIFIER		CT	intergenic_region	MODIFIER		CT	intergenic_region	MODIFIER
1	20229791	-	-	T	TA	intergenic_region	MODIFIER		TA	intergenic_region	MODIFIER		TA	intergenic_region	MODIFIER		TA	intergenic_region	MODIFIER
1	20274332	-	-	T	TC	downstream_gene_variant	MODIFIER		TC	downstream_gene_variant	MODIFIER		TC	downstream_gene_variant	MODIFIER		TC	downstream_gene_variant	MODIFIER
1	20400333	-	-	GT	G	intergenic_region	MODIFIER		G	intergenic_region	MODIFIER		G	intergenic_region	MODIFIER		G	intergenic_region	MODIFIER
1	20474575	-	-	A	AT	intergenic_region	MODIFIER		AT	intergenic_region	MODIFIER		AT	intergenic_region	MODIFIER		AT	intergenic_region	MODIFIER
1	20608712	BGIOSGA003647	-	ACT	A	intergenic_region	MODIFIER		A	intergenic_region	MODIFIER		A	intergenic_region	MODIFIER		A	intergenic_region	MODIFIER
1	20792408	-	-	G	GT	intergenic_region	MODIFIER		GT	intergenic_region	MODIFIER		GT	intergenic_region	MODIFIER		GT	intergenic_region	MODIFIER
1	20931677	-	-	T	TA	upstream_gene_variant	MODIFIER		TA	upstream_gene_variant	MODIFIER		TA	upstream_gene_variant	MODIFIER		TA	upstream_gene_variant	MODIFIER
1	20937311	-	-	TA	T	3_prime_UTR_variant	MODIFIER		T	3_prime_UTR_variant	MODIFIER		T	3_prime_UTR_variant	MODIFIER		T	3_prime_UTR_variant	MODIFIER
1	20964634	-	-	AT	A	intergenic_region	MODIFIER		A	intergenic_region	MODIFIER		A	intergenic_region	MODIFIER		A	intergenic_region	MODIFIER
1	21109763	-	-	GA	G	downstream_gene_variant	MODIFIER		G	downstream_gene_variant	MODIFIER		G	downstream_gene_variant	MODIFIER		G	downstream_gene_variant	MODIFIER
1	21111623	-	-	T	TC	downstream_gene_variant	MODIFIER		TC	downstream_gene_variant	MODIFIER		TC	downstream_gene_variant	MODIFIER		TC	downstream_gene_variant	MODIFIER
1	21185784	-	-	G	GC	downstream_gene_variant	MODIFIER		GC	downstream_gene_variant	MODIFIER		GC	downstream_gene_variant	MODIFIER		GC	downstream_gene_variant	MODIFIER
1	21192443	BGIOSGA001506	-	CA	C	upstream_gene_variant	MODIFIER		C	upstream_gene_variant	MODIFIER		C	upstream_gene_variant	MODIFIER		C	upstream_gene_variant	MODIFIER
1	21192981	BGIOSGA001506	-	CT	C	upstream_gene_variant	MODIFIER		C	upstream_gene_variant	MODIFIER		C	upstream_gene_variant	MODIFIER		C	upstream_gene_variant	MODIFIER
1	21443152	-	-	A	AG	upstream_gene_variant	MODIFIER		AG	upstream_gene_variant	MODIFIER		AG	upstream_gene_variant	MODIFIER		AG	upstream_gene_variant	MODIFIER
1	21583089	-	-	T	TA	intergenic_region	MODIFIER		TA	intergenic_region	MODIFIER		TA	intergenic_region	MODIFIER		TA	intergenic_region	MODIFIER
1	21627491	-	-	CA	C	upstream_gene_variant	MODIFIER		C	upstream_gene_variant	MODIFIER		C	upstream_gene_variant	MODIFIER		C	upstream_gene_variant	MODIFIER
1	21627851	-	-	TA	T	upstream_gene_variant	MODIFIER		T	upstream_gene_variant	MODIFIER		T	upstream_gene_variant	MODIFIER		T	upstream_gene_variant	MODIFIER
1	21628178	-	-	TC	T	upstream_gene_variant	MODIFIER		T	upstream_gene_variant	MODIFIER		T	upstream_gene_variant	MODIFIER		T	upstream_gene_variant	MODIFIER
1	21628189	-	-	C	CT	upstream_gene_variant	MODIFIER		CT	upstream_gene_variant	MODIFIER		CT	upstream_gene_variant	MODIFIER		CT	upstream_gene_variant	MODIFIER
1	21628365	-	-	GA	G	upstream_gene_variant	MODIFIER		G	upstream_gene_variant	MODIFIER		G	upstream_gene_variant	MODIFIER		G	upstream_gene_variant	MODIFIER
1	21628586	-	-	G	GTT	upstream_gene_variant	MODIFIER		GTT	upstream_gene_variant	MODIFIER		GTT	upstream_gene_variant	MODIFIER		GTT	upstream_gene_variant	MODIFIER
1	21639895	-	-	AT	A	downstream_gene_variant	MODIFIER		A	downstream_gene_variant	MODIFIER		A	downstream_gene_variant	MODIFIER		A	downstream_gene_variant	MODIFIER
1	21647473	-	-	GA	G	upstream_gene_variant	MODIFIER		G	upstream_gene_variant	MODIFIER		G	upstream_gene_variant	MODIFIER		G	upstream_gene_variant	MODIFIER
1	21690412	BGIOSGA001495	-	G	GT	upstream_gene_variant	MODIFIER		GT	upstream_gene_variant	MODIFIER		GT	upstream_gene_variant	MODIFIER		GT	upstream_gene_variant	MODIFIER
1	21693478	BGIOSGA001495	-	A	AT	upstream_gene_variant	MODIFIER		AT	upstream_gene_variant	MODIFIER		AT	upstream_gene_variant	MODIFIER		AT	upstream_gene_variant	MODIFIER
1	21726120	-	-	TG	T	upstream_gene_variant	MODIFIER		T	upstream_gene_variant	MODIFIER		T	upstream_gene_variant	MODIFIER		T	upstream_gene_variant	MODIFIER
1	21726608	-	-	A	AT	upstream_gene_variant	MODIFIER		AT	upstream_gene_variant	MODIFIER		AT	upstream_gene_variant	MODIFIER		AT	upstream_gene_variant	MODIFIER
1	21726836	-	-	G	GA	upstream_gene_variant	MODIFIER		GA	upstream_gene_variant	MODIFIER		GA	upstream_gene_variant	MODIFIER		GA	upstream_gene_variant	MODIFIER
1	21726860	-	-	T	TAAGAAAG	upstream_gene_variant	MODIFIER		TAAGAAAG	upstream_gene_variant	MODIFIER		TAAGAAAG	upstream_gene_variant	MODIFIER		TAAGAAAG	upstream_gene_variant	MODIFIER
1	21727460	-	-	T	TA	upstream_gene_variant	MODIFIER		TA	upstream_gene_variant	MODIFIER		TA	upstream_gene_variant	MODIFIER		TA	upstream_gene_variant	MODIFIER
1	21727674	-	-	C	CGT	upstream_gene_variant	MODIFIER		CGT	upstream_gene_variant	MODIFIER		CGT	upstream_gene_variant	MODIFIER		CGT	upstream_gene_variant	MODIFIER
1	21728585	-	-	T	TG	upstream_gene_variant	MODIFIER		TG	upstream_gene_variant	MODIFIER		TG	upstream_gene_variant	MODIFIER		TG	upstream_gene_variant	MODIFIER
1	21881726	-	-	AT	A	splice_donor_variant&intron_variant	HIGH		A	splice_donor_variant&intron_variant	HIGH		A	splice_donor_variant&intron_variant	HIGH		A	splice_donor_variant&intron_variant	HIGH
1	21965686	-	-	T	TA	frameshift_variant	HIGH		TA	frameshift_variant	HIGH		TA	frameshift_variant	HIGH		TA	frameshift_variant	HIGH
1	21981027	-	-	TCGG	T	3_prime_UTR_variant	MODIFIER		T	3_prime_UTR_variant	MODIFIER		T	3_prime_UTR_variant	MODIFIER		T	3_prime_UTR_variant	MODIFIER
1	22103921	-	-	CT	C	upstream_gene_variant	MODIFIER		C	upstream_gene_variant	MODIFIER		C	upstream_gene_variant	MODIFIER		C	upstream_gene_variant	MODIFIER
1	22339115	-	-	TAAAC	T	3_prime_UTR_variant	MODIFIER		T	3_prime_UTR_variant	MODIFIER		T	3_prime_UTR_variant	MODIFIER		T	3_prime_UTR_variant	MODIFIER
1	22358763	-	-	G	GAA	upstream_gene_variant	MODIFIER		GAA	upstream_gene_variant	MODIFIER		GAA	upstream_gene_variant	MODIFIER		GAA	upstream_gene_variant	MODIFIER
1	22410163	-	-	G	GA	intergenic_region	MODIFIER		GA	intergenic_region	MODIFIER		GA	intergenic_region	MODIFIER		GA	intergenic_region	MODIFIER
1	22412404	-	-	A	AT	intergenic_region	MODIFIER		AT	intergenic_region	MODIFIER		AT	intergenic_region	MODIFIER		AT	intergenic_region	MODIFIER
1	22416972	-	-	G	GA	intergenic_region	MODIFIER		GA	intergenic_region	MODIFIER		GA	intergenic_region	MODIFIER		GA	intergenic_region	MODIFIER
1	22422442	-	-	C	CA	intergenic_region	MODIFIER		CA	intergenic_region	MODIFIER		CA	intergenic_region	MODIFIER		CA	intergenic_region	MODIFIER
1	22487372	-	-	C	CA	upstream_gene_variant	MODIFIER		CA	upstream_gene_variant	MODIFIER		CA	upstream_gene_variant	MODIFIER		CA	upstream_gene_variant	MODIFIER
1	22487412	-	-	C	CA	upstream_gene_variant	MODIFIER		CA	upstream_gene_variant	MODIFIER		CA	upstream_gene_variant	MODIFIER		CA	upstream_gene_variant	MODIFIER
1	22487450	-	-	C	CA	upstream_gene_variant	MODIFIER		CA	upstream_gene_variant	MODIFIER		CA	upstream_gene_variant	MODIFIER		CA	upstream_gene_variant	MODIFIER
1	22501558	BGIOSGA003715	-	C	CT	upstream_gene_variant	MODIFIER		CT	upstream_gene_variant	MODIFIER		CT	upstream_gene_variant	MODIFIER		CT	upstream_gene_variant	MODIFIER
1	22501607	BGIOSGA003715	-	C	CAGCA	upstream_gene_variant	MODIFIER		CAGCA	upstream_gene_variant	MODIFIER		CAGCA	upstream_gene_variant	MODIFIER		CAGCA	upstream_gene_variant	MODIFIER
1	22501627	BGIOSGA003715	-	AC	A	upstream_gene_variant	MODIFIER		A	upstream_gene_variant	MODIFIER		A	upstream_gene_variant	MODIFIER		A	upstream_gene_variant	MODIFIER
1	22651929	BGIOSGA001455	WAT1-related protein [Source:UniProtKB/TrEMBL;Acc:A2WR62]	TA	T	upstream_gene_variant	MODIFIER		T	upstream_gene_variant	MODIFIER		T	upstream_gene_variant	MODIFIER		T	upstream_gene_variant	MODIFIER
1	22729432	BGIOSGA001450	-	TCCCCCCCC	T	upstream_gene_variant	MODIFIER		T	upstream_gene_variant	MODIFIER		T	upstream_gene_variant	MODIFIER		T	upstream_gene_variant	MODIFIER
1	22796398	-	-	T	TC	downstream_gene_variant	MODIFIER		TC	downstream_gene_variant	MODIFIER		TC	downstream_gene_variant	MODIFIER		TC	downstream_gene_variant	MODIFIER
1	22802139	-	-	T	TC	intergenic_region	MODIFIER		TC	intergenic_region	MODIFIER		TC	intergenic_region	MODIFIER		TC	intergenic_region	MODIFIER
1	22807314	-	-	G	GA	upstream_gene_variant	MODIFIER		GA	upstream_gene_variant	MODIFIER		GA	upstream_gene_variant	MODIFIER		GA	upstream_gene_variant	MODIFIER
1	22872067	BGIOSGA001442	-	TG	T	upstream_gene_variant	MODIFIER		T	upstream_gene_variant	MODIFIER		T	upstream_gene_variant	MODIFIER		T	upstream_gene_variant	MODIFIER
1	22884388	-	-	GT	G	downstream_gene_variant	MODIFIER		G	downstream_gene_variant	MODIFIER		G	downstream_gene_variant	MODIFIER		G	downstream_gene_variant	MODIFIER
1	23099014	-	-	C	CA	downstream_gene_variant	MODIFIER		CA	downstream_gene_variant	MODIFIER		CA	downstream_gene_variant	MODIFIER		CA	downstream_gene_variant	MODIFIER
1	23153118	BGIOSGA003748	probable protein phosphatase 2C 5(LOC4325851)	A	AT	intergenic_region	MODIFIER		AT	intergenic_region	MODIFIER		AT	intergenic_region	MODIFIER		AT	intergenic_region	MODIFIER
1	23186625	-	-	CA	C	frameshift_variant	HIGH		C	frameshift_variant	HIGH		C	frameshift_variant	HIGH		C	frameshift_variant	HIGH
1	23306344	-	-	G	GA	frameshift_variant	HIGH		GA	frameshift_variant	HIGH		GA	frameshift_variant	HIGH		GA	frameshift_variant	HIGH
1	23364396	-	-	A	AT	frameshift_variant&stop_gained	HIGH		AT	frameshift_variant&stop_gained	HIGH		AT	frameshift_variant&stop_gained	HIGH		AT	frameshift_variant&stop_gained	HIGH
1	23364409	-	-	AT	A	frameshift_variant	HIGH		A	frameshift_variant	HIGH		A	frameshift_variant	HIGH		A	frameshift_variant	HIGH
1	23599737	BGIOSGA003772	Peptidylprolyl isomerase [Source:UniProtKB/TrEMBL;Acc:B8AAA1]	A	AC	intergenic_region	MODIFIER		AC	intergenic_region	MODIFIER		AC	intergenic_region	MODIFIER		AC	intergenic_region	MODIFIER
1	23721483	-	-	AT	A	intergenic_region	MODIFIER		A	intergenic_region	MODIFIER		A	intergenic_region	MODIFIER		A	intergenic_region	MODIFIER
1	23788256	-	-	G	GC	frameshift_variant	HIGH		GC	frameshift_variant	HIGH		GC	frameshift_variant	HIGH		GC	frameshift_variant	HIGH
1	23879475	-	-	T	TCCGCGGG	upstream_gene_variant	MODIFIER		TCCGCGGG	upstream_gene_variant	MODIFIER		TCCGCGGG	upstream_gene_variant	MODIFIER		TCCGCGGG	upstream_gene_variant	MODIFIER
1	24068917	-	-	AC	A	frameshift_variant	HIGH		A	frameshift_variant	HIGH		A	frameshift_variant	HIGH		A	frameshift_variant	HIGH
1	24069102	-	-	TG	T	frameshift_variant	HIGH		T	frameshift_variant	HIGH		T	frameshift_variant	HIGH		T	frameshift_variant	HIGH
1	24111983	-	-	AG	A	frameshift_variant	HIGH		A	frameshift_variant	HIGH		A	frameshift_variant	HIGH		A	frameshift_variant	HIGH
1	24167332	-	-	G	GA	upstream_gene_variant	MODIFIER		GA	upstream_gene_variant	MODIFIER		GA	upstream_gene_variant	MODIFIER		GA	upstream_gene_variant	MODIFIER
1	24203048	-	-	A	AG	intergenic_region	MODIFIER		AG	intergenic_region	MODIFIER		AG	intergenic_region	MODIFIER		AG	intergenic_region	MODIFIER
1	24207270	-	-	GAA	G	intergenic_region	MODIFIER		G	intergenic_region	MODIFIER		G	intergenic_region	MODIFIER		G	intergenic_region	MODIFIER
1	24247321	-	-	CAAA	C	upstream_gene_variant	MODIFIER		C	upstream_gene_variant	MODIFIER		C	upstream_gene_variant	MODIFIER		C	upstream_gene_variant	MODIFIER
1	24462248	-	-	G	GTC	3_prime_UTR_variant	MODIFIER		GTC	3_prime_UTR_variant	MODIFIER		GTC	3_prime_UTR_variant	MODIFIER		GTC	3_prime_UTR_variant	MODIFIER
1	24472945	-	-	GT	G	frameshift_variant	HIGH		G	frameshift_variant	HIGH		G	frameshift_variant	HIGH		G	frameshift_variant	HIGH
1	24480396	BGIOSGA003813	protein ROOT HAIR DEFECTIVE 3(LOC4326314)	A	AT	upstream_gene_variant	MODIFIER		AT	upstream_gene_variant	MODIFIER		AT	upstream_gene_variant	MODIFIER		AT	upstream_gene_variant	MODIFIER
1	24552582	-	-	GA	G	3_prime_UTR_variant	MODIFIER		G	3_prime_UTR_variant	MODIFIER		G	3_prime_UTR_variant	MODIFIER		G	3_prime_UTR_variant	MODIFIER
1	24552997	-	-	A	AC	frameshift_variant	HIGH		AC	frameshift_variant	HIGH		AC	frameshift_variant	HIGH		AC	frameshift_variant	HIGH
1	24605267	-	-	C	CA	3_prime_UTR_variant	MODIFIER		CA	3_prime_UTR_variant	MODIFIER		CA	3_prime_UTR_variant	MODIFIER		CA	3_prime_UTR_variant	MODIFIER
1	24606445	-	-	C	CA	upstream_gene_variant	MODIFIER		CA	upstream_gene_variant	MODIFIER		CA	upstream_gene_variant	MODIFIER		CA	upstream_gene_variant	MODIFIER
1	24611971	-	-	AG	A	upstream_gene_variant	MODIFIER		A	upstream_gene_variant	MODIFIER		A	upstream_gene_variant	MODIFIER		A	upstream_gene_variant	MODIFIER
1	24825434	-	-	GA	G	frameshift_variant	HIGH		G	frameshift_variant	HIGH		G	frameshift_variant	HIGH		G	frameshift_variant	HIGH
1	24848474	-	-	CA	C	upstream_gene_variant	MODIFIER		C	upstream_gene_variant	MODIFIER		C	upstream_gene_variant	MODIFIER		C	upstream_gene_variant	MODIFIER
1	24889634	-	-	CTTAT	C	intergenic_region	MODIFIER		C	intergenic_region	MODIFIER		C	intergenic_region	MODIFIER		C	intergenic_region	MODIFIER
1	24929924	-	-	CT	C	upstream_gene_variant	MODIFIER		C	upstream_gene_variant	MODIFIER		C	upstream_gene_variant	MODIFIER		C	upstream_gene_variant	MODIFIER
1	25029305	BGIOSGA001343	-	C	CT	downstream_gene_variant	MODIFIER		CT	downstream_gene_variant	MODIFIER		CT	downstream_gene_variant	MODIFIER		CT	downstream_gene_variant	MODIFIER
1	25036079	-	-	T	TCA	upstream_gene_variant	MODIFIER		TCA	upstream_gene_variant	MODIFIER		TCA	upstream_gene_variant	MODIFIER		TCA	upstream_gene_variant	MODIFIER
1	25064733	-	-	G	GT	upstream_gene_variant	MODIFIER		GT	upstream_gene_variant	MODIFIER		GT	upstream_gene_variant	MODIFIER		GT	upstream_gene_variant	MODIFIER
1	25069602	-	-	G	GA	upstream_gene_variant	MODIFIER		GA	upstream_gene_variant	MODIFIER		GA	upstream_gene_variant	MODIFIER		GA	upstream_gene_variant	MODIFIER
1	25070093	-	-	GA	G	upstream_gene_variant	MODIFIER		G	upstream_gene_variant	MODIFIER		G	upstream_gene_variant	MODIFIER		G	upstream_gene_variant	MODIFIER
1	25110942	-	-	C	CG	upstream_gene_variant	MODIFIER		CG	upstream_gene_variant	MODIFIER		CG	upstream_gene_variant	MODIFIER		CG	upstream_gene_variant	MODIFIER
1	25146712	BGIOSGA003841	-	GT	G	downstream_gene_variant	MODIFIER		G	downstream_gene_variant	MODIFIER		G	downstream_gene_variant	MODIFIER		G	downstream_gene_variant	MODIFIER
1	25151320	-	-	A	AGC	upstream_gene_variant	MODIFIER		AGC	upstream_gene_variant	MODIFIER		AGC	upstream_gene_variant	MODIFIER		AGC	upstream_gene_variant	MODIFIER
1	25151442	-	-	GA	G	upstream_gene_variant	MODIFIER		G	upstream_gene_variant	MODIFIER		G	upstream_gene_variant	MODIFIER		G	upstream_gene_variant	MODIFIER
1	25184465	-	-	T	TA	upstream_gene_variant	MODIFIER		TA	upstream_gene_variant	MODIFIER		TA	upstream_gene_variant	MODIFIER		TA	upstream_gene_variant	MODIFIER
1	25245565	-	-	G	GT	intergenic_region	MODIFIER		GT	intergenic_region	MODIFIER		GT	intergenic_region	MODIFIER		GT	intergenic_region	MODIFIER
1	25250040	-	-	AC	A	intergenic_region	MODIFIER		A	intergenic_region	MODIFIER		A	intergenic_region	MODIFIER		A	intergenic_region	MODIFIER
1	25303459	BGIOSGA003857	-	TA	T	upstream_gene_variant	MODIFIER		T	upstream_gene_variant	MODIFIER		T	upstream_gene_variant	MODIFIER		T	upstream_gene_variant	MODIFIER
1	25365863	-	-	AT	A	frameshift_variant	HIGH		A	frameshift_variant	HIGH		A	frameshift_variant	HIGH		A	frameshift_variant	HIGH
1	25378157	-	-	AC	A	upstream_gene_variant	MODIFIER		A	upstream_gene_variant	MODIFIER		A	upstream_gene_variant	MODIFIER		A	upstream_gene_variant	MODIFIER
1	25378187	-	-	CT	C	upstream_gene_variant	MODIFIER		C	upstream_gene_variant	MODIFIER		C	upstream_gene_variant	MODIFIER		C	upstream_gene_variant	MODIFIER
1	25416917	-	-	G	GA	upstream_gene_variant	MODIFIER		GA	upstream_gene_variant	MODIFIER		GA	upstream_gene_variant	MODIFIER		GA	upstream_gene_variant	MODIFIER
1	25594587	BGIOSGA003867	Protein of unknown function DUF572 family protein	TA	T	upstream_gene_variant	MODIFIER		T	upstream_gene_variant	MODIFIER		T	upstream_gene_variant	MODIFIER		T	upstream_gene_variant	MODIFIER
1	25685735	BGIOSGA003873	-	C	CT	downstream_gene_variant	MODIFIER		CT	downstream_gene_variant	MODIFIER		CT	downstream_gene_variant	MODIFIER		CT	downstream_gene_variant	MODIFIER
1	25778864	BGIOSGA003879	-	AC	A	splice_region_variant&intron_variant	LOW		A	splice_region_variant&intron_variant	LOW		A	splice_region_variant&intron_variant	LOW		A	splice_region_variant&intron_variant	LOW
1	25856362	-	-	TG	T	intergenic_region	MODIFIER		T	intergenic_region	MODIFIER		T	intergenic_region	MODIFIER		T	intergenic_region	MODIFIER
1	25955178	BGIOSGA003893	Hypothetical conserved gene	A	AG	upstream_gene_variant	MODIFIER		AG	upstream_gene_variant	MODIFIER		AG	upstream_gene_variant	MODIFIER		AG	upstream_gene_variant	MODIFIER
1	25964542	BGIOSGA003895	-	C	CT	upstream_gene_variant	MODIFIER		CT	upstream_gene_variant	MODIFIER		CT	upstream_gene_variant	MODIFIER		CT	upstream_gene_variant	MODIFIER
1	25964645	-	-	A	AT	upstream_gene_variant	MODIFIER		AT	upstream_gene_variant	MODIFIER		AT	upstream_gene_variant	MODIFIER		AT	upstream_gene_variant	MODIFIER
1	25969098	-	-	TAA	T	upstream_gene_variant	MODIFIER		T	upstream_gene_variant	MODIFIER		T	upstream_gene_variant	MODIFIER		T	upstream_gene_variant	MODIFIER
1	26027648	-	-	G	GA	intergenic_region	MODIFIER		GA	intergenic_region	MODIFIER		GA	intergenic_region	MODIFIER		GA	intergenic_region	MODIFIER
1	26037857	-	-	CT	C	upstream_gene_variant	MODIFIER		C	upstream_gene_variant	MODIFIER		C	upstream_gene_variant	MODIFIER		C	upstream_gene_variant	MODIFIER
1	26066749	-	-	TA	T	3_prime_UTR_variant	MODIFIER		T	3_prime_UTR_variant	MODIFIER		T	3_prime_UTR_variant	MODIFIER		T	3_prime_UTR_variant	MODIFIER
1	26097252	-	-	A	AT	intergenic_region	MODIFIER		AT	intergenic_region	MODIFIER		AT	intergenic_region	MODIFIER		AT	intergenic_region	MODIFIER
1	26127839	-	-	GA	G	upstream_gene_variant	MODIFIER		G	upstream_gene_variant	MODIFIER		G	upstream_gene_variant	MODIFIER		G	upstream_gene_variant	MODIFIER
1	26148892	-	-	AT	A	intergenic_region	MODIFIER		A	intergenic_region	MODIFIER		A	intergenic_region	MODIFIER		A	intergenic_region	MODIFIER
1	26149111	-	-	T	TA	intergenic_region	MODIFIER		TA	intergenic_region	MODIFIER		TA	intergenic_region	MODIFIER		TA	intergenic_region	MODIFIER
1	26150004	-	-	CA	C	intergenic_region	MODIFIER		C	intergenic_region	MODIFIER		C	intergenic_region	MODIFIER		C	intergenic_region	MODIFIER
1	26150390	-	-	G	GA	intergenic_region	MODIFIER		GA	intergenic_region	MODIFIER		GA	intergenic_region	MODIFIER		GA	intergenic_region	MODIFIER
1	26173499	-	-	A	AT	3_prime_UTR_variant	MODIFIER		AT	3_prime_UTR_variant	MODIFIER		AT	3_prime_UTR_variant	MODIFIER		AT	3_prime_UTR_variant	MODIFIER
1	26203205	-	-	T	TA	splice_acceptor_variant&intron_variant	HIGH		TA	splice_acceptor_variant&intron_variant	HIGH		TA	splice_acceptor_variant&intron_variant	HIGH		TA	splice_acceptor_variant&intron_variant	HIGH
1	26203328	-	-	AG	A	frameshift_variant	HIGH		A	frameshift_variant	HIGH		A	frameshift_variant	HIGH		A	frameshift_variant	HIGH
1	26204888	-	-	A	AT	downstream_gene_variant	MODIFIER		AT	downstream_gene_variant	MODIFIER		AT	downstream_gene_variant	MODIFIER		AT	downstream_gene_variant	MODIFIER
1	26210276	-	-	TC	T	downstream_gene_variant	MODIFIER		T	downstream_gene_variant	MODIFIER		T	downstream_gene_variant	MODIFIER		T	downstream_gene_variant	MODIFIER
1	26210745	-	-	T	TAC	downstream_gene_variant	MODIFIER		TAC	downstream_gene_variant	MODIFIER		TAC	downstream_gene_variant	MODIFIER		TAC	downstream_gene_variant	MODIFIER
1	26229801	-	-	TA	T	upstream_gene_variant	MODIFIER		T	upstream_gene_variant	MODIFIER		T	upstream_gene_variant	MODIFIER		T	upstream_gene_variant	MODIFIER
1	26274470	-	-	CT	C	downstream_gene_variant	MODIFIER		C	downstream_gene_variant	MODIFIER		C	downstream_gene_variant	MODIFIER		C	downstream_gene_variant	MODIFIER
1	26275827	-	-	G	GA	downstream_gene_variant	MODIFIER		GA	downstream_gene_variant	MODIFIER		GA	downstream_gene_variant	MODIFIER		GA	downstream_gene_variant	MODIFIER
1	26323949	-	-	AT	A	intron_variant	MODIFIER		A	intron_variant	MODIFIER		A	intron_variant	MODIFIER		A	intron_variant	MODIFIER
1	26403522	-	-	CA	C	upstream_gene_variant	MODIFIER		C	upstream_gene_variant	MODIFIER		C	upstream_gene_variant	MODIFIER		C	upstream_gene_variant	MODIFIER
1	26468160	-	-	AC	A	upstream_gene_variant	MODIFIER		A	upstream_gene_variant	MODIFIER		A	upstream_gene_variant	MODIFIER		A	upstream_gene_variant	MODIFIER
1	26475440	-	-	G	GTT	intergenic_region	MODIFIER		GTT	intergenic_region	MODIFIER		GTT	intergenic_region	MODIFIER		GTT	intergenic_region	MODIFIER
1	26489698	-	-	G	GA	intergenic_region	MODIFIER		GA	intergenic_region	MODIFIER		GA	intergenic_region	MODIFIER		GA	intergenic_region	MODIFIER
1	26491937	-	-	C	CA	intergenic_region	MODIFIER		CA	intergenic_region	MODIFIER		CA	intergenic_region	MODIFIER		CA	intergenic_region	MODIFIER
1	26526531	-	-	CTT	C	upstream_gene_variant	MODIFIER		C	upstream_gene_variant	MODIFIER		C	upstream_gene_variant	MODIFIER		C	upstream_gene_variant	MODIFIER
1	26557528	-	-	CTA	C	intergenic_region	MODIFIER		C	intergenic_region	MODIFIER		C	intergenic_region	MODIFIER		C	intergenic_region	MODIFIER
1	26628092	-	-	AC	A	upstream_gene_variant	MODIFIER		A	upstream_gene_variant	MODIFIER		A	upstream_gene_variant	MODIFIER		A	upstream_gene_variant	MODIFIER
1	26630358	-	-	A	AG	frameshift_variant	HIGH		AG	frameshift_variant	HIGH		AG	frameshift_variant	HIGH		AG	frameshift_variant	HIGH
1	26666085	-	-	G	GAC	intergenic_region	MODIFIER		GAC	intergenic_region	MODIFIER		GAC	intergenic_region	MODIFIER		GAC	intergenic_region	MODIFIER
1	26695066	-	-	AT	A	downstream_gene_variant	MODIFIER		A	downstream_gene_variant	MODIFIER		A	downstream_gene_variant	MODIFIER		A	downstream_gene_variant	MODIFIER
1	26717869	BGIOSGA001254	Kinesin-like protein [Source:UniProtKB/TrEMBL;Acc:A2WSD1]	GC	G	5_prime_UTR_variant	MODIFIER		G	5_prime_UTR_variant	MODIFIER		G	5_prime_UTR_variant	MODIFIER		G	5_prime_UTR_variant	MODIFIER
1	26727276	-	-	CT	C	upstream_gene_variant	MODIFIER		C	upstream_gene_variant	MODIFIER		C	upstream_gene_variant	MODIFIER		C	upstream_gene_variant	MODIFIER
1	26823757	-	-	GT	G	upstream_gene_variant	MODIFIER		G	upstream_gene_variant	MODIFIER		G	upstream_gene_variant	MODIFIER		G	upstream_gene_variant	MODIFIER
1	26925461	BGIOSGA001241	probable inactive receptor kinase At2g26730(LOC4327723)	A	ACTTGT	upstream_gene_variant	MODIFIER		ACTTGT	upstream_gene_variant	MODIFIER		ACTTGT	upstream_gene_variant	MODIFIER		ACTTGT	upstream_gene_variant	MODIFIER
1	26925508	BGIOSGA001241	probable inactive receptor kinase At2g26730(LOC4327723)	T	TA	upstream_gene_variant	MODIFIER		TA	upstream_gene_variant	MODIFIER		TA	upstream_gene_variant	MODIFIER		TA	upstream_gene_variant	MODIFIER
1	26961427	-	-	CA	C	intergenic_region	MODIFIER		C	intergenic_region	MODIFIER		C	intergenic_region	MODIFIER		C	intergenic_region	MODIFIER
1	26978568	-	-	CATAT	C	upstream_gene_variant	MODIFIER		C	upstream_gene_variant	MODIFIER		C	upstream_gene_variant	MODIFIER		C	upstream_gene_variant	MODIFIER
1	26978651	-	-	GTAAT	G	upstream_gene_variant	MODIFIER		G	upstream_gene_variant	MODIFIER		G	upstream_gene_variant	MODIFIER		G	upstream_gene_variant	MODIFIER
1	26979011	-	-	A	AT	upstream_gene_variant	MODIFIER		AT	upstream_gene_variant	MODIFIER		AT	upstream_gene_variant	MODIFIER		AT	upstream_gene_variant	MODIFIER
1	27022839	-	-	A	AG	upstream_gene_variant	MODIFIER		AG	upstream_gene_variant	MODIFIER		AG	upstream_gene_variant	MODIFIER		AG	upstream_gene_variant	MODIFIER
1	27045172	-	-	TC	T	downstream_gene_variant	MODIFIER		T	downstream_gene_variant	MODIFIER		T	downstream_gene_variant	MODIFIER		T	downstream_gene_variant	MODIFIER
1	27061936	BGIOSGA001234	ABC transporter G family member 35(LOC4327727)	C	CA	downstream_gene_variant	MODIFIER		CA	downstream_gene_variant	MODIFIER		CA	downstream_gene_variant	MODIFIER		CA	downstream_gene_variant	MODIFIER
1	27086457	-	-	AT	A	frameshift_variant	HIGH		A	frameshift_variant	HIGH		A	frameshift_variant	HIGH		A	frameshift_variant	HIGH
1	27100568	BGIOSGA001230	-	T	TG	upstream_gene_variant	MODIFIER		TG	upstream_gene_variant	MODIFIER		TG	upstream_gene_variant	MODIFIER		TG	upstream_gene_variant	MODIFIER
1	27151284	-	-	TA	T	downstream_gene_variant	MODIFIER		T	downstream_gene_variant	MODIFIER		T	downstream_gene_variant	MODIFIER		T	downstream_gene_variant	MODIFIER
1	27169925	BGIOSGA001223	-	A	AT	upstream_gene_variant	MODIFIER		AT	upstream_gene_variant	MODIFIER		AT	upstream_gene_variant	MODIFIER		AT	upstream_gene_variant	MODIFIER
1	27186922	-	-	GAC	G	upstream_gene_variant	MODIFIER		G	upstream_gene_variant	MODIFIER		G	upstream_gene_variant	MODIFIER		G	upstream_gene_variant	MODIFIER
1	27203078	-	-	TA	T	upstream_gene_variant	MODIFIER		T	upstream_gene_variant	MODIFIER		T	upstream_gene_variant	MODIFIER		T	upstream_gene_variant	MODIFIER
1	27218189	-	-	TG	T	upstream_gene_variant	MODIFIER		T	upstream_gene_variant	MODIFIER		T	upstream_gene_variant	MODIFIER		T	upstream_gene_variant	MODIFIER
1	27249397	-	-	TA	T	upstream_gene_variant	MODIFIER		T	upstream_gene_variant	MODIFIER		T	upstream_gene_variant	MODIFIER		T	upstream_gene_variant	MODIFIER
1	27359746	BGIOSGA003985	Conserved hypothetical protein CHP02058 domain containing protein	GT	G	downstream_gene_variant	MODIFIER		G	downstream_gene_variant	MODIFIER		G	downstream_gene_variant	MODIFIER		G	downstream_gene_variant	MODIFIER
1	27494799	-	-	GATA	G	disruptive_inframe_deletion	MODERATE		G	disruptive_inframe_deletion	MODERATE		G	disruptive_inframe_deletion	MODERATE		G	disruptive_inframe_deletion	MODERATE
1	27512237	-	-	CATATGATATGGT	C	intergenic_region	MODIFIER		C	intergenic_region	MODIFIER		C	intergenic_region	MODIFIER		C	intergenic_region	MODIFIER
1	27679181	BGIOSGA001195	-	GAT	G	frameshift_variant&splice_region_variant	HIGH		G	frameshift_variant&splice_region_variant	HIGH		G	frameshift_variant&splice_region_variant	HIGH		G	frameshift_variant&splice_region_variant	HIGH
1	27700721	BGIOSGA001194	polypyrimidine tract-binding protein homolog 1(LOC4326619)	GT	G	upstream_gene_variant	MODIFIER		G	upstream_gene_variant	MODIFIER		G	upstream_gene_variant	MODIFIER		G	upstream_gene_variant	MODIFIER
1	27700726	BGIOSGA001194	polypyrimidine tract-binding protein homolog 1(LOC4326619)	AC	A	upstream_gene_variant	MODIFIER		A	upstream_gene_variant	MODIFIER		A	upstream_gene_variant	MODIFIER		A	upstream_gene_variant	MODIFIER
1	27867328	-	-	CA	C	upstream_gene_variant	MODIFIER		C	upstream_gene_variant	MODIFIER		C	upstream_gene_variant	MODIFIER		C	upstream_gene_variant	MODIFIER
1	27867362	-	-	CT	C	upstream_gene_variant	MODIFIER		C	upstream_gene_variant	MODIFIER		C	upstream_gene_variant	MODIFIER		C	upstream_gene_variant	MODIFIER
1	27887221	-	-	A	AC	downstream_gene_variant	MODIFIER		AC	downstream_gene_variant	MODIFIER		AC	downstream_gene_variant	MODIFIER		AC	downstream_gene_variant	MODIFIER
1	27900900	-	-	AT	A	downstream_gene_variant	MODIFIER		A	downstream_gene_variant	MODIFIER		A	downstream_gene_variant	MODIFIER		A	downstream_gene_variant	MODIFIER
1	27933142	-	-	TG	T	upstream_gene_variant	MODIFIER		T	upstream_gene_variant	MODIFIER		T	upstream_gene_variant	MODIFIER		T	upstream_gene_variant	MODIFIER
1	27950668	-	-	GA	G	upstream_gene_variant	MODIFIER		G	upstream_gene_variant	MODIFIER		G	upstream_gene_variant	MODIFIER		G	upstream_gene_variant	MODIFIER
1	27977796	BGIOSGA004018	-	C	CTTG	intergenic_region	MODIFIER		CTTG	intergenic_region	MODIFIER		CTTG	intergenic_region	MODIFIER		CTTG	intergenic_region	MODIFIER
1	27996703	BGIOSGA001179	-	AG	A	frameshift_variant	HIGH		A	frameshift_variant	HIGH		A	frameshift_variant	HIGH		A	frameshift_variant	HIGH
1	27997259	BGIOSGA001179	-	T	TA	5_prime_UTR_variant	MODIFIER		TA	5_prime_UTR_variant	MODIFIER		TA	5_prime_UTR_variant	MODIFIER		TA	5_prime_UTR_variant	MODIFIER
1	28082268	-	-	AT	A	downstream_gene_variant	MODIFIER		A	downstream_gene_variant	MODIFIER		A	downstream_gene_variant	MODIFIER		A	downstream_gene_variant	MODIFIER
1	28101026	-	-	GA	G	intron_variant	MODIFIER		G	intron_variant	MODIFIER		G	intron_variant	MODIFIER		G	intron_variant	MODIFIER
1	28106256	-	-	G	GA	upstream_gene_variant	MODIFIER		GA	upstream_gene_variant	MODIFIER		GA	upstream_gene_variant	MODIFIER		GA	upstream_gene_variant	MODIFIER
1	28222201	BGIOSGA004035	cytochrome P450 72A11(LOC4326663)	AT	A	intergenic_region	MODIFIER		A	intergenic_region	MODIFIER		A	intergenic_region	MODIFIER		A	intergenic_region	MODIFIER
1	28276845	-	-	G	GAA	upstream_gene_variant	MODIFIER		GAA	upstream_gene_variant	MODIFIER		GAA	upstream_gene_variant	MODIFIER		GAA	upstream_gene_variant	MODIFIER
1	28277597	-	-	C	CA	upstream_gene_variant	MODIFIER		CA	upstream_gene_variant	MODIFIER		CA	upstream_gene_variant	MODIFIER		CA	upstream_gene_variant	MODIFIER
1	28277602	-	-	AT	A	upstream_gene_variant	MODIFIER		A	upstream_gene_variant	MODIFIER		A	upstream_gene_variant	MODIFIER		A	upstream_gene_variant	MODIFIER
1	28381786	-	-	C	CA	5_prime_UTR_variant	MODIFIER		CA	5_prime_UTR_variant	MODIFIER		CA	5_prime_UTR_variant	MODIFIER		CA	5_prime_UTR_variant	MODIFIER
1	28422374	-	-	TA	T	upstream_gene_variant	MODIFIER		T	upstream_gene_variant	MODIFIER		T	upstream_gene_variant	MODIFIER		T	upstream_gene_variant	MODIFIER
1	28442342	-	-	GAA	G	intergenic_region	MODIFIER		G	intergenic_region	MODIFIER		G	intergenic_region	MODIFIER		G	intergenic_region	MODIFIER
1	28451353	-	-	GT	G	intron_variant	MODIFIER		G	intron_variant	MODIFIER		G	intron_variant	MODIFIER		G	intron_variant	MODIFIER
1	28462506	-	-	A	ATTG	upstream_gene_variant	MODIFIER		ATTG	upstream_gene_variant	MODIFIER		ATTG	upstream_gene_variant	MODIFIER		ATTG	upstream_gene_variant	MODIFIER
1	28462693	-	-	TG	T	upstream_gene_variant	MODIFIER		T	upstream_gene_variant	MODIFIER		T	upstream_gene_variant	MODIFIER		T	upstream_gene_variant	MODIFIER
1	28511025	-	-	TA	T	upstream_gene_variant	MODIFIER		T	upstream_gene_variant	MODIFIER		T	upstream_gene_variant	MODIFIER		T	upstream_gene_variant	MODIFIER
1	28511157	-	-	G	GACA	upstream_gene_variant	MODIFIER		GACA	upstream_gene_variant	MODIFIER		GACA	upstream_gene_variant	MODIFIER		GACA	upstream_gene_variant	MODIFIER
1	28524508	-	-	TA	T	frameshift_variant	HIGH		T	frameshift_variant	HIGH		T	frameshift_variant	HIGH		T	frameshift_variant	HIGH
1	28600975	-	-	GT	G	upstream_gene_variant	MODIFIER		G	upstream_gene_variant	MODIFIER		G	upstream_gene_variant	MODIFIER		G	upstream_gene_variant	MODIFIER
1	28614051	BGIOSGA004063	-	A	ACT	intergenic_region	MODIFIER		ACT	intergenic_region	MODIFIER		ACT	intergenic_region	MODIFIER		ACT	intergenic_region	MODIFIER
1	28615830	-	-	CTT	C	downstream_gene_variant	MODIFIER		C	downstream_gene_variant	MODIFIER		C	downstream_gene_variant	MODIFIER		C	downstream_gene_variant	MODIFIER
1	28749425	-	-	GA	G	upstream_gene_variant	MODIFIER		G	upstream_gene_variant	MODIFIER		G	upstream_gene_variant	MODIFIER		G	upstream_gene_variant	MODIFIER
1	28783203	-	-	TA	T	downstream_gene_variant	MODIFIER		T	downstream_gene_variant	MODIFIER		T	downstream_gene_variant	MODIFIER		T	downstream_gene_variant	MODIFIER
1	28801662	-	-	TC	T	frameshift_variant	HIGH		T	frameshift_variant	HIGH		T	frameshift_variant	HIGH		T	frameshift_variant	HIGH
1	28803511	-	-	CG	C	3_prime_UTR_variant	MODIFIER		C	3_prime_UTR_variant	MODIFIER		C	3_prime_UTR_variant	MODIFIER		C	3_prime_UTR_variant	MODIFIER
1	28822327	BGIOSGA004077	DEAD-box ATP-dependent RNA helicase 2(LOC4326580)	C	CTTT	upstream_gene_variant	MODIFIER		CTTT	upstream_gene_variant	MODIFIER		CTTT	upstream_gene_variant	MODIFIER		CTTT	upstream_gene_variant	MODIFIER
1	29046890	-	-	GA	G	frameshift_variant	HIGH		G	frameshift_variant	HIGH		G	frameshift_variant	HIGH		G	frameshift_variant	HIGH
1	29046910	-	-	CA	C	frameshift_variant	HIGH		C	frameshift_variant	HIGH		C	frameshift_variant	HIGH		C	frameshift_variant	HIGH
1	29194109	-	-	T	TA	downstream_gene_variant	MODIFIER		TA	downstream_gene_variant	MODIFIER		TA	downstream_gene_variant	MODIFIER		TA	downstream_gene_variant	MODIFIER
1	29228321	-	-	CATTA	C	upstream_gene_variant	MODIFIER		C	upstream_gene_variant	MODIFIER		C	upstream_gene_variant	MODIFIER		C	upstream_gene_variant	MODIFIER
1	29363610	-	-	AG	A	upstream_gene_variant	MODIFIER		A	upstream_gene_variant	MODIFIER		A	upstream_gene_variant	MODIFIER		A	upstream_gene_variant	MODIFIER
1	29406160	-	-	TC	T	intron_variant	MODIFIER		T	intron_variant	MODIFIER		T	intron_variant	MODIFIER		T	intron_variant	MODIFIER
1	29694902	-	-	T	TA	intergenic_region	MODIFIER		TA	intergenic_region	MODIFIER		TA	intergenic_region	MODIFIER		TA	intergenic_region	MODIFIER
1	29694934	-	-	AC	A	intergenic_region	MODIFIER		A	intergenic_region	MODIFIER		A	intergenic_region	MODIFIER		A	intergenic_region	MODIFIER
1	29884725	-	-	CT	C	upstream_gene_variant	MODIFIER		C	upstream_gene_variant	MODIFIER		C	upstream_gene_variant	MODIFIER		C	upstream_gene_variant	MODIFIER
1	29987697	BGIOSGA001087	-	AG	A	upstream_gene_variant	MODIFIER		A	upstream_gene_variant	MODIFIER		A	upstream_gene_variant	MODIFIER		A	upstream_gene_variant	MODIFIER
1	30001795	BGIOSGA001085	common plant regulatory factor 1(LOC4327165)	TA	T	upstream_gene_variant	MODIFIER		T	upstream_gene_variant	MODIFIER		T	upstream_gene_variant	MODIFIER		T	upstream_gene_variant	MODIFIER
1	30394807	-	-	AT	A	upstream_gene_variant	MODIFIER		A	upstream_gene_variant	MODIFIER		A	upstream_gene_variant	MODIFIER		A	upstream_gene_variant	MODIFIER
1	30497228	-	-	A	AT	upstream_gene_variant	MODIFIER		AT	upstream_gene_variant	MODIFIER		AT	upstream_gene_variant	MODIFIER		AT	upstream_gene_variant	MODIFIER
1	30688894	BGIOSGA001052	-	AG	A	upstream_gene_variant	MODIFIER		A	upstream_gene_variant	MODIFIER		A	upstream_gene_variant	MODIFIER		A	upstream_gene_variant	MODIFIER
1	30874295	BGIOSGA001042	callose synthase 12(LOC4325131)	G	GC	upstream_gene_variant	MODIFIER		GC	upstream_gene_variant	MODIFIER		GC	upstream_gene_variant	MODIFIER		GC	upstream_gene_variant	MODIFIER
1	30967247	-	-	C	CA	intergenic_region	MODIFIER		CA	intergenic_region	MODIFIER		CA	intergenic_region	MODIFIER		CA	intergenic_region	MODIFIER
1	30967261	-	-	GC	G	intergenic_region	MODIFIER		G	intergenic_region	MODIFIER		G	intergenic_region	MODIFIER		G	intergenic_region	MODIFIER
1	31033931	-	-	CAT	C	intergenic_region	MODIFIER		C	intergenic_region	MODIFIER		C	intergenic_region	MODIFIER		C	intergenic_region	MODIFIER
1	31063548	-	-	C	CA	upstream_gene_variant	MODIFIER		CA	upstream_gene_variant	MODIFIER		CA	upstream_gene_variant	MODIFIER		CA	upstream_gene_variant	MODIFIER
1	31072276	-	-	A	ATT	splice_donor_variant&intron_variant	HIGH		ATT	splice_donor_variant&intron_variant	HIGH		ATT	splice_donor_variant&intron_variant	HIGH		ATT	splice_donor_variant&intron_variant	HIGH
1	31152025	BGIOSGA001026	-	A	AT	intergenic_region	MODIFIER		AT	intergenic_region	MODIFIER		AT	intergenic_region	MODIFIER		AT	intergenic_region	MODIFIER
1	31152422	-	-	GC	G	downstream_gene_variant	MODIFIER		G	downstream_gene_variant	MODIFIER		G	downstream_gene_variant	MODIFIER		G	downstream_gene_variant	MODIFIER
1	31655728	-	-	CT	C	upstream_gene_variant	MODIFIER		C	upstream_gene_variant	MODIFIER		C	upstream_gene_variant	MODIFIER		C	upstream_gene_variant	MODIFIER
1	31782075	-	-	CATAT	C	intergenic_region	MODIFIER		C	intergenic_region	MODIFIER		C	intergenic_region	MODIFIER		C	intergenic_region	MODIFIER
1	31918988	-	-	GA	G	upstream_gene_variant	MODIFIER		G	upstream_gene_variant	MODIFIER		G	upstream_gene_variant	MODIFIER		G	upstream_gene_variant	MODIFIER
1	31921857	-	-	AT	A	upstream_gene_variant	MODIFIER		A	upstream_gene_variant	MODIFIER		A	upstream_gene_variant	MODIFIER		A	upstream_gene_variant	MODIFIER
1	31922892	-	-	C	CAG	upstream_gene_variant	MODIFIER		CAG	upstream_gene_variant	MODIFIER		CAG	upstream_gene_variant	MODIFIER		CAG	upstream_gene_variant	MODIFIER
1	31940308	BGIOSGA000981	-	GAA	G	upstream_gene_variant	MODIFIER		G	upstream_gene_variant	MODIFIER		G	upstream_gene_variant	MODIFIER		G	upstream_gene_variant	MODIFIER
1	31942357	-	-	G	GT	upstream_gene_variant	MODIFIER		GT	upstream_gene_variant	MODIFIER		GT	upstream_gene_variant	MODIFIER		GT	upstream_gene_variant	MODIFIER
1	31957084	-	-	TG	T	intergenic_region	MODIFIER		T	intergenic_region	MODIFIER		T	intergenic_region	MODIFIER		T	intergenic_region	MODIFIER
1	32021695	-	-	G	GC	frameshift_variant	HIGH		GC	frameshift_variant	HIGH		GC	frameshift_variant	HIGH		GC	frameshift_variant	HIGH
1	32061012	BGIOSGA004257	-	AT	A	frameshift_variant	HIGH		A	frameshift_variant	HIGH		A	frameshift_variant	HIGH		A	frameshift_variant	HIGH
1	32126720	-	-	GA	G	upstream_gene_variant	MODIFIER		G	upstream_gene_variant	MODIFIER		G	upstream_gene_variant	MODIFIER		G	upstream_gene_variant	MODIFIER
1	32160805	-	-	T	TA	upstream_gene_variant	MODIFIER		TA	upstream_gene_variant	MODIFIER		TA	upstream_gene_variant	MODIFIER		TA	upstream_gene_variant	MODIFIER
1	32315509	-	-	TG	T	downstream_gene_variant	MODIFIER		T	downstream_gene_variant	MODIFIER		T	downstream_gene_variant	MODIFIER		T	downstream_gene_variant	MODIFIER
1	32352832	-	-	AT	A	frameshift_variant	HIGH		A	frameshift_variant	HIGH		A	frameshift_variant	HIGH		A	frameshift_variant	HIGH
1	32532189	-	-	A	AT	downstream_gene_variant	MODIFIER		AT	downstream_gene_variant	MODIFIER		AT	downstream_gene_variant	MODIFIER		AT	downstream_gene_variant	MODIFIER
1	32831357	-	-	TA	T	splice_acceptor_variant&intron_variant	HIGH		T	splice_acceptor_variant&intron_variant	HIGH		T	splice_acceptor_variant&intron_variant	HIGH		T	splice_acceptor_variant&intron_variant	HIGH
1	33028696	-	-	AG	A	downstream_gene_variant	MODIFIER		A	downstream_gene_variant	MODIFIER		A	downstream_gene_variant	MODIFIER		A	downstream_gene_variant	MODIFIER
1	33061232	-	-	AT	A	upstream_gene_variant	MODIFIER		A	upstream_gene_variant	MODIFIER		A	upstream_gene_variant	MODIFIER		A	upstream_gene_variant	MODIFIER
1	33061249	-	-	CT	C	upstream_gene_variant	MODIFIER		C	upstream_gene_variant	MODIFIER		C	upstream_gene_variant	MODIFIER		C	upstream_gene_variant	MODIFIER
1	33213034	-	-	GAT	G	frameshift_variant	HIGH		G	frameshift_variant	HIGH		G	frameshift_variant	HIGH		G	frameshift_variant	HIGH
1	33240865	-	-	CA	C	upstream_gene_variant	MODIFIER		C	upstream_gene_variant	MODIFIER		C	upstream_gene_variant	MODIFIER		C	upstream_gene_variant	MODIFIER
1	33274610	-	-	C	CT	upstream_gene_variant	MODIFIER		CT	upstream_gene_variant	MODIFIER		CT	upstream_gene_variant	MODIFIER		CT	upstream_gene_variant	MODIFIER
1	33686852	-	-	AC	A	frameshift_variant	HIGH		A	frameshift_variant	HIGH		A	frameshift_variant	HIGH		A	frameshift_variant	HIGH
1	33833304	-	-	CTA	C	upstream_gene_variant	MODIFIER		C	upstream_gene_variant	MODIFIER		C	upstream_gene_variant	MODIFIER		C	upstream_gene_variant	MODIFIER
1	34027987	BGIOSGA000859	ATP-dependent 6-phosphofructokinase 6(LOC4339369)	CAA	C	intergenic_region	MODIFIER		C	intergenic_region	MODIFIER		C	intergenic_region	MODIFIER		C	intergenic_region	MODIFIER
1	34084895	-	-	A	AT	upstream_gene_variant	MODIFIER		AT	upstream_gene_variant	MODIFIER		AT	upstream_gene_variant	MODIFIER		AT	upstream_gene_variant	MODIFIER
1	34116359	-	-	CCTAATAAGATAAG	C	frameshift_variant	HIGH		C	frameshift_variant	HIGH		C	frameshift_variant	HIGH		C	frameshift_variant	HIGH
1	34350300	-	-	TA	T	intergenic_region	MODIFIER		T	intergenic_region	MODIFIER		T	intergenic_region	MODIFIER		T	intergenic_region	MODIFIER
1	34388263	BGIOSGA004448	-	TG	T	3_prime_UTR_variant	MODIFIER		T	3_prime_UTR_variant	MODIFIER		T	3_prime_UTR_variant	MODIFIER		T	3_prime_UTR_variant	MODIFIER
1	34609357	-	-	GTC	G	upstream_gene_variant	MODIFIER		G	upstream_gene_variant	MODIFIER		G	upstream_gene_variant	MODIFIER		G	upstream_gene_variant	MODIFIER
1	34649586	-	-	T	TA	frameshift_variant	HIGH		TA	frameshift_variant	HIGH		TA	frameshift_variant	HIGH		TA	frameshift_variant	HIGH
1	34710100	-	-	C	CT	intron_variant	MODIFIER		CT	intron_variant	MODIFIER		CT	intron_variant	MODIFIER		CT	intron_variant	MODIFIER
1	34710122	-	-	ATT	A	intron_variant	MODIFIER		A	intron_variant	MODIFIER		A	intron_variant	MODIFIER		A	intron_variant	MODIFIER
1	34710222	-	-	C	CA	frameshift_variant	HIGH		CA	frameshift_variant	HIGH		CA	frameshift_variant	HIGH		CA	frameshift_variant	HIGH
1	34795539	-	-	G	GT	downstream_gene_variant	MODIFIER		GT	downstream_gene_variant	MODIFIER		GT	downstream_gene_variant	MODIFIER		GT	downstream_gene_variant	MODIFIER
1	34795560	-	-	T	TA	downstream_gene_variant	MODIFIER		TA	downstream_gene_variant	MODIFIER		TA	downstream_gene_variant	MODIFIER		TA	downstream_gene_variant	MODIFIER
1	34809696	-	-	CA	C	splice_region_variant&intron_variant	LOW		C	splice_region_variant&intron_variant	LOW		C	splice_region_variant&intron_variant	LOW		C	splice_region_variant&intron_variant	LOW
1	34834971	-	-	TA	T	intron_variant	MODIFIER		T	intron_variant	MODIFIER		T	intron_variant	MODIFIER		T	intron_variant	MODIFIER
1	34869034	-	-	GA	G	frameshift_variant	HIGH		G	frameshift_variant	HIGH		G	frameshift_variant	HIGH		G	frameshift_variant	HIGH
1	34876366	-	-	C	CA	upstream_gene_variant	MODIFIER		CA	upstream_gene_variant	MODIFIER		CA	upstream_gene_variant	MODIFIER		CA	upstream_gene_variant	MODIFIER
1	34892455	-	-	GT	G	3_prime_UTR_variant	MODIFIER		G	3_prime_UTR_variant	MODIFIER		G	3_prime_UTR_variant	MODIFIER		G	3_prime_UTR_variant	MODIFIER
1	34892566	-	-	CG	C	3_prime_UTR_variant	MODIFIER		C	3_prime_UTR_variant	MODIFIER		C	3_prime_UTR_variant	MODIFIER		C	3_prime_UTR_variant	MODIFIER
1	34894351	-	-	TA	T	downstream_gene_variant	MODIFIER		T	downstream_gene_variant	MODIFIER		T	downstream_gene_variant	MODIFIER		T	downstream_gene_variant	MODIFIER
1	35177045	-	-	T	TA	frameshift_variant	HIGH		TA	frameshift_variant	HIGH		TA	frameshift_variant	HIGH		TA	frameshift_variant	HIGH
1	35177076	-	-	CA	C	frameshift_variant	HIGH		C	frameshift_variant	HIGH		C	frameshift_variant	HIGH		C	frameshift_variant	HIGH
1	35240257	-	-	G	GA	3_prime_UTR_variant	MODIFIER		GA	3_prime_UTR_variant	MODIFIER		GA	3_prime_UTR_variant	MODIFIER		GA	3_prime_UTR_variant	MODIFIER
1	35240531	-	-	GT	G	3_prime_UTR_variant	MODIFIER		G	3_prime_UTR_variant	MODIFIER		G	3_prime_UTR_variant	MODIFIER		G	3_prime_UTR_variant	MODIFIER
1	35261170	BGIOSGA004492	-	GTT	G	downstream_gene_variant	MODIFIER		G	downstream_gene_variant	MODIFIER		G	downstream_gene_variant	MODIFIER		G	downstream_gene_variant	MODIFIER
1	35363424	-	-	T	TG	intergenic_region	MODIFIER		TG	intergenic_region	MODIFIER		TG	intergenic_region	MODIFIER		TG	intergenic_region	MODIFIER
1	35411647	-	-	GTATA	G	3_prime_UTR_variant	MODIFIER		G	3_prime_UTR_variant	MODIFIER		G	3_prime_UTR_variant	MODIFIER		G	3_prime_UTR_variant	MODIFIER
1	35583926	BGIOSGA000755	Protein DETOXIFICATION [Source:UniProtKB/TrEMBL;Acc:B8AA47]	CAA	C	upstream_gene_variant	MODIFIER		C	upstream_gene_variant	MODIFIER		C	upstream_gene_variant	MODIFIER		C	upstream_gene_variant	MODIFIER
1	35592986	-	-	CT	C	upstream_gene_variant	MODIFIER		C	upstream_gene_variant	MODIFIER		C	upstream_gene_variant	MODIFIER		C	upstream_gene_variant	MODIFIER
1	35686210	-	-	CATA	C	upstream_gene_variant	MODIFIER		C	upstream_gene_variant	MODIFIER		C	upstream_gene_variant	MODIFIER		C	upstream_gene_variant	MODIFIER
1	35773060	-	-	G	GT	downstream_gene_variant	MODIFIER		GT	downstream_gene_variant	MODIFIER		GT	downstream_gene_variant	MODIFIER		GT	downstream_gene_variant	MODIFIER
1	35795042	-	-	GT	G	upstream_gene_variant	MODIFIER		G	upstream_gene_variant	MODIFIER		G	upstream_gene_variant	MODIFIER		G	upstream_gene_variant	MODIFIER
1	35905058	BGIOSGA004532	-	TG	T	upstream_gene_variant	MODIFIER		T	upstream_gene_variant	MODIFIER		T	upstream_gene_variant	MODIFIER		T	upstream_gene_variant	MODIFIER
1	35926537	BGIOSGA004534	-	GT	G	upstream_gene_variant	MODIFIER		G	upstream_gene_variant	MODIFIER		G	upstream_gene_variant	MODIFIER		G	upstream_gene_variant	MODIFIER
1	36166741	BGIOSGA000719	-	GC	G	frameshift_variant	HIGH		G	frameshift_variant	HIGH		G	frameshift_variant	HIGH		G	frameshift_variant	HIGH
1	36272693	-	-	C	CAG	upstream_gene_variant	MODIFIER		CAG	upstream_gene_variant	MODIFIER		CAG	upstream_gene_variant	MODIFIER		CAG	upstream_gene_variant	MODIFIER
1	36296929	-	-	TG	T	3_prime_UTR_variant	MODIFIER		T	3_prime_UTR_variant	MODIFIER		T	3_prime_UTR_variant	MODIFIER		T	3_prime_UTR_variant	MODIFIER
1	36335794	-	-	T	TA	intron_variant	MODIFIER		TA	intron_variant	MODIFIER		TA	intron_variant	MODIFIER		TA	intron_variant	MODIFIER
1	36335927	-	-	AT	A	intron_variant	MODIFIER		A	intron_variant	MODIFIER		A	intron_variant	MODIFIER		A	intron_variant	MODIFIER
1	36336124	-	-	AT	A	5_prime_UTR_variant	MODIFIER		A	5_prime_UTR_variant	MODIFIER		A	5_prime_UTR_variant	MODIFIER		A	5_prime_UTR_variant	MODIFIER
1	36337237	-	-	C	CT	upstream_gene_variant	MODIFIER		CT	upstream_gene_variant	MODIFIER		CT	upstream_gene_variant	MODIFIER		CT	upstream_gene_variant	MODIFIER
1	36373962	-	-	TA	T	upstream_gene_variant	MODIFIER		T	upstream_gene_variant	MODIFIER		T	upstream_gene_variant	MODIFIER		T	upstream_gene_variant	MODIFIER
1	36374551	BGIOSGA000709	-	T	TAG	upstream_gene_variant	MODIFIER		TAG	upstream_gene_variant	MODIFIER		TAG	upstream_gene_variant	MODIFIER		TAG	upstream_gene_variant	MODIFIER
1	36374976	BGIOSGA000709	-	G	GT	upstream_gene_variant	MODIFIER		GT	upstream_gene_variant	MODIFIER		GT	upstream_gene_variant	MODIFIER		GT	upstream_gene_variant	MODIFIER
1	36375167	BGIOSGA000709	-	T	TA	upstream_gene_variant	MODIFIER		TA	upstream_gene_variant	MODIFIER		TA	upstream_gene_variant	MODIFIER		TA	upstream_gene_variant	MODIFIER
1	36375901	BGIOSGA000709	-	AT	A	upstream_gene_variant	MODIFIER		A	upstream_gene_variant	MODIFIER		A	upstream_gene_variant	MODIFIER		A	upstream_gene_variant	MODIFIER
1	36476176	BGIOSGA000702	-	CA	C	upstream_gene_variant	MODIFIER		C	upstream_gene_variant	MODIFIER		C	upstream_gene_variant	MODIFIER		C	upstream_gene_variant	MODIFIER
1	36596730	BGIOSGA004579	-	TG	T	downstream_gene_variant	MODIFIER		T	downstream_gene_variant	MODIFIER		T	downstream_gene_variant	MODIFIER		T	downstream_gene_variant	MODIFIER
1	36779038	-	-	C	CT	intergenic_region	MODIFIER		CT	intergenic_region	MODIFIER		CT	intergenic_region	MODIFIER		CT	intergenic_region	MODIFIER
1	36779057	-	-	AC	A	intergenic_region	MODIFIER		A	intergenic_region	MODIFIER		A	intergenic_region	MODIFIER		A	intergenic_region	MODIFIER
1	36781323	-	-	TA	T	intergenic_region	MODIFIER		T	intergenic_region	MODIFIER		T	intergenic_region	MODIFIER		T	intergenic_region	MODIFIER
1	37011155	-	-	ATCCCCCCG	A	intron_variant	MODIFIER		A	intron_variant	MODIFIER		A	intron_variant	MODIFIER		A	intron_variant	MODIFIER
1	37149056	-	-	T	TA	5_prime_UTR_variant	MODIFIER		TA	5_prime_UTR_variant	MODIFIER		TA	5_prime_UTR_variant	MODIFIER		TA	5_prime_UTR_variant	MODIFIER
1	37183716	-	-	C	CT	downstream_gene_variant	MODIFIER		CT	downstream_gene_variant	MODIFIER		CT	downstream_gene_variant	MODIFIER		CT	downstream_gene_variant	MODIFIER
1	37464207	-	-	C	CA	3_prime_UTR_variant	MODIFIER		CA	3_prime_UTR_variant	MODIFIER		CA	3_prime_UTR_variant	MODIFIER		CA	3_prime_UTR_variant	MODIFIER
1	37522875	-	-	CT	C	downstream_gene_variant	MODIFIER		C	downstream_gene_variant	MODIFIER		C	downstream_gene_variant	MODIFIER		C	downstream_gene_variant	MODIFIER
1	37707827	-	-	GA	G	upstream_gene_variant	MODIFIER		G	upstream_gene_variant	MODIFIER		G	upstream_gene_variant	MODIFIER		G	upstream_gene_variant	MODIFIER
1	37753491	-	-	A	AT	upstream_gene_variant	MODIFIER		AT	upstream_gene_variant	MODIFIER		AT	upstream_gene_variant	MODIFIER		AT	upstream_gene_variant	MODIFIER
1	37769017	-	-	CT	C	upstream_gene_variant	MODIFIER		C	upstream_gene_variant	MODIFIER		C	upstream_gene_variant	MODIFIER		C	upstream_gene_variant	MODIFIER
1	37802983	BGIOSGA004656	-	T	TG	upstream_gene_variant	MODIFIER		TG	upstream_gene_variant	MODIFIER		TG	upstream_gene_variant	MODIFIER		TG	upstream_gene_variant	MODIFIER
1	37803384	BGIOSGA004656	-	AC	A	upstream_gene_variant	MODIFIER		A	upstream_gene_variant	MODIFIER		A	upstream_gene_variant	MODIFIER		A	upstream_gene_variant	MODIFIER
1	37803648	BGIOSGA004656	-	TA	T	upstream_gene_variant	MODIFIER		T	upstream_gene_variant	MODIFIER		T	upstream_gene_variant	MODIFIER		T	upstream_gene_variant	MODIFIER
1	38124110	-	-	A	AT	upstream_gene_variant	MODIFIER		AT	upstream_gene_variant	MODIFIER		AT	upstream_gene_variant	MODIFIER		AT	upstream_gene_variant	MODIFIER
1	38124114	-	-	G	GT	upstream_gene_variant	MODIFIER		GT	upstream_gene_variant	MODIFIER		GT	upstream_gene_variant	MODIFIER		GT	upstream_gene_variant	MODIFIER
1	38154937	BGIOSGA004684	-	TG	T	downstream_gene_variant	MODIFIER		T	downstream_gene_variant	MODIFIER		T	downstream_gene_variant	MODIFIER		T	downstream_gene_variant	MODIFIER
1	38186224	BGIOSGA000597	protein MOR1(LOC4327486)	C	CA	intergenic_region	MODIFIER		CA	intergenic_region	MODIFIER		CA	intergenic_region	MODIFIER		CA	intergenic_region	MODIFIER
1	38221843	-	-	C	CT	upstream_gene_variant	MODIFIER		CT	upstream_gene_variant	MODIFIER		CT	upstream_gene_variant	MODIFIER		CT	upstream_gene_variant	MODIFIER
1	38229928	-	-	GT	G	upstream_gene_variant	MODIFIER		G	upstream_gene_variant	MODIFIER		G	upstream_gene_variant	MODIFIER		G	upstream_gene_variant	MODIFIER
1	38282099	-	-	AC	A	upstream_gene_variant	MODIFIER		A	upstream_gene_variant	MODIFIER		A	upstream_gene_variant	MODIFIER		A	upstream_gene_variant	MODIFIER
1	38384225	-	-	GTTAT	G	upstream_gene_variant	MODIFIER		G	upstream_gene_variant	MODIFIER		G	upstream_gene_variant	MODIFIER		G	upstream_gene_variant	MODIFIER
1	38384415	-	-	A	AT	upstream_gene_variant	MODIFIER		AT	upstream_gene_variant	MODIFIER		AT	upstream_gene_variant	MODIFIER		AT	upstream_gene_variant	MODIFIER
1	38386168	-	-	C	CT	upstream_gene_variant	MODIFIER		CTT	upstream_gene_variant	MODIFIER		CTT	upstream_gene_variant	MODIFIER		CTT	upstream_gene_variant	MODIFIER
1	38386315	-	-	T	TC	upstream_gene_variant	MODIFIER		TC	upstream_gene_variant	MODIFIER		TC	upstream_gene_variant	MODIFIER		TC	upstream_gene_variant	MODIFIER
1	38462754	BGIOSGA004704	-	ATG	A	upstream_gene_variant	MODIFIER		A	upstream_gene_variant	MODIFIER		A	upstream_gene_variant	MODIFIER		A	upstream_gene_variant	MODIFIER
1	38599038	-	-	CTG	C	downstream_gene_variant	MODIFIER		C	downstream_gene_variant	MODIFIER		C	downstream_gene_variant	MODIFIER		C	downstream_gene_variant	MODIFIER
1	38604029	-	-	A	AT	intergenic_region	MODIFIER		AT	intergenic_region	MODIFIER		AT	intergenic_region	MODIFIER		AT	intergenic_region	MODIFIER
1	38626825	-	-	G	GT	upstream_gene_variant	MODIFIER		GT	upstream_gene_variant	MODIFIER		GT	upstream_gene_variant	MODIFIER		GT	upstream_gene_variant	MODIFIER
1	38650053	-	-	CAA	C	upstream_gene_variant	MODIFIER		C	upstream_gene_variant	MODIFIER		C	upstream_gene_variant	MODIFIER		C	upstream_gene_variant	MODIFIER
1	38653898	-	-	G	GA	frameshift_variant	HIGH		GA	frameshift_variant	HIGH		GA	frameshift_variant	HIGH		GA	frameshift_variant	HIGH
1	38656755	-	-	T	TA	downstream_gene_variant	MODIFIER		TA	downstream_gene_variant	MODIFIER		TA	downstream_gene_variant	MODIFIER		TA	downstream_gene_variant	MODIFIER
1	38662837	-	-	C	CT	5_prime_UTR_variant	MODIFIER		CT	5_prime_UTR_variant	MODIFIER		CT	5_prime_UTR_variant	MODIFIER		CT	5_prime_UTR_variant	MODIFIER
1	38731649	-	-	TG	T	upstream_gene_variant	MODIFIER		T	upstream_gene_variant	MODIFIER		T	upstream_gene_variant	MODIFIER		T	upstream_gene_variant	MODIFIER
1	38754095	-	-	TA	T	splice_region_variant&intron_variant	LOW		T	splice_region_variant&intron_variant	LOW		T	splice_region_variant&intron_variant	LOW		T	splice_region_variant&intron_variant	LOW
1	38776946	-	-	GA	G	intergenic_region	MODIFIER		G	intergenic_region	MODIFIER		G	intergenic_region	MODIFIER		G	intergenic_region	MODIFIER
1	38861082	-	-	CT	C	upstream_gene_variant	MODIFIER		C	upstream_gene_variant	MODIFIER		C	upstream_gene_variant	MODIFIER		C	upstream_gene_variant	MODIFIER
1	38916317	BGIOSGA000555	UPF0051 protein slr0074(LOC4327425)	T	TAA	frameshift_variant	HIGH		TAA	frameshift_variant	HIGH		TAA	frameshift_variant	HIGH		TAA	frameshift_variant	HIGH
1	38948931	-	-	CT	C	frameshift_variant	HIGH		C	frameshift_variant	HIGH		C	frameshift_variant	HIGH		C	frameshift_variant	HIGH
1	38962859	-	-	AT	A	upstream_gene_variant	MODIFIER		A	upstream_gene_variant	MODIFIER		A	upstream_gene_variant	MODIFIER		A	upstream_gene_variant	MODIFIER
1	38999138	BGIOSGA004737	BAG family molecular chaperone regulator 4(LOC4327432)	G	GT	upstream_gene_variant	MODIFIER		GT	upstream_gene_variant	MODIFIER		GT	upstream_gene_variant	MODIFIER		GT	upstream_gene_variant	MODIFIER
1	39021124	-	-	G	GC	downstream_gene_variant	MODIFIER		GC	downstream_gene_variant	MODIFIER		GC	downstream_gene_variant	MODIFIER		GC	downstream_gene_variant	MODIFIER
1	39090073	-	-	C	CATTTAGTAGAGATAGTTG	downstream_gene_variant	MODIFIER		CATTTAGTAGAGATAGTTG	downstream_gene_variant	MODIFIER		CATTTAGTAGAGATAGTTG	downstream_gene_variant	MODIFIER		CATTTAGTAGAGATAGTTG	downstream_gene_variant	MODIFIER
1	39091159	BGIOSGA000546	serine carboxypeptidase-like 27(LOC4327407)	C	CT	downstream_gene_variant	MODIFIER		CT	downstream_gene_variant	MODIFIER		CT	downstream_gene_variant	MODIFIER		CT	downstream_gene_variant	MODIFIER
1	39120200	-	-	T	TA	upstream_gene_variant	MODIFIER		TA	upstream_gene_variant	MODIFIER		TA	upstream_gene_variant	MODIFIER		TA	upstream_gene_variant	MODIFIER
1	39126048	BGIOSGA000542	-	G	GA	downstream_gene_variant	MODIFIER		GA	downstream_gene_variant	MODIFIER		GA	downstream_gene_variant	MODIFIER		GA	downstream_gene_variant	MODIFIER
1	39156507	-	-	A	AT	intergenic_region	MODIFIER		AT	intergenic_region	MODIFIER		AT	intergenic_region	MODIFIER		AT	intergenic_region	MODIFIER
1	39196086	-	-	TCA	T	frameshift_variant	HIGH		T	frameshift_variant	HIGH		T	frameshift_variant	HIGH		T	frameshift_variant	HIGH
1	39254658	-	-	AT	A	upstream_gene_variant	MODIFIER		A	upstream_gene_variant	MODIFIER		A	upstream_gene_variant	MODIFIER		A	upstream_gene_variant	MODIFIER
1	39460158	BGIOSGA000519	ubiquitin-conjugating enzyme E2 7(LOC4327386)	C	CA	intergenic_region	MODIFIER		CA	intergenic_region	MODIFIER		CA	intergenic_region	MODIFIER		CA	intergenic_region	MODIFIER
1	39497138	-	-	GA	G	upstream_gene_variant	MODIFIER		G	upstream_gene_variant	MODIFIER		G	upstream_gene_variant	MODIFIER		G	upstream_gene_variant	MODIFIER
1	39641893	-	-	T	TC	intergenic_region	MODIFIER		TC	intergenic_region	MODIFIER		TC	intergenic_region	MODIFIER		TC	intergenic_region	MODIFIER
1	39643168	-	-	CT	C	intergenic_region	MODIFIER		C	intergenic_region	MODIFIER		C	intergenic_region	MODIFIER		C	intergenic_region	MODIFIER
1	39792139	-	-	C	CAAA	upstream_gene_variant	MODIFIER		CAAA	upstream_gene_variant	MODIFIER		CAAA	upstream_gene_variant	MODIFIER		CAAA	upstream_gene_variant	MODIFIER
1	39816824	BGIOSGA004791	-	G	GA	3_prime_UTR_variant	MODIFIER		GA	3_prime_UTR_variant	MODIFIER		GA	3_prime_UTR_variant	MODIFIER		GA	3_prime_UTR_variant	MODIFIER
1	39821891	BGIOSGA004792	Hypothetical conserved gene	ATTT	A	upstream_gene_variant	MODIFIER		A	upstream_gene_variant	MODIFIER		A	upstream_gene_variant	MODIFIER		A	upstream_gene_variant	MODIFIER
1	39837128	-	-	ATG	A	upstream_gene_variant	MODIFIER		A	upstream_gene_variant	MODIFIER		A	upstream_gene_variant	MODIFIER		A	upstream_gene_variant	MODIFIER
1	39904080	-	-	TGCTAA	T	intergenic_region	MODIFIER		T	intergenic_region	MODIFIER		T	intergenic_region	MODIFIER		T	intergenic_region	MODIFIER
1	39905827	-	-	A	AT	intergenic_region	MODIFIER		AT	intergenic_region	MODIFIER		AT	intergenic_region	MODIFIER		AT	intergenic_region	MODIFIER
1	39951209	-	-	TA	T	frameshift_variant	HIGH		T	frameshift_variant	HIGH		T	frameshift_variant	HIGH		T	frameshift_variant	HIGH
1	39964197	-	-	C	CAA	upstream_gene_variant	MODIFIER		CAA	upstream_gene_variant	MODIFIER		CAA	upstream_gene_variant	MODIFIER		CAA	upstream_gene_variant	MODIFIER
1	40028284	-	-	C	CT	upstream_gene_variant	MODIFIER		CT	upstream_gene_variant	MODIFIER		CT	upstream_gene_variant	MODIFIER		CT	upstream_gene_variant	MODIFIER
1	40057460	-	-	AC	A	frameshift_variant	HIGH		A	frameshift_variant	HIGH		A	frameshift_variant	HIGH		A	frameshift_variant	HIGH
1	40070593	BGIOSGA000486	-	TG	T	upstream_gene_variant	MODIFIER		T	upstream_gene_variant	MODIFIER		T	upstream_gene_variant	MODIFIER		T	upstream_gene_variant	MODIFIER
1	40070607	BGIOSGA000486	-	TG	T	upstream_gene_variant	MODIFIER		T	upstream_gene_variant	MODIFIER		T	upstream_gene_variant	MODIFIER		T	upstream_gene_variant	MODIFIER
1	40070615	BGIOSGA000486	-	TG	T	upstream_gene_variant	MODIFIER		T	upstream_gene_variant	MODIFIER		T	upstream_gene_variant	MODIFIER		T	upstream_gene_variant	MODIFIER
1	40124137	-	-	AT	A	upstream_gene_variant	MODIFIER		A	upstream_gene_variant	MODIFIER		A	upstream_gene_variant	MODIFIER		A	upstream_gene_variant	MODIFIER
1	40184438	-	-	CA	C	upstream_gene_variant	MODIFIER		C	upstream_gene_variant	MODIFIER		C	upstream_gene_variant	MODIFIER		C	upstream_gene_variant	MODIFIER
1	40234698	-	-	G	GT	upstream_gene_variant	MODIFIER		GT	upstream_gene_variant	MODIFIER		GT	upstream_gene_variant	MODIFIER		GT	upstream_gene_variant	MODIFIER
1	40423847	-	-	G	GA	intergenic_region	MODIFIER		GA	intergenic_region	MODIFIER		GA	intergenic_region	MODIFIER		GA	intergenic_region	MODIFIER
1	40442213	-	-	AT	A	3_prime_UTR_variant	MODIFIER		A	3_prime_UTR_variant	MODIFIER		A	3_prime_UTR_variant	MODIFIER		A	3_prime_UTR_variant	MODIFIER
1	40474668	-	-	CT	C	upstream_gene_variant	MODIFIER		C	upstream_gene_variant	MODIFIER		C	upstream_gene_variant	MODIFIER		C	upstream_gene_variant	MODIFIER
1	40475431	-	-	C	CGA	upstream_gene_variant	MODIFIER		CGA	upstream_gene_variant	MODIFIER		CGA	upstream_gene_variant	MODIFIER		CGA	upstream_gene_variant	MODIFIER
1	40700092	-	-	CT	C	frameshift_variant	HIGH		C	frameshift_variant	HIGH		C	frameshift_variant	HIGH		C	frameshift_variant	HIGH
1	40860435	-	-	CA	C	frameshift_variant	HIGH		C	frameshift_variant	HIGH		C	frameshift_variant	HIGH		C	frameshift_variant	HIGH
1	40912624	-	-	C	CT	upstream_gene_variant	MODIFIER		CT	upstream_gene_variant	MODIFIER		CT	upstream_gene_variant	MODIFIER		CT	upstream_gene_variant	MODIFIER
1	40912694	-	-	T	TA	5_prime_UTR_variant	MODIFIER		TA	5_prime_UTR_variant	MODIFIER		TA	5_prime_UTR_variant	MODIFIER		TA	5_prime_UTR_variant	MODIFIER
1	41034667	-	-	C	CA	upstream_gene_variant	MODIFIER		CA	upstream_gene_variant	MODIFIER		CA	upstream_gene_variant	MODIFIER		CA	upstream_gene_variant	MODIFIER
1	41126858	BGIOSGA004872	Protein YIPF [Source:UniProtKB/TrEMBL;Acc:A2WXC2]	CT	C	frameshift_variant	HIGH		C	frameshift_variant	HIGH		C	frameshift_variant	HIGH		C	frameshift_variant	HIGH
1	41131392	BGIOSGA004873	Nucleotide-binding, alpha-beta plait domain containing protein	ATT	A	upstream_gene_variant	MODIFIER		A	upstream_gene_variant	MODIFIER		A	upstream_gene_variant	MODIFIER		A	upstream_gene_variant	MODIFIER
1	41154715	-	-	A	AG	upstream_gene_variant	MODIFIER		AG	upstream_gene_variant	MODIFIER		AG	upstream_gene_variant	MODIFIER		AG	upstream_gene_variant	MODIFIER
1	41172222	-	-	TAG	T	upstream_gene_variant	MODIFIER		T	upstream_gene_variant	MODIFIER		T	upstream_gene_variant	MODIFIER		T	upstream_gene_variant	MODIFIER
1	41329631	BGIOSGA004887	-	GA	G	intergenic_region	MODIFIER		G	intergenic_region	MODIFIER		G	intergenic_region	MODIFIER		G	intergenic_region	MODIFIER
1	41341824	-	-	GA	G	upstream_gene_variant	MODIFIER		G	upstream_gene_variant	MODIFIER		G	upstream_gene_variant	MODIFIER		G	upstream_gene_variant	MODIFIER
1	41394759	-	-	C	CT	3_prime_UTR_variant	MODIFIER		CT	3_prime_UTR_variant	MODIFIER		CT	3_prime_UTR_variant	MODIFIER		CT	3_prime_UTR_variant	MODIFIER
1	41402853	-	-	A	AT	upstream_gene_variant	MODIFIER		AT	upstream_gene_variant	MODIFIER		AT	upstream_gene_variant	MODIFIER		AT	upstream_gene_variant	MODIFIER
1	41456457	-	-	CTA	C	downstream_gene_variant	MODIFIER		C	downstream_gene_variant	MODIFIER		C	downstream_gene_variant	MODIFIER		C	downstream_gene_variant	MODIFIER
1	41461594	-	-	GTCC	G	upstream_gene_variant	MODIFIER		G	upstream_gene_variant	MODIFIER		G	upstream_gene_variant	MODIFIER		G	upstream_gene_variant	MODIFIER
1	41467082	-	-	AG	A	3_prime_UTR_variant	MODIFIER		A	3_prime_UTR_variant	MODIFIER		A	3_prime_UTR_variant	MODIFIER		A	3_prime_UTR_variant	MODIFIER
1	41474514	-	-	CT	C	intron_variant	MODIFIER		C	intron_variant	MODIFIER		C	intron_variant	MODIFIER		C	intron_variant	MODIFIER
1	41509331	-	-	TA	T	upstream_gene_variant	MODIFIER		T	upstream_gene_variant	MODIFIER		T	upstream_gene_variant	MODIFIER		T	upstream_gene_variant	MODIFIER
1	41516527	BGIOSGA000405	-	C	CA	intron_variant	MODIFIER		CA	intron_variant	MODIFIER		CA	intron_variant	MODIFIER		CA	intron_variant	MODIFIER
1	41522564	-	-	GC	G	upstream_gene_variant	MODIFIER		G	upstream_gene_variant	MODIFIER		G	upstream_gene_variant	MODIFIER		G	upstream_gene_variant	MODIFIER
1	41528306	-	-	CT	C	downstream_gene_variant	MODIFIER		C	downstream_gene_variant	MODIFIER		C	downstream_gene_variant	MODIFIER		C	downstream_gene_variant	MODIFIER
1	41528451	-	-	CT	C	downstream_gene_variant	MODIFIER		C	downstream_gene_variant	MODIFIER		C	downstream_gene_variant	MODIFIER		C	downstream_gene_variant	MODIFIER
1	41605622	-	-	C	CG	downstream_gene_variant	MODIFIER		CG	downstream_gene_variant	MODIFIER		CG	downstream_gene_variant	MODIFIER		CG	downstream_gene_variant	MODIFIER
1	41605950	-	-	A	AT	downstream_gene_variant	MODIFIER		AT	downstream_gene_variant	MODIFIER		AT	downstream_gene_variant	MODIFIER		AT	downstream_gene_variant	MODIFIER
1	41609728	-	-	G	GACAC	upstream_gene_variant	MODIFIER		GACAC	upstream_gene_variant	MODIFIER		GACAC	upstream_gene_variant	MODIFIER		GACAC	upstream_gene_variant	MODIFIER
1	41716943	-	-	GT	G	downstream_gene_variant	MODIFIER		G	downstream_gene_variant	MODIFIER		G	downstream_gene_variant	MODIFIER		G	downstream_gene_variant	MODIFIER
1	41726808	-	-	G	GTT	upstream_gene_variant	MODIFIER		GTT	upstream_gene_variant	MODIFIER		GTT	upstream_gene_variant	MODIFIER		GTT	upstream_gene_variant	MODIFIER
1	41731472	-	-	GA	G	upstream_gene_variant	MODIFIER		G	upstream_gene_variant	MODIFIER		G	upstream_gene_variant	MODIFIER		G	upstream_gene_variant	MODIFIER
1	41811911	-	-	C	CT	downstream_gene_variant	MODIFIER		CT	downstream_gene_variant	MODIFIER		CT	downstream_gene_variant	MODIFIER		CT	downstream_gene_variant	MODIFIER
1	41878607	-	-	G	GA	upstream_gene_variant	MODIFIER		GA	upstream_gene_variant	MODIFIER		GA	upstream_gene_variant	MODIFIER		GA	upstream_gene_variant	MODIFIER
1	41944250	-	-	CA	C	upstream_gene_variant	MODIFIER		C	upstream_gene_variant	MODIFIER		C	upstream_gene_variant	MODIFIER		C	upstream_gene_variant	MODIFIER
1	41972393	-	-	G	GT	frameshift_variant	HIGH		GT	frameshift_variant	HIGH		GT	frameshift_variant	HIGH		GT	frameshift_variant	HIGH
1	42026781	-	-	T	TA	intron_variant	MODIFIER		TA	intron_variant	MODIFIER		TA	intron_variant	MODIFIER		TA	intron_variant	MODIFIER
1	42067599	-	-	C	CT	frameshift_variant	HIGH		CT	frameshift_variant	HIGH		CT	frameshift_variant	HIGH		CT	frameshift_variant	HIGH
1	42112570	-	-	G	GA	intergenic_region	MODIFIER		GA	intergenic_region	MODIFIER		GA	intergenic_region	MODIFIER		GA	intergenic_region	MODIFIER
1	42119484	BGIOSGA004940	MADS-box transcription factor 21(LOC4324888)	CATGTGT	C	downstream_gene_variant	MODIFIER		C	downstream_gene_variant	MODIFIER		C	downstream_gene_variant	MODIFIER		C	downstream_gene_variant	MODIFIER
1	42138065	-	-	C	CA	upstream_gene_variant	MODIFIER		CA	upstream_gene_variant	MODIFIER		CA	upstream_gene_variant	MODIFIER		CA	upstream_gene_variant	MODIFIER
1	42163024	-	-	T	TC	intron_variant	MODIFIER		TC	intron_variant	MODIFIER		TC	intron_variant	MODIFIER		TC	intron_variant	MODIFIER
1	42186736	-	-	C	CT	frameshift_variant	HIGH		CT	frameshift_variant	HIGH		CT	frameshift_variant	HIGH		CT	frameshift_variant	HIGH
1	42272389	-	-	AC	A	upstream_gene_variant	MODIFIER		A	upstream_gene_variant	MODIFIER		A	upstream_gene_variant	MODIFIER		A	upstream_gene_variant	MODIFIER
1	42272657	-	-	AG	A	upstream_gene_variant	MODIFIER		A	upstream_gene_variant	MODIFIER		A	upstream_gene_variant	MODIFIER		A	upstream_gene_variant	MODIFIER
1	42282052	-	-	G	GT	upstream_gene_variant	MODIFIER		GT	upstream_gene_variant	MODIFIER		GT	upstream_gene_variant	MODIFIER		GT	upstream_gene_variant	MODIFIER
1	42307199	-	-	T	TC	frameshift_variant	HIGH		TC	frameshift_variant	HIGH		TC	frameshift_variant	HIGH		TC	frameshift_variant	HIGH
1	42367824	-	-	TA	T	upstream_gene_variant	MODIFIER		T	upstream_gene_variant	MODIFIER		T	upstream_gene_variant	MODIFIER		T	upstream_gene_variant	MODIFIER
1	42380339	-	-	GT	G	frameshift_variant	HIGH		G	frameshift_variant	HIGH		G	frameshift_variant	HIGH		G	frameshift_variant	HIGH
1	42384958	-	-	C	CT	upstream_gene_variant	MODIFIER		CT	upstream_gene_variant	MODIFIER		CT	upstream_gene_variant	MODIFIER		CT	upstream_gene_variant	MODIFIER
1	42384963	-	-	G	GT	upstream_gene_variant	MODIFIER		GT	upstream_gene_variant	MODIFIER		GT	upstream_gene_variant	MODIFIER		GT	upstream_gene_variant	MODIFIER
1	42384979	-	-	GT	G	upstream_gene_variant	MODIFIER		G	upstream_gene_variant	MODIFIER		G	upstream_gene_variant	MODIFIER		G	upstream_gene_variant	MODIFIER
1	42406043	-	-	AT	A	upstream_gene_variant	MODIFIER		A	upstream_gene_variant	MODIFIER		A	upstream_gene_variant	MODIFIER		A	upstream_gene_variant	MODIFIER
1	42410598	BGIOSGA000347	-	GT	G	upstream_gene_variant	MODIFIER		G	upstream_gene_variant	MODIFIER		G	upstream_gene_variant	MODIFIER		G	upstream_gene_variant	MODIFIER
1	42474682	BGIOSGA004966	probably inactive leucine-rich repeat receptor-like protein kinase At5g48380(LOC4324921)	CA	C	downstream_gene_variant	MODIFIER		C	downstream_gene_variant	MODIFIER		C	downstream_gene_variant	MODIFIER		C	downstream_gene_variant	MODIFIER
1	42486752	BGIOSGA000345	Pectin acetylesterase [Source:UniProtKB/TrEMBL;Acc:A2WXV0]	TA	T	upstream_gene_variant	MODIFIER		T	upstream_gene_variant	MODIFIER		T	upstream_gene_variant	MODIFIER		T	upstream_gene_variant	MODIFIER
1	42486962	BGIOSGA000345	Pectin acetylesterase [Source:UniProtKB/TrEMBL;Acc:A2WXV0]	CAAAAAA	C	upstream_gene_variant	MODIFIER		C	upstream_gene_variant	MODIFIER		C	upstream_gene_variant	MODIFIER		C	upstream_gene_variant	MODIFIER
1	42496918	BGIOSGA000343	pectin acetylesterase 6(LOC4324955)	AT	A	intergenic_region	MODIFIER		A	intergenic_region	MODIFIER		A	intergenic_region	MODIFIER		A	intergenic_region	MODIFIER
1	42513186	-	-	G	GA	intergenic_region	MODIFIER		GA	intergenic_region	MODIFIER		GA	intergenic_region	MODIFIER		GA	intergenic_region	MODIFIER
1	42515346	BGIOSGA004968	BTB/POZ and TAZ domain-containing protein 3(LOC4324958)	G	GA	intergenic_region	MODIFIER		GA	intergenic_region	MODIFIER		GA	intergenic_region	MODIFIER		GA	intergenic_region	MODIFIER
1	42515403	BGIOSGA004968	BTB/POZ and TAZ domain-containing protein 3(LOC4324958)	GTTTTGTC	G	intergenic_region	MODIFIER		G	intergenic_region	MODIFIER		G	intergenic_region	MODIFIER		G	intergenic_region	MODIFIER
1	42572860	BGIOSGA000334	probable membrane-associated 30 kDa protein, chloroplastic(LOC4324967)	GA	G	3_prime_UTR_variant	MODIFIER		G	3_prime_UTR_variant	MODIFIER		G	3_prime_UTR_variant	MODIFIER		G	3_prime_UTR_variant	MODIFIER
1	42577387	-	-	TA	T	5_prime_UTR_variant	MODIFIER		T	5_prime_UTR_variant	MODIFIER		T	5_prime_UTR_variant	MODIFIER		T	5_prime_UTR_variant	MODIFIER
1	42627515	-	-	CAAA	C	disruptive_inframe_deletion	MODERATE		C	disruptive_inframe_deletion	MODERATE		C	disruptive_inframe_deletion	MODERATE		C	disruptive_inframe_deletion	MODERATE
1	42636948	-	-	G	GT	frameshift_variant	HIGH		GT	frameshift_variant	HIGH		GT	frameshift_variant	HIGH		GT	frameshift_variant	HIGH
1	42663797	BGIOSGA004982	beta-glucosidase 4(LOC4325106)	CT	C	intron_variant	MODIFIER		C	intron_variant	MODIFIER		C	intron_variant	MODIFIER		C	intron_variant	MODIFIER
1	42676907	-	-	GT	G	upstream_gene_variant	MODIFIER		G	upstream_gene_variant	MODIFIER		G	upstream_gene_variant	MODIFIER		G	upstream_gene_variant	MODIFIER
1	42676947	-	-	GT	G	upstream_gene_variant	MODIFIER		G	upstream_gene_variant	MODIFIER		G	upstream_gene_variant	MODIFIER		G	upstream_gene_variant	MODIFIER
1	42690350	BGIOSGA000325	Cohesin-like protein [Source:UniProtKB/TrEMBL;Acc:Q7XYH6]	GT	G	downstream_gene_variant	MODIFIER		G	downstream_gene_variant	MODIFIER		G	downstream_gene_variant	MODIFIER		G	downstream_gene_variant	MODIFIER
1	42690546	BGIOSGA000325	Cohesin-like protein [Source:UniProtKB/TrEMBL;Acc:Q7XYH6]	TA	T	frameshift_variant	HIGH		T	frameshift_variant	HIGH		T	frameshift_variant	HIGH		T	frameshift_variant	HIGH
1	42707509	-	-	GA	G	frameshift_variant	HIGH		G	frameshift_variant	HIGH		G	frameshift_variant	HIGH		G	frameshift_variant	HIGH
1	42720493	BGIOSGA000322	ARM repeat superfamily protein [Source:Projected from Arabidopsis thaliana (AT1G05960) TAIR;Acc:AT1G05960]	GC	G	upstream_gene_variant	MODIFIER		G	upstream_gene_variant	MODIFIER		G	upstream_gene_variant	MODIFIER		G	upstream_gene_variant	MODIFIER
1	42746553	-	-	AT	A	upstream_gene_variant	MODIFIER		A	upstream_gene_variant	MODIFIER		A	upstream_gene_variant	MODIFIER		A	upstream_gene_variant	MODIFIER
1	42774928	-	-	T	TC	3_prime_UTR_variant	MODIFIER		TC	3_prime_UTR_variant	MODIFIER		TC	3_prime_UTR_variant	MODIFIER		TC	3_prime_UTR_variant	MODIFIER
1	42782263	-	-	AT	A	upstream_gene_variant	MODIFIER		A	upstream_gene_variant	MODIFIER		A	upstream_gene_variant	MODIFIER		A	upstream_gene_variant	MODIFIER
1	42788663	-	-	AT	A	intergenic_region	MODIFIER		A	intergenic_region	MODIFIER		A	intergenic_region	MODIFIER		A	intergenic_region	MODIFIER
1	42863889	-	-	C	CT	upstream_gene_variant	MODIFIER		CT	upstream_gene_variant	MODIFIER		CT	upstream_gene_variant	MODIFIER		CT	upstream_gene_variant	MODIFIER
1	42868067	-	-	G	GT	upstream_gene_variant	MODIFIER		GT	upstream_gene_variant	MODIFIER		GT	upstream_gene_variant	MODIFIER		GT	upstream_gene_variant	MODIFIER
1	42889524	BGIOSGA000315	-	TAC	T	downstream_gene_variant	MODIFIER		T	downstream_gene_variant	MODIFIER		T	downstream_gene_variant	MODIFIER		T	downstream_gene_variant	MODIFIER
1	42956639	-	-	G	GT	upstream_gene_variant	MODIFIER		GT	upstream_gene_variant	MODIFIER		GT	upstream_gene_variant	MODIFIER		GT	upstream_gene_variant	MODIFIER
1	43044584	BGIOSGA000307	uncharacterized protein slr0889(LOC4325018)	CA	C	upstream_gene_variant	MODIFIER		C	upstream_gene_variant	MODIFIER		C	upstream_gene_variant	MODIFIER		C	upstream_gene_variant	MODIFIER
1	43052800	BGIOSGA000306	Structural maintenance of chromosomes protein [Source:UniProtKB/TrEMBL;Acc:B8A7S9]	G	GA	3_prime_UTR_variant	MODIFIER		GA	3_prime_UTR_variant	MODIFIER		GA	3_prime_UTR_variant	MODIFIER		GA	3_prime_UTR_variant	MODIFIER
1	43130497	BGIOSGA000300	-	GT	G	upstream_gene_variant	MODIFIER		G	upstream_gene_variant	MODIFIER		G	upstream_gene_variant	MODIFIER		G	upstream_gene_variant	MODIFIER
1	43137321	BGIOSGA000299	-	GAA	G	frameshift_variant	HIGH		G	frameshift_variant	HIGH		G	frameshift_variant	HIGH		G	frameshift_variant	HIGH
1	43170308	BGIOSGA000294	Tetratricopeptide-like helical domain containing protein	CA	C	upstream_gene_variant	MODIFIER		C	upstream_gene_variant	MODIFIER		C	upstream_gene_variant	MODIFIER		C	upstream_gene_variant	MODIFIER
1	43190057	-	-	CGG	C	downstream_gene_variant	MODIFIER		C	downstream_gene_variant	MODIFIER		C	downstream_gene_variant	MODIFIER		C	downstream_gene_variant	MODIFIER
1	43190836	-	-	GA	G	downstream_gene_variant	MODIFIER		G	downstream_gene_variant	MODIFIER		G	downstream_gene_variant	MODIFIER		G	downstream_gene_variant	MODIFIER
1	43198115	-	-	C	CAGT	disruptive_inframe_insertion	MODERATE		CAGT	disruptive_inframe_insertion	MODERATE		CAGT	disruptive_inframe_insertion	MODERATE		CAGT	disruptive_inframe_insertion	MODERATE
1	43204688	-	-	G	GA	frameshift_variant	HIGH		GA	frameshift_variant	HIGH		GA	frameshift_variant	HIGH		GA	frameshift_variant	HIGH
1	43255819	BGIOSGA005015	Amino acid transporter, transmembrane domain containing protein	ATT	A	intergenic_region	MODIFIER		A	intergenic_region	MODIFIER		A	intergenic_region	MODIFIER		A	intergenic_region	MODIFIER
1	43354126	BGIOSGA005025	uncharacterized LOC4329082(LOC4329082)	GA	G		MODIFIER		G		MODIFIER		G		MODIFIER		G		MODIFIER
1	43360086	-	-	A	AT		MODIFIER		AT		MODIFIER		AT		MODIFIER		AT		MODIFIER
1	43394152	BGIOSGA000277	-	CAG	C		MODIFIER		C		MODIFIER		C		MODIFIER		C		MODIFIER
1	43407848	-	-	A	AG		MODIFIER		AG		MODIFIER		AG		MODIFIER		AG		MODIFIER
1	43407857	-	-	G	GT		MODIFIER		GT		MODIFIER		GT		MODIFIER		GT		MODIFIER
1	43473619	BGIOSGA005031	uncharacterized LOC4324318(LOC4324318)	C	CT		MODIFIER		CT		MODIFIER		CT		MODIFIER		CT		MODIFIER
1	43475358	-	-	CT	C		MODIFIER		C		MODIFIER		C		MODIFIER		C		MODIFIER
1	43500861	-	-	AG	A		MODIFIER		A		MODIFIER		A		MODIFIER		A		MODIFIER
1	43512733	BGIOSGA005034	protein NRT1/ PTR FAMILY 2.13(LOC4324322)	C	CA		MODIFIER		CA		MODIFIER		CA		MODIFIER		CA		MODIFIER
1	43521815	-	-	AT	A		MODIFIER		A		MODIFIER		A		MODIFIER		A		MODIFIER
1	43549578	-	-	TA	T		MODIFIER		T		MODIFIER		T		MODIFIER		T		MODIFIER
1	43558844	-	-	TA	T		MODIFIER		T		MODIFIER		T		MODIFIER		T		MODIFIER
1	43569445	-	-	G	GC		MODIFIER		GC		MODIFIER		GC		MODIFIER		GC		MODIFIER
1	43593109	-	-	G	GA		MODIFIER		GA		MODIFIER		GA		MODIFIER		GA		MODIFIER
1	43721104	-	-	TG	T		MODIFIER		T		MODIFIER		T		MODIFIER		T		MODIFIER
1	43762580	-	-	GA	G		MODIFIER		G		MODIFIER		G		MODIFIER		G		MODIFIER
1	43770807	-	-	CTAG	C		MODIFIER		C		MODIFIER		C		MODIFIER		C		MODIFIER
1	43854878	-	-	GA	G		MODIFIER		G		MODIFIER		G		MODIFIER		G		MODIFIER
1	43929049	-	-	C	CT		MODIFIER		CT		MODIFIER		CT		MODIFIER		CT		MODIFIER
1	44134782	-	-	T	TA		MODIFIER		TA		MODIFIER		TA		MODIFIER		TA		MODIFIER
1	44173495	-	-	T	TG		MODIFIER		TG		MODIFIER		TG		MODIFIER		TG		MODIFIER
1	44269679	-	-	GAAA	G		MODIFIER		G		MODIFIER		G		MODIFIER		G		MODIFIER
1	44289410	-	-	AG	A		MODIFIER		A		MODIFIER		A		MODIFIER		A		MODIFIER
1	44309990	-	-	A	ATG		MODIFIER		ATG		MODIFIER		ATG		MODIFIER		ATG		MODIFIER
1	44328840	-	-	CAG	C		MODIFIER		C		MODIFIER		C		MODIFIER		C		MODIFIER
1	44328881	-	-	ATT	A		MODIFIER		A		MODIFIER		A		MODIFIER		A		MODIFIER
1	44381780	-	-	GC	G		MODIFIER		G		MODIFIER		G		MODIFIER		G		MODIFIER
1	44381900	-	-	CA	C		MODIFIER		C		MODIFIER		C		MODIFIER		C		MODIFIER
1	44407775	-	-	A	AT		MODIFIER		AT		MODIFIER		AT		MODIFIER		AT		MODIFIER
1	44624135	-	-	C	CAA		MODIFIER		CAA		MODIFIER		CAA		MODIFIER		CAA		MODIFIER
1	44642648	-	-	TG	T		MODIFIER		T		MODIFIER		T		MODIFIER		T		MODIFIER
1	44642849	-	-	G	GT		MODIFIER		GT		MODIFIER		GT		MODIFIER		GT		MODIFIER
1	44702687	BGIOSGA005106	potassium transporter 5(LOC4326945)	GA	G		MODIFIER		G		MODIFIER		G		MODIFIER		G		MODIFIER
1	44702697	BGIOSGA005106	potassium transporter 5(LOC4326945)	GA	G		MODIFIER		G		MODIFIER		G		MODIFIER		G		MODIFIER
[truncated: 7,174 more rows]
