# Supplementary material for: Exploring Genomic Variations in Nematode-Resistant Mutant Rice Lines
Source: Front Plant Sci. 2022 Mar 24;13:823372. doi: 10.3389/fpls.2022.823372 (PMC8988285; doi:10.3389/fpls.2022.823372)
Supplement: Supplementary File 4 — Variant containing putative susceptibility genes and transcription factors families identified in all mutant lines. [file Data_Sheet_4.XLSX]

## Sheet: S genes
Susceptibility genes with variations and their putative effect
Chr. No.	Pos	Gene	Description	REF	Base	Region	Effect
PME3
1	12794548	BGIOSGA003361	Pectinesterase [Source:UniProtKB/TrEMBL;Acc:B8A748]	A	G	Intergenic region	MODIFIER
1	12794558	BGIOSGA003361	Pectinesterase [Source:UniProtKB/TrEMBL;Acc:B8A748]	G	A	Intergenic region	MODIFIER
EIF4E
1	46849670	BGIOSGA005260	Putative eIF4E [Source:UniProtKB/TrEMBL;Acc:A4Q8X0]	T	C		MODIFIER
IOS1
2	3233421	BGIOSGA007130	-	G	C	Upstream gene variant	MODIFIER
PSY1R
2	3464549	BGIOSGA007114	Putative leucine-rich repeat receptor-like kinase [Source:UniProtKB/TrEMBL;Acc:Q66QA8]	G	A
2	3464560	BGIOSGA007114	Putative leucine-rich repeat receptor-like kinase [Source:UniProtKB/TrEMBL;Acc:Q66QA8]	G	T
2	3464575	BGIOSGA007114	Putative leucine-rich repeat receptor-like kinase [Source:UniProtKB/TrEMBL;Acc:Q66QA8]	C	T	Upstream gene variant	MODIFIER
2	3464576	BGIOSGA007114	Putative leucine-rich repeat receptor-like kinase [Source:UniProtKB/TrEMBL;Acc:Q66QA8]	T	G
2	3464583	BGIOSGA007114	Putative leucine-rich repeat receptor-like kinase [Source:UniProtKB/TrEMBL;Acc:Q66QA8]	T	C
2	3464605	BGIOSGA007114	Putative leucine-rich repeat receptor-like kinase [Source:UniProtKB/TrEMBL;Acc:Q66QA8]	T	C
2	3464611	BGIOSGA007114	Putative leucine-rich repeat receptor-like kinase [Source:UniProtKB/TrEMBL;Acc:Q66QA8]	C	G
2	3464841	BGIOSGA007114	Putative leucine-rich repeat receptor-like kinase [Source:UniProtKB/TrEMBL;Acc:Q66QA8]	C	T
2	3465586	BGIOSGA007114	Putative leucine-rich repeat receptor-like kinase [Source:UniProtKB/TrEMBL;Acc:Q66QA8]	A	G
2	3465734	BGIOSGA007114	Putative leucine-rich repeat receptor-like kinase [Source:UniProtKB/TrEMBL;Acc:Q66QA8]	G	T	Upstream gene variant	MODIFIER
2	3465742	BGIOSGA007114	Putative leucine-rich repeat receptor-like kinase [Source:UniProtKB/TrEMBL;Acc:Q66QA8]	T	C
2	3465754	BGIOSGA007114	Putative leucine-rich repeat receptor-like kinase [Source:UniProtKB/TrEMBL;Acc:Q66QA8]	G	A
2	3466106	BGIOSGA007114	Putative leucine-rich repeat receptor-like kinase [Source:UniProtKB/TrEMBL;Acc:Q66QA8]	C	T
CPR22
2	9720233	BGIOSGA006757	-	G	A
2	9724042	BGIOSGA006757	-	A	G
DMR6
3	1471106	BGIOSGA011553	-	C	T	Upstream gene variant	MODIFIER
FER
3	13723192	BGIOSGA012562	-	T	G	3’ UTR variant	MODIFIER
3	13723195	BGIOSGA012562	-	T	C	3’ UTR variant	MODIFIER
3	13723202	BGIOSGA012562	-	A	C	3’ UTR variant	MODIFIER
3	13723207	BGIOSGA012562	-	T	A	3’ UTR variant	MODIFIER
3	13723222	BGIOSGA012562	-	T	C	3’ UTR variant	MODIFIER
3	13723273	BGIOSGA012562	-	G	T	3’ UTR variant	MODIFIER
3	13723291	BGIOSGA012562	-	T	G	3’ UTR variant	MODIFIER
TOM1
3	22953737	BGIOSGA010422	-	G	A
RIN4
3	40082561	BGIOSGA013941	-	A	G
3	40082828	BGIOSGA013941	-	G	A		MODIFIER
SSI1
6	3613837	BGIOSGA021860	Soluble starch synthase 1, chloroplastic/amyloplastic [Source:UniProtKB/Swiss-Prot;Acc:A2Y9M4]	A	T	Intergenic region	MODIFIER
6	3614248	BGIOSGA021860	Soluble starch synthase 1, chloroplastic/amyloplastic [Source:UniProtKB/Swiss-Prot;Acc:A2Y9M4]	G	T	Intergenic region	MODIFIER
6	3614255	BGIOSGA021860	Soluble starch synthase 1, chloroplastic/amyloplastic [Source:UniProtKB/Swiss-Prot;Acc:A2Y9M4]	C	A	Intergenic region	MODIFIER
6	3614289	BGIOSGA021860	Soluble starch synthase 1, chloroplastic/amyloplastic [Source:UniProtKB/Swiss-Prot;Acc:A2Y9M4]	C	T
6	3614323	BGIOSGA021860	Soluble starch synthase 1, chloroplastic/amyloplastic [Source:UniProtKB/Swiss-Prot;Acc:A2Y9M4]	G	A
6	3614346	BGIOSGA021860	Soluble starch synthase 1, chloroplastic/amyloplastic [Source:UniProtKB/Swiss-Prot;Acc:A2Y9M4]	A	T
6	3614366	BGIOSGA021860	Soluble starch synthase 1, chloroplastic/amyloplastic [Source:UniProtKB/Swiss-Prot;Acc:A2Y9M4]	C	T
6	3615383	BGIOSGA021860	Soluble starch synthase 1, chloroplastic/amyloplastic [Source:UniProtKB/Swiss-Prot;Acc:A2Y9M4]	A	C
FDH
6	17520904	BGIOSGA022930	Formate dehydrogenase, mitochondrial [Source:UniProtKB/TrEMBL;Acc:B8B2F2]	T	G
CSLA9
6	26439504	BGIOSGA023300	probable mannan synthase 9(LOC4341571)	G	T
AtNUDT6
6	26929451	BGIOSGA020826	-	G	T	Intergenic region	MODIFIER
6	26929726	BGIOSGA020826	Similar to cDNA clone:J023074C15, full insert sequence	C	CA	Intergenic region	MODIFIER
SRFR1
7	820695	BGIOSGA024938	-	A	G
TOM2A
8	3739175	BGIOSGA028024	tobamovirus multiplication protein 2A(LOC4344712)	C	T
8	3739518	BGIOSGA028024	tobamovirus multiplication protein 2A(LOC4344712)	C	T
8	3740050	BGIOSGA028024	tobamovirus multiplication protein 2A(LOC4344712)	A	G
PMR6
10	15321731	BGIOSGA031777	Pectate lyase [Source:UniProtKB/TrEMBL;Acc:B8BH93]	C	T	upstream gene variant	MODIFIER
AtUBP13
11	18261640	BGIOSGA033768	-	C	T
11	18267243	BGIOSGA033768	-	C	T	Intergenic region	MODIFIER
11	18269030	BGIOSGA033768	-	G	C	Intergenic region	MODIFIER
11	18274443	BGIOSGA033768	-	T	C
FAD8
12	296761	BGIOSGA036813	fatty acid desaturase DES3(LOC4351253)	T	C	3’ UTR variant	MODIFIER
12	297182	BGIOSGA036813	fatty acid desaturase DES3(LOC4351253)	T	G	missense_variant	MODERATE
12	297278	BGIOSGA036813	fatty acid desaturase DES3(LOC4351253)	G	C	missense_variant	MODERATE
RST1
1	4017048	BGIOSGA002305	-	ATT	A	Intergenic region	MODIFIER
PMR4
1	30874295	BGIOSGA001042	callose synthase 12(LOC4325131)	G	GC	upstream gene variant	MODIFIER
SIZ1
5	1521880	BGIOSGA019093	E3 SUMO-protein ligase SIZ1(LOC4337672)	GT	G	3’ UTR variant	MODIFIER
CPR1
9	15426782	BGIOSGA030873	-	T	TG	3’ UTR variant	MODIFIER

## Sheet: tf
SNP or InDel Variant containing genes of rice Transcription factor families identified to be common in all mutant lines
Genes with common variants	Transcription Factor Family
BGIOSGA025077	AP2
BGIOSGA035153	AP2
BGIOSGA008619	AP2
BGIOSGA027579	AP2
BGIOSGA017263	AP2
BGIOSGA019793	AP2
BGIOSGA025426	AP2
BGIOSGA007153	ARF
BGIOSGA036199	ARF
BGIOSGA033901	ARF
BGIOSGA008429	ARF
BGIOSGA000812	ARF
BGIOSGA007015	ARR-B
BGIOSGA017853	B3
BGIOSGA006113	B3
BGIOSGA037705	B3
BGIOSGA037706	B3
BGIOSGA000302	B3
BGIOSGA027192	B3
BGIOSGA027821	B3
BGIOSGA034352	B3
BGIOSGA013136	B3
BGIOSGA013142	B3
BGIOSGA027187	B3
BGIOSGA022010	BBR-BPC
BGIOSGA007458	BES1
BGIOSGA013600	bHLH
BGIOSGA014567	bHLH
BGIOSGA008576	bHLH
BGIOSGA025137	bHLH
BGIOSGA016651	bHLH
BGIOSGA007247	bHLH
BGIOSGA003821	bHLH
BGIOSGA004992	bHLH
BGIOSGA008398	bHLH
BGIOSGA000206	bHLH
BGIOSGA002600	bHLH
BGIOSGA008400	bHLH
BGIOSGA012265	bHLH
BGIOSGA006856	bHLH
BGIOSGA017139	bHLH
BGIOSGA029460	bHLH
BGIOSGA010315	bHLH
BGIOSGA010988	bHLH
BGIOSGA024146	bHLH
BGIOSGA035534	bHLH
BGIOSGA037460	bHLH
BGIOSGA003819	bHLH
BGIOSGA020891	bHLH
BGIOSGA024674	bHLH
BGIOSGA026248	bZIP
BGIOSGA030427	bZIP
BGIOSGA037037	bZIP
BGIOSGA007448	bZIP
BGIOSGA015977	bZIP
BGIOSGA006916	bZIP
BGIOSGA001085	bZIP
BGIOSGA003265	bZIP
BGIOSGA026428	bZIP
BGIOSGA012577	bZIP
BGIOSGA021487	bZIP
BGIOSGA035015	bZIP
BGIOSGA017208	bZIP
BGIOSGA010850	bZIP
BGIOSGA007726	bZIP
BGIOSGA036374	C2H2
BGIOSGA028421	C2H2
BGIOSGA008789	C2H2
BGIOSGA019080	C2H2
BGIOSGA005011	C2H2
BGIOSGA007250	C2H2
BGIOSGA015781	C2H2
BGIOSGA004888	C2H2
BGIOSGA032255	C2H2
BGIOSGA000171	C2H2
BGIOSGA008411	C2H2
BGIOSGA026013	C2H2
BGIOSGA026514	C2H2
BGIOSGA024852	C3H
BGIOSGA034018	C3H
BGIOSGA001962	C3H
BGIOSGA015793	C3H
BGIOSGA015754	C3H
BGIOSGA037268	C3H
BGIOSGA003158	C3H
BGIOSGA036378	C3H
BGIOSGA001204	C3H
BGIOSGA001959	C3H
BGIOSGA017795	C3H
BGIOSGA008805	C3H
BGIOSGA015047	C3H
BGIOSGA003802	C3H
BGIOSGA023462	C3H
BGIOSGA027950	C3H
BGIOSGA020662	C3H
BGIOSGA023330	C3H
BGIOSGA032809	CAMTA
BGIOSGA021316	CPP
BGIOSGA010180	CPP
BGIOSGA006708	CPP
BGIOSGA027072	CPP
BGIOSGA035877	CPP
BGIOSGA029398	DBB
BGIOSGA023697	Dof
BGIOSGA003252	Dof
BGIOSGA015708	E2F/DP
BGIOSGA031841	E2F/DP
BGIOSGA022619	E2F/DP
BGIOSGA029071	ERF
BGIOSGA010324	ERF
BGIOSGA020952	FAR1
BGIOSGA035149	FAR1
BGIOSGA037850	FAR1
BGIOSGA033234	FAR1
BGIOSGA022694	FAR1
BGIOSGA013920	FAR1
BGIOSGA022898	FAR1
BGIOSGA028546	FAR1
BGIOSGA021543	FAR1
BGIOSGA022621	FAR1
BGIOSGA032120	FAR1
BGIOSGA007977	FAR1
BGIOSGA035151	FAR1
BGIOSGA028683	FAR1
BGIOSGA024182	FAR1
BGIOSGA022378	FAR1
BGIOSGA022910	FAR1
BGIOSGA016802	FAR1
BGIOSGA025537	FAR1
BGIOSGA021243	FAR1
BGIOSGA008313	FAR1
BGIOSGA009913	FAR1
BGIOSGA025647	FAR1
BGIOSGA032671	FAR1
BGIOSGA012540	FAR1
BGIOSGA024272	FAR1
BGIOSGA026135	FAR1
BGIOSGA008594	FAR1
BGIOSGA008595	FAR1
BGIOSGA034052	FAR1
BGIOSGA026335	FAR1
BGIOSGA012345	G2-like
BGIOSGA035910	G2-like
BGIOSGA028027	G2-like
BGIOSGA002040	G2-like
BGIOSGA023423	G2-like
BGIOSGA031750	G2-like
BGIOSGA010126	G2-like
BGIOSGA013627	G2-like
BGIOSGA023251	G2-like
BGIOSGA023696	G2-like
BGIOSGA036807	G2-like
BGIOSGA022875	G2-like
BGIOSGA003383	G2-like
BGIOSGA020596	GATA
BGIOSGA007539	GATA
BGIOSGA014620	GATA
BGIOSGA009856	GATA
BGIOSGA018779	GATA
BGIOSGA007986	GeBP
BGIOSGA035744	GRAS
BGIOSGA018951	GRAS
BGIOSGA034522	GRAS
BGIOSGA032058	GRAS
BGIOSGA022056	GRF
BGIOSGA013499	GRF
BGIOSGA005785	GRF
BGIOSGA021223	HB-other
BGIOSGA005119	HB-other
BGIOSGA013634	HB-other
BGIOSGA032532	HB-other
BGIOSGA019308	HB-other
BGIOSGA022450	HB-other
BGIOSGA028102	HD-ZIP
BGIOSGA035845	HD-ZIP
BGIOSGA028396	HD-ZIP
BGIOSGA027698	HD-ZIP
BGIOSGA005852	HD-ZIP
BGIOSGA031343	HD-ZIP
BGIOSGA003800	HSF
BGIOSGA006438	HSF
BGIOSGA031910	HSF
BGIOSGA013724	HSF
BGIOSGA029005	LBD
BGIOSGA035855	LSD
BGIOSGA027617	LSD
BGIOSGA009798	MIKC_MADS
BGIOSGA009797	MIKC_MADS
BGIOSGA024961	MIKC_MADS
BGIOSGA008820	MIKC_MADS
BGIOSGA021849	MIKC_MADS
BGIOSGA021662	MIKC_MADS
BGIOSGA017110	MIKC_MADS
BGIOSGA029052	MIKC_MADS
BGIOSGA004940	MIKC_MADS
BGIOSGA008983	MIKC_MADS
BGIOSGA031056	MIKC_MADS
BGIOSGA015021	MIKC_MADS
BGIOSGA016105	MIKC_MADS
BGIOSGA035654	M-type_MADS
BGIOSGA003442	M-type_MADS
BGIOSGA011095	M-type_MADS
BGIOSGA002178	M-type_MADS
BGIOSGA029053	M-type_MADS
BGIOSGA034252	M-type_MADS
BGIOSGA016270	M-type_MADS
BGIOSGA036149	M-type_MADS
BGIOSGA003345	MYB
BGIOSGA024846	MYB
BGIOSGA035999	MYB
BGIOSGA010923	MYB
BGIOSGA025449	MYB
BGIOSGA017818	MYB
BGIOSGA034994	MYB
BGIOSGA022369	MYB
BGIOSGA028296	MYB
BGIOSGA027987	MYB_related
BGIOSGA009803	MYB_related
BGIOSGA018896	MYB_related
BGIOSGA028019	MYB_related
BGIOSGA022099	MYB_related
BGIOSGA027658	MYB_related
BGIOSGA007946	MYB_related
BGIOSGA009478	MYB_related
BGIOSGA006275	MYB_related
BGIOSGA004300	MYB_related
BGIOSGA022664	NAC
BGIOSGA032047	NAC
BGIOSGA007201	NAC
BGIOSGA026695	NAC
BGIOSGA027623	NAC
BGIOSGA023457	NAC
BGIOSGA032080	NAC
BGIOSGA032231	NAC
BGIOSGA001061	NAC
BGIOSGA001951	NAC
BGIOSGA006133	NAC
BGIOSGA029508	NAC
BGIOSGA019647	NAC
BGIOSGA022108	NAC
BGIOSGA029063	NAC
BGIOSGA036921	NAC
BGIOSGA037778	NAC
BGIOSGA007071	NAC
BGIOSGA012852	NF-YA
BGIOSGA011352	NF-YA
BGIOSGA035818	NF-YA
BGIOSGA035410	NF-YC
BGIOSGA027463	NF-YC
BGIOSGA011102	NF-YC
BGIOSGA001349	NF-YC
BGIOSGA020099	NF-YC
BGIOSGA003095	Nin-like
BGIOSGA002005	Nin-like
BGIOSGA011521	Nin-like
BGIOSGA016686	Nin-like
BGIOSGA000982	RAV
BGIOSGA017275	SBP
BGIOSGA020731	SBP
BGIOSGA033954	SBP
BGIOSGA007499	SBP
BGIOSGA007643	SBP
BGIOSGA013637	TALE
BGIOSGA010071	TALE
BGIOSGA009878	TALE
BGIOSGA009880	TALE
BGIOSGA013638	TALE
BGIOSGA035766	TALE
BGIOSGA010073	TALE
BGIOSGA018883	TALE
BGIOSGA029897	Trihelix
BGIOSGA006381	Trihelix
BGIOSGA016635	Trihelix
BGIOSGA007096	Whirly
BGIOSGA036831	WOX
BGIOSGA003306	WRKY
BGIOSGA004703	WRKY
BGIOSGA027489	WRKY
BGIOSGA018854	WRKY
BGIOSGA017861	WRKY
BGIOSGA022298	WRKY
BGIOSGA014617	WRKY
BGIOSGA027300	WRKY
BGIOSGA027491	WRKY
BGIOSGA024948	WRKY
BGIOSGA013598	WRKY
BGIOSGA017556	WRKY
BGIOSGA004701	WRKY
BGIOSGA020371	WRKY
BGIOSGA027488	WRKY
BGIOSGA004704	WRKY
BGIOSGA008866	WRKY
BGIOSGA031580	YABBY
BGIOSGA012115	YABBY
